# Supplementary material for: Leveraging transcriptomics-based approaches to enhance genomic prediction: integrating SNPs and gene networks for cotton fibre quality improvement
Source: Front Plant Sci. 2024 Sep 20;15:1420837. doi: 10.3389/fpls.2024.1420837 (PMC11450228; doi:10.3389/fpls.2024.1420837)
Supplement: Supplementary File 1 — CokerFibreDevelopmentDEPairwiseLists. [file Table1.xlsx]

## Sheet: Important Note
This CSIRO DATA FILE is linked to the CSIRO DATA ACCESS PORTAL and has date-stamps

## Sheet: DE_07vs25_overExp_Funanno
Gene_Name	baseMean	log2FoldChange	lfcSE	stat	pvalue	padj	Transcript.Name	PAC.Transcript.ID	Peptide.Name	Pfam	Panther	ENZYME.ID	ENZYME.Description	Pathway.ID	Pathway.Description	KOG.ID	KOG.Description	GO	Go_Description	Best.hit.arabi.me	Best.hit.arabi.defline
Gohir.A01G016400	388.177	4.48569	0.565545	48.8049	2.83e-12	4.29e-11	Gohir.A01G016400.1	45355628	Gohir.A01G016400.1.p	PF00097	PTHR12313 PTHR12313:SF5					KOG0823	Predicted E3 ubiquitin ligase	GO:0005515 GO:0008270 GO:0046872	RNF5 // SUBFAMILY NOT NAMED	AT4G03510	RING membrane-anchor 1
Gohir.A01G020800	633.105	3.60865	0.436112	56.6689	5.16e-14	9.57e-13	Gohir.A01G020800.1	45357881	Gohir.A01G020800.1.p	PF13837	PTHR21654 PTHR21654:SF10							GO:0003677	FAMILY NOT NAMED // GT-2-RELATED PROTEIN	AT2G33550	Homeodomain-like superfamily protein
Gohir.A01G056800	1611.21	8.80845	0.717037	87.8971	6.9e-21	2.6e-19	Gohir.A01G056800.1	45358836	Gohir.A01G056800.1.p	PF00067	PTHR24286 PTHR24286:SF74							GO:0005506 GO:0016705 GO:0020037 GO:0055114	Cytochrome O450 (O450)
Gohir.A01G058900	35557.7	9.62834	0.34986	376.348	7.76e-84	5.13e-81	Gohir.A01G058900.1, Gohir.A01G058900.2	45356192, 45356193	Gohir.A01G058900.1.p, Gohir.A01G058900.2.p		PTHR32295 PTHR32295:SF9							GO:0005515		AT3G15050	IQ-domain 10
Gohir.A01G063300	124.264	4.52744	0.65965	38.167	6.49e-10	7.19e-09	Gohir.A01G063300.2	45358153	Gohir.A01G063300.2.p	PF00069 PF00954 PF01453 PF08276	PTHR27002 PTHR27002:SF150	2.7.11.1	Non-specific serine/threonine protein kise			KOG1187	Serine/threonine protein kise	GO:0004672 GO:0004674 GO:0004713 GO:0005524 GO:0006468 GO:0048544	Protein kinase domain (Pkinase) // S-locus glycoprotein domain (S_locus_glycop) // D-mannose binding lectin (B_lectin) // PAN-like domain (PAN_2)
Gohir.A01G074200	747.017	5.73268	0.781598	36.6369	1.42e-09	1.5e-08	Gohir.A01G074200.1	45356428	Gohir.A01G074200.1.p	PF01501	PTHR32116 PTHR32116:SF24	2.4.1.43	Polygalacturote 4-alpha-galacturonosyltransferase	PWY-1061	homogalacturon biosynthesis			GO:0016757 GO:0047262	FAMILY NOT NAMED // GALACTURONOSYLTRANSFERASE 12-RELATED	AT5G54690	galacturonosyltransferase 12
Gohir.A01G081100	4701.01	6.85047	0.478946	125.546	3.86e-29	2.81e-27	Gohir.A01G081100.1	45356362	Gohir.A01G081100.1.p	PF00657	PTHR22835 PTHR22835:SF116	3.1.1.3	Triacylglycerol lipase	LIPAS-PWY	triacylglycerol degradation			GO:0016788	ZINC FINGER FYVE DOMAIN CONTAINING PROTEIN // SUBFAMILY NOT NAMED	AT5G55050	GDSL-like Lipase/Acylhydrolase superfamily protein
Gohir.A01G107800	94918.9	6.35581	0.748735	45.2137	1.77e-11	2.44e-10	Gohir.A01G107800.1	45358406	Gohir.A01G107800.1.p	PF00257	PTHR33346							GO:0006950 GO:0009415	Dehydrin (Dehydrin)	AT1G76180	Dehydrin family protein
Gohir.A01G122300	23147	4.3906	0.271234	198.489	4.46e-45	7.49e-43	Gohir.A01G122300.5, Gohir.A01G122300.6	45357888, 45357889	Gohir.A01G122300.5.p, Gohir.A01G122300.6.p	PF00225	PTHR24115 PTHR24115:SF463	3.6.4.4	Plus-end-directed kinesin ATPase					GO:0003777 GO:0005524 GO:0005871 GO:0007018 GO:0008017		AT5G47820	P-loop containing nucleoside triphosphate hydrolases superfamily protein
Gohir.A01G126200	3891.41	8.26179	0.573064	116.874	3.06e-27	1.96e-25	Gohir.A01G126200.1	45357842	Gohir.A01G126200.1.p	PF02458	PTHR31642 PTHR31642:SF12							GO:0016747	PROTEIN ECERIFERUM 1
Gohir.A01G134600	18416.3	5.41774	0.409541	120.202	5.71e-28	3.84e-26	Gohir.A01G134600.1	45358388	Gohir.A01G134600.1.p		PTHR33659
Gohir.A01G147800	3008.15	9.30852	0.382069	445.795	5.93e-99	7.75e-96	Gohir.A01G147800.1, Gohir.A01G147800.2	45357483, 45357484	Gohir.A01G147800.1.p, Gohir.A01G147800.2.p	PF05042	PTHR31495 PTHR31495:SF1	1.11.2.3	Plant seed peroxygese	PWY-6917, PWY-321	vernolate biosynthesis III, cutin biosynthesis					AT1G70670	Caleosin-related family protein
Gohir.A01G149500	261.537	4.04549	0.407589	82.4614	1.08e-19	3.63e-18	Gohir.A01G149500.1	45358785	Gohir.A01G149500.1.p	PF04749	PTHR15907 PTHR15907:SF47								FAMILY NOT NAMED // PROTEIN PLANT CADMIUM RESISTANCE 11-RELATED	AT1G14870	PLANT CADMIUM RESISTANCE 2
Gohir.A01G168400	4500.09	5.43509	0.260547	306.183	1.48e-68	5.63e-66	Gohir.A01G168400.2, Gohir.A01G168400.1	45359248, 45359249	Gohir.A01G168400.2.p, Gohir.A01G168400.1.p	PF00069 PF00582	PTHR27001 PTHR27001:SF235	2.7.11.1	Non-specific serine/threonine protein kise			KOG1187	Serine/threonine protein kise	GO:0004672 GO:0004713 GO:0005524 GO:0006468 GO:0006950		AT2G16750	Protein kise protein with adenine nucleotide alpha hydrolases-like domain
Gohir.A01G187900	398.184	5.07655	0.734037	34.9434	3.39e-09	3.38e-08	Gohir.A01G187900.1, Gohir.A01G187900.2	45358819, 45358820	Gohir.A01G187900.1.p, Gohir.A01G187900.2.p	PF00173 PF00174 PF00175 PF00970 PF03404, PF00175 PF00970	PTHR19370 PTHR19370:SF100	1.7.1.1, 1.7.1.3	Nitrate reductase (DH), Nitrate reductase (DPH)	PWY-381	nitrate reduction II (assimilatory)			GO:0006809 GO:0016491 GO:0030151 GO:0042128 GO:0050464 GO:0055114, GO:0016491 GO:0055114		AT1G37130	nitrate reductase 2
Gohir.A02G012700	590.308	7.86245	0.826316	57.2848	3.77e-14	7.1e-13	Gohir.A02G012700.1, Gohir.A02G012700.3, Gohir.A02G012700.2	45361670, 45361671, 45361672	Gohir.A02G012700.1.p, Gohir.A02G012700.3.p, Gohir.A02G012700.2.p	PF13499, PF13202 PF13499	PTHR10891 PTHR10891:SF642					KOG0027	Calmodulin and related proteins (EF-Hand superfamily)	GO:0005509
Gohir.A02G033100	505570	10.6539	0.374434	358.297	6.61e-80	3.77e-77	Gohir.A02G033100.1	45361256	Gohir.A02G033100.1.p	PF14368	PTHR33044 PTHR33044:SF13								FAMILY NOT NAMED // BIFUNCTIONAL INHIBITOR/LIPID-TRANSFER PROTEIN/SEED STORAGE 2S ALBUMIN-LIKE PROTEIN-RELATED	AT3G22620	Bifunctiol inhibitor/lipid-transfer protein/seed storage 2S albumin superfamily protein
Gohir.A02G033300	177297	9.62156	0.327179	415.234	2.66e-92	2.69e-89	Gohir.A02G033300.1, Gohir.A02G033300.2, Gohir.A02G033300.3	45361978, 45361979, 45361980	Gohir.A02G033300.1.p, Gohir.A02G033300.2.p, Gohir.A02G033300.3.p	PF14368	PTHR33044 PTHR33044:SF23							GO:0006869 GO:0008289		AT3G22600	Bifunctiol inhibitor/lipid-transfer protein/seed storage 2S albumin superfamily protein
Gohir.A02G040600	500.278	5.22022	0.427712	113.041	2.11e-26	1.27e-24	Gohir.A02G040600.1	45361630	Gohir.A02G040600.1.p	PF03105 PF03124	PTHR10783 PTHR10783:SF53							GO:0016021	PHOSPHATE TRANSPORTER PHO1	AT3G23430	phosphate 1
Gohir.A02G046400	196156	10.8219	0.308152	549.463	1.65e-121	4.9e-118	Gohir.A02G046400.1	45361209	Gohir.A02G046400.1.p	PF04535	PTHR11615 PTHR11615:SF113								NITRATE	AT3G06390	Uncharacterised protein family (UPF0497)
Gohir.A02G067400	10180.2	8.39601	0.498216	153.659	2.75e-35	2.87e-33	Gohir.A02G067400.1	45361596	Gohir.A02G067400.1.p	PF03083	PTHR10791 PTHR10791:SF44					KOG1623	Multitransmembrane protein		BIDIRECTIONAL SUGAR TRANSPORTER SWEET1	AT1G21460	Nodulin MtN3 family protein
Gohir.A02G077300	1032.97	5.2538	0.536961	68.4058	1.33e-16	3.31e-15	Gohir.A02G077300.1	45362066	Gohir.A02G077300.1.p		PTHR33779 PTHR33779:SF1
Gohir.A02G095300	19.3786	4.71938	1.06277	18.6006	1.61e-05	8.26e-05	Gohir.A02G095300.1	45359484	Gohir.A02G095300.1.p	PF12937	PTHR33736 PTHR33736:SF1							GO:0005515	- F-box-like (F-box-like)
Gohir.A02G125400	9688.42	5.64001	0.439805	110.868	6.33e-26	3.64e-24	Gohir.A02G125400.1	45362229	Gohir.A02G125400.1.p	PF03083	PTHR10791 PTHR10791:SF44					KOG1623	Multitransmembrane protein		RAG1-ACTIVATING PROTEIN 1 // BIDIRECTIONAL SUGAR TRANSPORTER SWEET1	AT1G21460	Nodulin MtN3 family protein
Gohir.A02G147900	165.392	5.65624	0.640674	61.7026	3.99e-15	8.42e-14	Gohir.A02G147900.1	45359404	Gohir.A02G147900.1.p		PTHR32011 PTHR32011:SF3									AT2G22790
Gohir.A03G016200	126222	7.68937	0.347207	273.85	1.64e-61	5.18e-59	Gohir.A03G016200.1	45363916	Gohir.A03G016200.1.p	PF00091 PF03953	PTHR11588 PTHR11588:SF124	2.4.2.1	Purine-nucleoside phosphorylase	PWY-6608, PWY-5695, SALVADEHYPOX-PWY, PWY-6609, PWY-7179	guanosine nucleotides degradation III, urate biosynthesis/inosine 5'-phosphate degradation, adenosine nucleotides degradation II, adenine and adenosine salvage III, purine deoxyribonucleosides degradation I			GO:0000930 GO:0003924 GO:0005200 GO:0005525 GO:0005874 GO:0007017 GO:0007020 GO:0031122 GO:0043234 GO:0051258	TUBULIN // SUBFAMILY NOT NAMED
Gohir.A03G020200	1305.8	8.27329	0.655829	96.8962	7.31e-23	3.22e-21	Gohir.A03G020200.1	45363889	Gohir.A03G020200.1.p	PF05920 PF07526	PTHR11850 PTHR11850:SF120					KOG0773	Transcription factor MEIS1 and related HOX domain proteins	GO:0003677 GO:0006355	HOMEOBOX PROTEIN BEL1 HOMOLOG	AT5G41410	POX (plant homeobox) family protein
Gohir.A03G020800	5343.32	8.84762	0.490172	180.107	4.59e-41	6.31e-39	Gohir.A03G020800.1	45362493	Gohir.A03G020800.1.p	PF00249	PTHR10641 PTHR10641:SF667							GO:0003677	MYB-LIKE DNA-BINDING PROTEIN MYB // SUBFAMILY NOT NAMED	AT1G63910	myb domain protein 103
Gohir.A03G032000	30266.9	5.33081	0.289328	235.214	4.35e-53	1.03e-50	Gohir.A03G032000.6, Gohir.A03G032000.10, Gohir.A03G032000.8, Gohir.A03G032000.7, Gohir.A03G032000.9, Gohir.A03G032000.2, Gohir.A03G032000.3, Gohir.A03G032000.15, Gohir.A03G032000.14, Gohir.A03G032000.13, Gohir.A03G032000.12, Gohir.A03G032000.11	45363191, 45363192, 45363193, 45363194, 45363195, 45363196, 45363197, 45363198, 45363199, 45363200, 45363201, 45363202	Gohir.A03G032000.6.p, Gohir.A03G032000.10.p, Gohir.A03G032000.8.p, Gohir.A03G032000.7.p, Gohir.A03G032000.9.p, Gohir.A03G032000.2.p, Gohir.A03G032000.3.p, Gohir.A03G032000.15.p, Gohir.A03G032000.14.p, Gohir.A03G032000.13.p, Gohir.A03G032000.12.p, Gohir.A03G032000.11.p	PF00069	PTHR27001 PTHR27001:SF78	2.7.11.1	Non-specific serine/threonine protein kise			KOG1187	Serine/threonine protein kise	GO:0004672 GO:0004713 GO:0005524 GO:0006468		AT2G28250	Protein kise superfamily protein
Gohir.A03G032600	771.884	5.7182	0.558699	73.0383	1.27e-17	3.54e-16	Gohir.A03G032600.1, Gohir.A03G032600.2	45364742, 45364743	Gohir.A03G032600.1.p, Gohir.A03G032600.2.p	PF03151	PTHR11132 PTHR11132:SF115					KOG1441	Glucose-6-phosphate/phosphate and phosphoenolpyruvate/phosphate antiporter			AT2G28315	Nucleotide/sugar transporter family protein
Gohir.A03G040400	1928.16	4.9721	0.569457	55.0496	1.18e-13	2.1e-12	Gohir.A03G040400.1	45362972	Gohir.A03G040400.1.p	PF00314	PTHR31048 PTHR31048:SF7								Thaumatin family (Thaumatin)	AT2G28790	Pathogenesis-related thaumatin superfamily protein
Gohir.A03G063100	11610.6	9.75753	0.322212	522.661	1.12e-115	2.72e-112	Gohir.A03G063100.1	45365146	Gohir.A03G063100.1.p	PF00657	PTHR22835 PTHR22835:SF152	3.1.1.3	Triacylglycerol lipase	LIPAS-PWY	triacylglycerol degradation			GO:0016788	ZINC FINGER FYVE DOMAIN CONTAINING PROTEIN // SUBFAMILY NOT NAMED	AT1G06990	GDSL-like Lipase/Acylhydrolase superfamily protein
Gohir.A03G087700	921.336	4.443	0.419482	86.5093	1.39e-20	5.08e-19	Gohir.A03G087700.2, Gohir.A03G087700.1	45363171, 45363172	Gohir.A03G087700.2.p, Gohir.A03G087700.1.p	PF04759	PTHR31696									AT5G42680	Protein of unknown function
Gohir.A03G100500	12800	6.20484	0.510038	94.5899	2.34e-22	9.98e-21	Gohir.A03G100500.1	45365334	Gohir.A03G100500.1.p	PF00854	PTHR11654 PTHR11654:SF178							GO:0005215 GO:0006810 GO:0016020	PROTEIN NRT1/ PTR FAMILY 3.1	AT1G68570	Major facilitator superfamily protein
Gohir.A03G112700	105175	5.12334	0.302345	202.465	6.05e-46	1.05e-43	Gohir.A03G112700.1	45363335	Gohir.A03G112700.1.p	PF00722 PF06955	PTHR31062 PTHR31062:SF44	2.4.1.207	Xyloglucan:xyloglucosyl transferase					GO:0004553 GO:0005618 GO:0005975 GO:0006073 GO:0010411 GO:0016762 GO:0042546 GO:0048046	FAMILY NOT NAMED // XYLOGLUCAN ENDOTRANSGLUCOSYLASE/HYDROLASE PROTEIN 27-RELATED	AT1G14720	xyloglucan endotransglucosylase/hydrolase 28
Gohir.A03G117700	3854.6	7.58503	0.335856	318.384	3.26e-71	1.33e-68	Gohir.A03G117700.1, Gohir.A03G117700.2	45363027, 45363028	Gohir.A03G117700.1.p, Gohir.A03G117700.2.p	PF01657	PTHR32080 PTHR32080:SF3									AT2G01660	plasmodesmata-located protein 6
Gohir.A03G125100	334.03	4.9523	0.568802	57.5874	3.23e-14	6.14e-13	Gohir.A03G125100.1, Gohir.A03G125100.2	45364794, 45364795	Gohir.A03G125100.1.p, Gohir.A03G125100.2.p	PF11820	PTHR33128 PTHR33128:SF9									AT3G48660	Protein of unknown function (DUF 3339)
Gohir.A03G149100	50.7035	2.77453	0.70135	14.1772	0.000166378	0.000676237	Gohir.A03G149100.2, Gohir.A03G149100.1, Gohir.A03G149100.3	45364813, 45364814, 45364815	Gohir.A03G149100.2.p, Gohir.A03G149100.1.p, Gohir.A03G149100.3.p	PF00642	PTHR12547 PTHR12547:SF60							GO:0046872		AT1G68200	Zinc finger C-x8-C-x5-C-x3-H type family protein
Gohir.A03G151700	162.481	3.65299	0.506518	44.192	2.98e-11	3.99e-10	Gohir.A03G151700.1	45364919	Gohir.A03G151700.1.p	PF07765	PTHR32258								KIP1-like protein (KIP1)
Gohir.A03G153100	55831.6	6.59484	0.484437	113.89	1.38e-26	8.33e-25	Gohir.A03G153100.1	45363289	Gohir.A03G153100.1.p	PF03016	PTHR11062 PTHR11062:SF105	2.4.2.41	Xylogalacturon beta-1						BETA-1	AT1G27440	Exostosin family protein
Gohir.A03G157200	5004.23	8.09948	0.37302	278.965	1.26e-62	4.17e-60	Gohir.A03G157200.1, Gohir.A03G157200.2	45362797, 45362798	Gohir.A03G157200.1.p, Gohir.A03G157200.2.p	PF14634	PTHR12313 PTHR12313:SF5					KOG0823	Predicted E3 ubiquitin ligase	GO:0005515 GO:0008270		AT4G03510	RING membrane-anchor 1
Gohir.A03G177000	662350	11.2638	0.269415	746.11	2.81e-164	2.51e-160	Gohir.A03G177000.1	45363880	Gohir.A03G177000.1.p			3.1.1.3	Triacylglycerol lipase	LIPAS-PWY	triacylglycerol degradation				Triacylglycerol lipase / Triglyceride lipase
Gohir.A03G194300	6335.58	2.67549	0.336173	55.9759	7.34e-14	1.34e-12	Gohir.A03G194300.1	45365900	Gohir.A03G194300.1.p	PF00069	PTHR27001 PTHR27001:SF25	2.7.11.1	Non-specific serine/threonine protein kise			KOG1187	Serine/threonine protein kise	GO:0004672 GO:0004713 GO:0005524 GO:0006468	Non-specific serine/threonine protein kinase / threonine-specific protein kinase	AT4G34500	Protein kise superfamily protein
Gohir.A03G197600	2469.98	3.93411	0.477863	53.7607	2.26e-13	3.9e-12	Gohir.A03G197600.1	45363372	Gohir.A03G197600.1.p	PF00149 PF14008 PF16656	PTHR22953 PTHR22953:SF22	3.1.3.2	Acid phosphatase	PWY-6348, PWY-5083	phosphate acquisition, D/DH phosphorylation and dephosphorylation			GO:0003993 GO:0016787 GO:0046872	ACID PHOSPHATASE RELATED // PURPLE ACID PHOSPHATASE 10	AT2G16430	purple acid phosphatase 10
Gohir.A03G214200	207.036	5.59599	0.432069	152.856	4.12e-35	4.26e-33	Gohir.A03G214200.1	45362949	Gohir.A03G214200.1.p	PF00400	PTHR22844 PTHR22844:SF145	2.7.11.7	[Myosin heavy-chain] kise			KOG0645	WD40 repeat protein	GO:0005515	[Myosin heavy-chain] kinase / Myosin II heavy-chain kinase	AT4G34380	Transducin/WD40 repeat-like superfamily protein
Gohir.A04G006500	3582.8	3.09997	0.484828	34.8751	3.52e-09	3.49e-08	Gohir.A04G006500.1	45387073	Gohir.A04G006500.1.p		PTHR33513 PTHR33513:SF2									AT5G55620
Gohir.A04G027500	20974.7	9.83821	0.208728	1374.75	6.44e-301	3.45e-296	Gohir.A04G027500.1, Gohir.A04G027500.2	45386946, 45386947	Gohir.A04G027500.1.p, Gohir.A04G027500.2.p	PF03171 PF14226, PF03171	PTHR10209 PTHR10209:SF211					KOG0143	Iron/ascorbate family oxidoreductases	GO:0016491 GO:0055114
Gohir.A04G030800	412.369	7.58315	0.77214	65.5781	5.59e-16	1.3e-14	Gohir.A04G030800.1, Gohir.A04G030800.2	45387817, 45387818	Gohir.A04G030800.1.p, Gohir.A04G030800.2.p	PF00005 PF01061, PF01061	PTHR19241 PTHR19241:SF257							GO:0005524 GO:0016020 GO:0016887, GO:0016020		AT4G27420	ABC-2 type transporter family protein
Gohir.A04G047800	61284.5	6.22757	0.530155	87.6684	7.74e-21	2.9e-19	Gohir.A04G047800.1	45387525	Gohir.A04G047800.1.p	PF00043 PF02798	PTHR11260 PTHR11260:SF230	2.5.1.18	Glutathione transferase	PWY-6842	glutathione-mediated detoxification II	KOG0406	Glutathione S-transferase	GO:0005515	GLUTATHIONE S-TRANSFERASE	AT1G17180	glutathione S-transferase TAU 25
Gohir.A04G052600	1295.84	4.94365	0.489068	74.5258	5.99e-18	1.73e-16	Gohir.A04G052600.1	45388166	Gohir.A04G052600.1.p	PF00847	PTHR32467 PTHR32467:SF20							GO:0003677 GO:0003700 GO:0006355 GO:0007275	AP2-like factor	AT1G16060	ARIA-interacting double AP2 domain protein
Gohir.A04G084700	19403.5	11.678	0.383271	535.996	1.4e-118	3.75e-115	Gohir.A04G084700.1	45388415	Gohir.A04G084700.1.p		PTHR34670 PTHR34670:SF3								EXPRESSED PROTEIN	AT5G02090	(1 of 2) PTHR34670:SF3 - EXPRESSED PROTEIN
Gohir.A04G092300	2305.41	5.59717	0.311755	226.572	3.33e-51	7.35e-49	Gohir.A04G092300.1	45387101	Gohir.A04G092300.1.p	PF13839 PF14416	PTHR32285 PTHR32285:SF7								PROTEIN TRICHOME BIREFRINGENCE-LIKE 3	AT5G01360	Plant protein of unknown function (DUF828)
Gohir.A04G100600	116011	3.97669	0.235263	224.713	8.48e-51	1.85e-48	Gohir.A04G100600.1	45387667	Gohir.A04G100600.1.p	PF03083	PTHR10791 PTHR10791:SF34					KOG1623	Multitransmembrane protein		BIDIRECTIONAL SUGAR TRANSPORTER SWEET15	AT5G13170	senescence-associated gene 29
Gohir.A04G118300	6042.81	6.19595	0.44118	127.247	1.64e-29	1.23e-27	Gohir.A04G118300.1	45388705	Gohir.A04G118300.1.p	PF00412	PTHR24206 PTHR24206:SF29					KOG1700	Regulatory protein MLP and related LIM proteins	GO:0008270	cysteine and glycine-rich protein (CSRP)
Gohir.A04G124900	15900.1	9.06572	0.639258	101.881	5.9e-24	2.84e-22	Gohir.A04G124900.1	45386739	Gohir.A04G124900.1.p	PF01357 PF03330	PTHR31692 PTHR31692:SF4							GO:0005576 GO:0019953	EXPANSIN-LIKE A1-RELATED	AT4G38400	expansin-like A2
Gohir.A04G127300	619.608	4.85396	0.473087	79.3453	5.21e-19	1.66e-17	Gohir.A04G127300.2	45387057	Gohir.A04G127300.2.p
Gohir.A05G011800	975.568	3.66485	0.385186	74.376	6.46e-18	1.85e-16	Gohir.A05G011800.3	45307420	Gohir.A05G011800.3.p
Gohir.A05G017700	699.766	6.47809	0.391951	206.022	1.01e-46	1.83e-44	Gohir.A05G017700.3	45306712	Gohir.A05G017700.3.p	PF06813	PTHR21576 PTHR21576:SF11								Nodulin-like (Nodulin-like)	AT2G30300	Major facilitator superfamily protein
Gohir.A05G021300	227.489	8.69842	1.2301	35.9039	2.07e-09	2.13e-08	Gohir.A05G021300.1	45303114	Gohir.A05G021300.1.p	PF00561	PTHR10992 PTHR10992:SF841					KOG1454	Predicted hydrolase/acyltransferase (alpha/beta hydrolase superfamily)		ALPHA/BETA HYDROLASE FOLD-CONTAINING PROTEIN // SUBFAMILY NOT NAMED	AT3G24420	alpha/beta-Hydrolases superfamily protein
Gohir.A05G022400	4996.73	4.74901	0.578548	49.3684	2.12e-12	3.27e-11	Gohir.A05G022400.1	45305606	Gohir.A05G022400.1.p	PF00171	PTHR11699 PTHR11699:SF182	1.2.1.5	Aldehyde dehydrogese (D(P)(+))	PWY66-389, PWY66-21, PWY-2724	phytol degradation, ethanol degradation II, alkane oxidation			GO:0008152 GO:0016491 GO:0055114	Aldehyde dehydrogenase (NAD(P)(+))	AT3G24503	aldehyde dehydrogese 2C4
Gohir.A05G034600	176.749	5.21152	0.577248	65.2595	6.57e-16	1.52e-14	Gohir.A05G034600.2	45307376	Gohir.A05G034600.2.p	PF00069 PF00560 PF08263 PF13855	PTHR27008 PTHR27008:SF16	2.7.11.1	Non-specific serine/threonine protein kise			KOG1187	Serine/threonine protein kise	GO:0004672 GO:0004713 GO:0005515 GO:0005524 GO:0006468	FAMILY NOT NAMED // LEUCINE-RICH REPEAT PROTEIN KINASE-LIKE PROTEIN-RELATED	AT3G42880	Leucine-rich repeat protein kise family protein
Gohir.A05G034700	5453.57	4.23285	0.291653	162.73	2.86e-37	3.35e-35	Gohir.A05G034700.1	45307754	Gohir.A05G034700.1.p	PF12708	PTHR31339 PTHR31339:SF14								Pectate lyase Superfamily protein (Pectate_lyase_3)	AT1G19170	Pectin lyase-like superfamily protein
Gohir.A05G050800	354.851	3.61509	0.40142	68.1322	1.53e-16	3.77e-15	Gohir.A05G050800.1	45304308	Gohir.A05G050800.1.p	PF00072	PTHR26402 PTHR26402:SF558					KOG1601	GATA-4/5/6 transcription factors	GO:0000160 GO:0003677	RESPONSE REGULATOR OF TWO-COMPONENT SYSTEM // TWO-COMPONENT RESPONSE REGULATOR ARR18
Gohir.A05G052300	2683.21	5.71951	0.411958	131.464	1.96e-30	1.56e-28	Gohir.A05G052300.1	45306874	Gohir.A05G052300.1.p	PF02214	PTHR14499 PTHR14499:SF70							GO:0005515 GO:0051260	POTASSIUM CHANNEL TETRAMERIZATION DOMAIN-CONTAINING // SUBFAMILY NOT NAMED	AT2G24240	BTB/POZ domain with WD40/YVTN repeat-like protein
Gohir.A05G064100	9185.96	5.77401	0.447621	110.893	6.24e-26	3.61e-24	Gohir.A05G064100.3, Gohir.A05G064100.4	45308619, 45308620	Gohir.A05G064100.3.p, Gohir.A05G064100.4.p	PF01344	PTHR24414 PTHR24414:SF31							GO:0005515		AT2G24540	Galactose oxidase/kelch repeat superfamily protein
Gohir.A05G064200	8635.3	4.62342	0.446003	79.6526	4.46e-19	1.43e-17	Gohir.A05G064200.5, Gohir.A05G064200.1, Gohir.A05G064200.4, Gohir.A05G064200.2, Gohir.A05G064200.3	45302937, 45302938, 45302939, 45302940, 45302941	Gohir.A05G064200.5.p, Gohir.A05G064200.1.p, Gohir.A05G064200.4.p, Gohir.A05G064200.2.p, Gohir.A05G064200.3.p	PF01535 PF13041	PTHR24015 PTHR24015:SF346									AT5G10690	pentatricopeptide (PPR) repeat-containing protein / CBS domain-containing protein
Gohir.A05G075700	133.547	10.768	1.31637	96.2454	1.01e-22	4.42e-21	Gohir.A05G075700.1	45307772	Gohir.A05G075700.1.p
Gohir.A05G076700	909.175	4.93781	0.522374	65.6355	5.43e-16	1.26e-14	Gohir.A05G076700.1	45303426	Gohir.A05G076700.1.p	PF00111 PF00941 PF01315 PF01799 PF02738 PF03450	PTHR11908 PTHR11908:SF98	1.2.3.1	Aldehyde oxidase					GO:0003824 GO:0005506 GO:0009055 GO:0016491 GO:0016614 GO:0046872 GO:0050660 GO:0051536 GO:0055114	abscisic-aldehyde oxidase (AAO3) // indole-3-acetaldehyde oxidase (AAO1_2)	AT2G27150	abscisic aldehyde oxidase 3
Gohir.A05G092700	5537.95	6.40183	0.562738	81.6757	1.6e-19	5.35e-18	Gohir.A05G092700.2	45303127	Gohir.A05G092700.2.p
Gohir.A05G097000	5828.35	3.50683	0.409991	60.1796	8.66e-15	1.76e-13	Gohir.A05G097000.1, Gohir.A05G097000.2, Gohir.A05G097000.3, Gohir.A05G097000.5	45303416, 45303417, 45303418, 45303419	Gohir.A05G097000.1.p, Gohir.A05G097000.2.p, Gohir.A05G097000.3.p, Gohir.A05G097000.5.p	PF00179	PTHR24067 PTHR24067:SF109	6.3.2.19	Transferred entry: 2.3.2.23
Gohir.A05G100000	3869.24	3.76685	0.361121	87.5909	8.05e-21	3.01e-19	Gohir.A05G100000.1, Gohir.A05G100000.3	45304102, 45304103	Gohir.A05G100000.1.p, Gohir.A05G100000.3.p	PF00069	PTHR24055 PTHR24055:SF185	2.7.11.24	Mitogen-activated protein kise					GO:0004672 GO:0004707 GO:0004713 GO:0005524 GO:0006468, GO:0004672 GO:0005524 GO:0006468		AT1G07880	Protein kise superfamily protein
Gohir.A05G103100	2091.77	5.84274	0.449419	114.447	1.04e-26	6.36e-25	Gohir.A05G103100.1	45308908	Gohir.A05G103100.1.p		PTHR35718 PTHR35718:SF1								FAMILY NOT NAMED // EXPRESSED PROTEIN	AT2G28410
Gohir.A05G103200	72518.8	7.87417	0.567145	105.858	7.92e-25	4.15e-23	Gohir.A05G103200.1	45305363	Gohir.A05G103200.1.p	PF00230	PTHR19139 PTHR19139:SF158					KOG0223	Aquaporin (major intrinsic protein family)	GO:0005215 GO:0006810 GO:0016020	AQUAPORIN TRANSPORTER // AQUAPORIN PIP2-4-RELATED	AT5G60660	plasma membrane intrinsic protein 2;4
Gohir.A05G107600	13575.4	8.88742	0.380104	292.172	1.67e-65	6.05e-63	Gohir.A05G107600.2, Gohir.A05G107600.1	45303717, 45303718	Gohir.A05G107600.2.p, Gohir.A05G107600.1.p	PF00240 PF02179	PTHR12329 PTHR12329:SF15					KOG4361	BCL2-associated athanogene-like proteins and related BAG family chaperone regulators	GO:0005515 GO:0051087
Gohir.A05G116500	3552.76	4.21976	0.426303	75.6176	3.44e-18	1.02e-16	Gohir.A05G116500.1, Gohir.A05G116500.2	45303015, 45303016	Gohir.A05G116500.1.p, Gohir.A05G116500.2.p	PF02458	PTHR31642 PTHR31642:SF6	2.3.1.84	Alcohol O-acetyltransferase	PWY-6801, PWY-5835, PWY-4203	volatile esters biosynthesis (during fruit ripening), geranyl acetate biosynthesis, volatile benzenoid biosynthesis I (ester formation)			GO:0016747		AT1G78990	HXXXD-type acyl-transferase family protein
Gohir.A05G120100	241.342	5.10673	0.446371	107.221	3.98e-25	2.14e-23	Gohir.A05G120100.1	45309048	Gohir.A05G120100.1.p									GO:0046872		AT1G80730	zinc-finger protein 1
Gohir.A05G135400	80819.1	3.39057	0.425284	52.7574	3.77e-13	6.32e-12	Gohir.A05G135400.1	45307987	Gohir.A05G135400.1.p	PF03168	PTHR31234 PTHR31234:SF2								FAMILY NOT NAMED // LATE EMBRYOGENESIS ABUNDANT (LEA) HYDROXYPROLINE-RICH GLYCOPROTEIN FAMILY MEMBER	AT1G17620	Late embryogenesis abundant (LEA) hydroxyproline-rich glycoprotein family
Gohir.A05G159800	15020.8	3.34928	0.443969	47.4364	5.68e-12	8.33e-11	Gohir.A05G159800.3, Gohir.A05G159800.4, Gohir.A05G159800.5, Gohir.A05G159800.2	45302756, 45302757, 45302758, 45302759	Gohir.A05G159800.3.p, Gohir.A05G159800.4.p, Gohir.A05G159800.5.p, Gohir.A05G159800.2.p	PF05564	PTHR33565 PTHR33565:SF2									AT1G28330	dormancy-associated protein-like 1
Gohir.A05G168500	1188.6	2.25083	0.523795	16.8824	3.98e-05	0.000186843	Gohir.A05G168500.1, Gohir.A05G168500.3	45308103, 45308104	Gohir.A05G168500.1.p, Gohir.A05G168500.3.p	PF00786	PTHR23177 PTHR23177:SF27									AT4G04900	ROP-interactive CRIB motif-containing protein 10
Gohir.A05G170600	6616.72	9.20917	0.576558	133.995	5.48e-31	4.52e-29	Gohir.A05G170600.4, Gohir.A05G170600.2, Gohir.A05G170600.3	45306262, 45306263, 45306264	Gohir.A05G170600.4.p, Gohir.A05G170600.2.p, Gohir.A05G170600.3.p	PF01762 PF13334	PTHR11214 PTHR11214:SF109	2.4.1.134	Galactosylxylosylprotein 3-beta-galactosyltransferase					GO:0006486 GO:0008378 GO:0016020
Gohir.A05G175700	654.795	7.28927	0.58983	104.183	1.84e-24	9.32e-23	Gohir.A05G175700.4, Gohir.A05G175700.5, Gohir.A05G175700.6	45306593, 45306594, 45306595	Gohir.A05G175700.4.p, Gohir.A05G175700.5.p, Gohir.A05G175700.6.p	PF07058	PTHR31246 PTHR31246:SF5							GO:0007010 GO:0008017		AT4G17220	microtubule-associated proteins 70-5
Gohir.A05G181000	23685.7	5.02724	0.305126	193.583	5.25e-44	8.37e-42	Gohir.A05G181000.1	45306056	Gohir.A05G181000.1.p	PF00257	PTHR33346							GO:0006950 GO:0009415	Dehydrin (Dehydrin)	AT1G76180	Dehydrin family protein
Gohir.A05G183900	7581	4.90743	0.306331	186.12	2.24e-42	3.3e-40	Gohir.A05G183900.1	45307197	Gohir.A05G183900.1.p	PF13639	PTHR14155 PTHR14155:SF77							GO:0005515 GO:0008270	E3 UBIQUITIN-PROTEIN LIGASE ATL23	AT5G42200	RING/U-box superfamily protein
Gohir.A05G184200	396.046	9.01347	0.935652	71.5625	2.69e-17	7.18e-16	Gohir.A05G184200.1	45309177	Gohir.A05G184200.1.p	PF00141	PTHR31235 PTHR31235:SF67	1.11.1.7	Peroxidase	PWY-7214, PWY-7445, PWY-5466, PWY-6824	baicalein degradation (hydrogen peroxide detoxification), luteolin triglucuronide degradation, matairesinol biosynthesis, justicidin B biosynthesis			GO:0004601 GO:0006979 GO:0020037 GO:0055114	PEROXIDASE 64	AT5G42180	Peroxidase superfamily protein
Gohir.A05G185900	4266.86	9.87902	0.682336	110.717	6.83e-26	3.91e-24	Gohir.A05G185900.1	45303565	Gohir.A05G185900.1.p	PF00314	PTHR31048 PTHR31048:SF29								Thaumatin family (Thaumatin)
Gohir.A05G188000	10624.3	6.49225	0.315839	266.601	6.25e-60	1.86e-57	Gohir.A05G188000.1, Gohir.A05G188000.3, Gohir.A05G188000.2, Gohir.A05G188000.4, Gohir.A05G188000.5, Gohir.A05G188000.6	45305206, 45305207, 45305208, 45305209, 45305210, 45305211	Gohir.A05G188000.1.p, Gohir.A05G188000.3.p, Gohir.A05G188000.2.p, Gohir.A05G188000.4.p, Gohir.A05G188000.5.p, Gohir.A05G188000.6.p	PF00612 PF13178, PF13178	PTHR32295 PTHR32295:SF16							GO:0005515		AT1G19870	IQ-domain 32
Gohir.A05G191800	354.504	4.79259	0.460116	84.7982	3.3e-20	1.17e-18	Gohir.A05G191800.3	45306716	Gohir.A05G191800.3.p	PF00403	PTHR22814 PTHR22814:SF153							GO:0030001 GO:0046872	COPPER TRANSPORT PROTEIN ATOX1-RELATED // SUBFAMILY NOT NAMED
Gohir.A05G195600	73.1978	9.90027	1.32346	79.238	5.51e-19	1.75e-17	Gohir.A05G195600.1	45305072	Gohir.A05G195600.1.p	PF00067	PTHR24282 PTHR24282:SF45					KOG0157	Cytochrome P450 CYP4/CYP19/CYP26 subfamilies	GO:0004497 GO:0005506 GO:0016705 GO:0020037 GO:0055114	CYTOCHROME P450 FAMILY MEMBER // CYTOCHROME P450	AT1G75130	cytochrome P450
Gohir.A05G196800	40806.4	11.2026	0.36137	457.073	2.08e-101	3.01e-98	Gohir.A05G196800.1	45306512	Gohir.A05G196800.1.p	PF00314	PTHR31048 PTHR31048:SF10								PATHOGENESIS-RELATED PROTEIN 5-RELATED	AT1G75030	thaumatin-like protein 3
Gohir.A05G202000	1770.37	8.1244	0.618921	102.348	4.66e-24	2.26e-22	Gohir.A05G202000.1, Gohir.A05G202000.2	45307185, 45307186	Gohir.A05G202000.1.p, Gohir.A05G202000.2.p	PF01501	PTHR11183 PTHR11183:SF44	2.4.1.17	Glucuronosyltransferase			KOG1950	Glycosyl transferase	GO:0005794 GO:0009834 GO:0015020 GO:0016757 GO:0045492		AT4G33330	plant glycogenin-like starch initiation protein 3
Gohir.A05G209700	6595.82	4.95875	0.275884	233.909	8.37e-53	1.97e-50	Gohir.A05G209700.1	45303283	Gohir.A05G209700.1.p	PF00514	PTHR23315 PTHR23315:SF64	6.3.2.19	Transferred entry: 2.3.2.23					GO:0005488 GO:0005515	BETA CATENIN-RELATED ARMADILLO REPEAT-CONTAINING // ARM REPEAT SUPERFAMILY PROTEIN-RELATED	AT3G01400	ARM repeat superfamily protein
Gohir.A05G212100	1381.1	3.55076	0.393277	67.255	2.39e-16	5.78e-15	Gohir.A05G212100.1	45306799	Gohir.A05G212100.1.p	PF01535 PF13041 PF13812	PTHR24015 PTHR24015:SF698								PPR repeat (PPR) // PPR repeat family (PPR_2) // Pentatricopeptide repeat domain (PPR_3)
Gohir.A05G222900	3377.03	10.1722	0.563251	202.611	5.62e-46	9.74e-44	Gohir.A05G222900.1	45306247	Gohir.A05G222900.1.p	PF13639	PTHR14155 PTHR14155:SF174					KOG1493	Aphase-promoting complex (APC)	GO:0005515 GO:0008270	RING FINGER DOMAIN-CONTAINING // SUBFAMILY NOT NAMED	AT1G72220	RING/U-box superfamily protein
Gohir.A05G232000	27918.9	11.5126	0.436473	333.999	1.29e-74	6.13e-72	Gohir.A05G232000.1	45304526	Gohir.A05G232000.1.p	PF00332	PTHR32227 PTHR32227:SF130	3.2.1.73	Lichenise					GO:0004553 GO:0005975	Licheninase / Mixed linkage beta-glucanase	AT1G77780	Glycosyl hydrolase superfamily protein
Gohir.A05G240200	237.06	4.5813	0.589501	47.4452	5.66e-12	8.29e-11	Gohir.A05G240200.1	45308728	Gohir.A05G240200.1.p		PTHR34193 PTHR34193:SF1									AT1G21390	embryo defective 2170
Gohir.A05G262300	2027.75	3.1896	0.287295	104.932	1.26e-24	6.51e-23	Gohir.A05G262300.1	45308070	Gohir.A05G262300.1.p	PF03629	PTHR31988 PTHR31988:SF4	3.1.1.73	Feruloyl esterase						Feruloyl esterase / Hydroxycinnamoyl esterase	AT3G53010	Domain of unknown function (DUF303)
Gohir.A05G262500	733.495	7.44938	0.448647	215.308	9.55e-49	1.93e-46	Gohir.A05G262500.1, Gohir.A05G262500.2	45308541, 45308542	Gohir.A05G262500.1.p, Gohir.A05G262500.2.p	PF00069 PF00954 PF01453, PF00069	PTHR27002 PTHR27002:SF136	2.7.11.1	Non-specific serine/threonine protein kise			KOG1187	Serine/threonine protein kise	GO:0004672 GO:0004674 GO:0004713 GO:0005524 GO:0006468 GO:0048544, GO:0004672 GO:0004713 GO:0005524 GO:0006468
Gohir.A05G265700	1523.57	5.6405	0.660568	49.6964	1.79e-12	2.79e-11	Gohir.A05G265700.2	45302842	Gohir.A05G265700.2.p	PF03959	PTHR22778 PTHR22778:SF19	1.5.1.3	Dihydrofolate reductase	PWY-3841, PWY-6612, PWY-6614	folate transformations II, superpathway of tetrahydrofolate biosynthesis, tetrahydrofolate biosynthesis	KOG2551	Phospholipase/carboxyhydrolase		OVARIAN CANCER GENE-2 PROTEIN-RELATED // SUBFAMILY NOT NAMED	AT4G24380	(1 of 1) PTHR22778//PTHR22778:SF19 - OVARIAN CANCER GENE-2 PROTEIN-RELATED
Gohir.A05G267400	4506.51	6.54757	0.451862	132.305	1.28e-30	1.04e-28	Gohir.A05G267400.1	45307968	Gohir.A05G267400.1.p	PF08241	PTHR10108 PTHR10108:SF702	2.1.1.163	Demethylmequinone methyltransferase					GO:0008152 GO:0008168	Demethylmenaquinone methyltransferase / Demethylmenaquinone C-methylase	AT1G78140	S-adenosyl-L-methionine-dependent methyltransferases superfamily protein
Gohir.A05G270000	1491.46	3.74295	0.257731	173.068	1.58e-39	2.05e-37	Gohir.A05G270000.1	45306385	Gohir.A05G270000.1.p	PF00170	PTHR13690 PTHR13690:SF86							GO:0003700 GO:0006355 GO:0043565	TRANSCRIPTION FACTOR VIP1	AT1G43700	VIRE2-interacting protein 1
Gohir.A05G281400	3383.59	3.86579	0.297175	135.517	2.55e-31	2.15e-29	Gohir.A05G281400.3, Gohir.A05G281400.4	45303562, 45303563	Gohir.A05G281400.3.p, Gohir.A05G281400.4.p	PF00462	PTHR10168 PTHR10168:SF84					KOG1752	Glutaredoxin and related proteins	GO:0009055 GO:0015035 GO:0045454		AT5G13810	Glutaredoxin family protein
Gohir.A05G317000	14140.6	3.32456	0.356856	72.519	1.65e-17	4.55e-16	Gohir.A05G317000.2, Gohir.A05G317000.3	45304658, 45304659	Gohir.A05G317000.2.p, Gohir.A05G317000.3.p	PF04398	PTHR31676 PTHR31676:SF6									AT1G55265	Protein of unknown function
Gohir.A05G359300	20636.1	7.66078	0.380546	229.599	7.29e-52	1.63e-49	Gohir.A05G359300.1	45306108	Gohir.A05G359300.1.p	PF13176 PF13181 PF13424	PTHR19959 PTHR19959:SF160					KOG1840	Kinesin light chain	GO:0005515	Tetratricopeptide repeat (TPR_7) // Tetratricopeptide repeat (TPR_8) // Tetratricopeptide repeat (TPR_12)	AT3G27960	Tetratricopeptide repeat (TPR)-like superfamily protein
Gohir.A05G365600	879.609	7.45548	0.441359	211.19	7.56e-48	1.47e-45	Gohir.A05G365600.1	45307316	Gohir.A05G365600.1.p	PF07891	PTHR10759 PTHR10759:SF9							GO:0003735 GO:0005622 GO:0005840 GO:0006412	60S RIBOSOMAL PROTEIN L34 // SUBFAMILY NOT NAMED	AT5G39785	Protein of unknown function (DUF1666)
Gohir.A05G368500	157.716	11.008	1.3575	80.5941	2.77e-19	9.03e-18	Gohir.A05G368500.1, Gohir.A05G368500.2	45307322, 45307323	Gohir.A05G368500.1.p, Gohir.A05G368500.2.p	PF03105 PF03124, PF03124	PTHR10783 PTHR10783:SF52, PTHR10783 PTHR10783:SF43							GO:0016021		AT3G29060	EXS (ERD1/XPR1/SYG1) family protein
Gohir.A05G376700	4353.19	4.24123	0.452842	67.4821	2.13e-16	5.19e-15	Gohir.A05G376700.4, Gohir.A05G376700.5, Gohir.A05G376700.6, Gohir.A05G376700.7, Gohir.A05G376700.8, Gohir.A05G376700.9, Gohir.A05G376700.10	45307946, 45307947, 45307948, 45307949, 45307950, 45307951, 45307952	Gohir.A05G376700.4.p, Gohir.A05G376700.5.p, Gohir.A05G376700.6.p, Gohir.A05G376700.7.p, Gohir.A05G376700.8.p, Gohir.A05G376700.9.p, Gohir.A05G376700.10.p	PF03151	PTHR11132 PTHR11132:SF121					KOG1443	Predicted integral membrane protein			AT1G06470	Nucleotide/sugar transporter family protein
Gohir.A05G384300	3405.48	8.31128	0.442997	209.202	2.05e-47	3.88e-45	Gohir.A05G384300.1, Gohir.A05G384300.2	45302815, 45302816	Gohir.A05G384300.1.p, Gohir.A05G384300.2.p		PTHR33133 PTHR33133:SF8
Gohir.A05G393000	3386.61	6.56813	0.329078	259.06	2.75e-58	7.63e-56	Gohir.A05G393000.2, Gohir.A05G393000.1	45303866, 45303867	Gohir.A05G393000.2.p, Gohir.A05G393000.1.p		PTHR33781 PTHR33781:SF1									AT5G04190	phytochrome kise substrate 4
Gohir.A06G002300	6180.41	5.45411	0.395155	131.209	2.23e-30	1.76e-28	Gohir.A06G002300.1	45405563	Gohir.A06G002300.1.p		PTHR37714 PTHR37714:SF1									AT1G75810
Gohir.A06G004300	1355.3	6.75399	0.622965	74.5301	5.97e-18	1.72e-16	Gohir.A06G004300.2	45408629	Gohir.A06G004300.2.p	PF02704	PTHR23201 PTHR23201:SF9								EXTENSIN
Gohir.A06G018400	15484.3	8.2233	0.457576	175.604	4.42e-40	5.84e-38	Gohir.A06G018400.1, Gohir.A06G018400.2	45407094, 45407095	Gohir.A06G018400.1.p, Gohir.A06G018400.2.p	PF01501	PTHR11183 PTHR11183:SF44	2.4.1.17	Glucuronosyltransferase			KOG1950	Glycosyl transferase	GO:0005794 GO:0009834 GO:0015020 GO:0016757 GO:0045492		AT4G33330	plant glycogenin-like starch initiation protein 3
Gohir.A06G031600	6324.19	4.26736	0.376775	98.4912	3.26e-23	1.48e-21	Gohir.A06G031600.1	45406545	Gohir.A06G031600.1.p	PF07714 PF14381	PTHR23257 PTHR23257:SF349	2.7.11.1	Non-specific serine/threonine protein kise			KOG0192	Tyrosine kise specific for activated (GTP-bound) p21cdc42Hs	GO:0004672 GO:0004713 GO:0005524 GO:0006468	PROTEIN KINASE FAMILY PROTEIN	AT4G24480	Protein kise superfamily protein
Gohir.A06G032700	7951.22	6.40113	0.306206	279.742	8.55e-63	2.84e-60	Gohir.A06G032700.1	45408148	Gohir.A06G032700.1.p	PF01554	PTHR11206 PTHR11206:SF80					KOG1347	Uncharacterized membrane protein	GO:0006855 GO:0015238 GO:0015297 GO:0016020 GO:0055085	MULTIDRUG RESISTANCE PROTEIN // SUBFAMILY NOT NAMED
Gohir.A06G045700	3380.96	4.87214	0.252048	276.635	4.06e-62	1.33e-59	Gohir.A06G045700.1	45408531	Gohir.A06G045700.1.p	PF00171	PTHR11699 PTHR11699:SF171	1.2.1.3	Aldehyde dehydrogese (D(+))	PWY66-389, PWY66-21, PWY-6054, PWY-2724	phytol degradation, ethanol degradation II, dimethylsulfoniopropanoate biosynthesis I (Wollastonia), alkane oxidation			GO:0004030 GO:0006081 GO:0008152 GO:0016491 GO:0055114	ALDEHYDE DEHYDROGENASE-RELATED // ALDEHYDE DEHYDROGENASE FAMILY 3 MEMBER I1	AT1G44170	aldehyde dehydrogese 3H1
Gohir.A06G048400	2014.68	5.90896	0.358266	186.822	1.57e-42	2.34e-40	Gohir.A06G048400.1	45407034	Gohir.A06G048400.1.p	PF03594 PF16983	PTHR31970 PTHR31970:SF3							GO:0016021 GO:0042919 GO:0042925	Benzoate membrane transport protein (BenE)	AT2G25680	molybdate transporter 1
Gohir.A06G048500	31641.4	9.01702	0.584095	120.121	5.95e-28	3.99e-26	Gohir.A06G048500.1	45406256	Gohir.A06G048500.1.p	PF00860 PF16983	PTHR31970 PTHR31970:SF3							GO:0005215 GO:0006810 GO:0016020 GO:0055085	Permease family (Xan_ur_permease) // Molybdate transporter of MFS superfamily (MFS_MOT1)	AT2G25680	molybdate transporter 1
Gohir.A06G052300	38374.3	3.6282	0.38188	73.3332	1.1e-17	3.08e-16	Gohir.A06G052300.3	45405530	Gohir.A06G052300.3.p	PF03662	PTHR14363 PTHR14363:SF16	3.2.1.31, 3.2.1.167	Beta-glucuronidase, Baicalin-beta-D-glucuronidase	PWY-7214, PWY-7445, PWY-7213	baicalein degradation (hydrogen peroxide detoxification), luteolin triglucuronide degradation, wogonin metabolism			GO:0016020 GO:0016798	HEPARANASE-LIKE PROTEIN 3	AT5G34940	glucuronidase 3
Gohir.A06G086000	257.315	2.51228	0.506356	22.2835	2.35e-06	1.42e-05	Gohir.A06G086000.1	45406220	Gohir.A06G086000.1.p	PF12023	PTHR33193 PTHR33193:SF8								FAMILY NOT NAMED // GENOMIC DNA	AT5G11970	Protein of unknown function (DUF3511)
Gohir.A06G102500	1405.01	5.25069	0.664582	44.0042	3.28e-11	4.37e-10	Gohir.A06G102500.1	45405721	Gohir.A06G102500.1.p	PF00141	PTHR31388 PTHR31388:SF22	1.11.1.7	Peroxidase	PWY-7214, PWY-7445, PWY-5466, PWY-6824	baicalein degradation (hydrogen peroxide detoxification), luteolin triglucuronide degradation, matairesinol biosynthesis, justicidin B biosynthesis			GO:0004601 GO:0006979 GO:0020037 GO:0055114	FAMILY NOT NAMED // PEROXIDASE 22-RELATED	AT2G38380	Peroxidase superfamily protein
Gohir.A06G123600	3596.82	3.45751	0.55218	32.3983	1.26e-08	1.14e-07	Gohir.A06G123600.1, Gohir.A06G123600.2	45406183, 45406184	Gohir.A06G123600.1.p, Gohir.A06G123600.2.p	PF00036 PF00070	PTHR22912	1.6.5.9	DH:ubiquinone reductase (non-electrogenic)	PWY-7279	aerobic respiration II (cytochrome c) (yeast)			GO:0005509 GO:0016491 GO:0055114		AT4G05020	D(P)H dehydrogese B2
Gohir.A06G132700	1534.98	5.63794	0.481841	94.3616	2.63e-22	1.11e-20	Gohir.A06G132700.1	45408421	Gohir.A06G132700.1.p	PF07939	PTHR31865 PTHR31865:SF7								Protein of unknown function (DUF1685) (DUF1685)	AT2G42760	(1 of 12) PF07939 - Protein of unknown function (DUF1685) (DUF1685)
Gohir.A06G145100	2228.21	8.76253	0.693968	89.9079	2.5e-21	9.76e-20	Gohir.A06G145100.1	45407008	Gohir.A06G145100.1.p	PF01657 PF07714	PTHR27002 PTHR27002:SF62	2.7.11.1	Non-specific serine/threonine protein kise			KOG1187	Serine/threonine protein kise	GO:0004672 GO:0004713 GO:0005524 GO:0006468	Salt stress response/antifungal (Stress-antifung) // Protein tyrosine kinase (Pkinase_Tyr)
Gohir.A06G161100	27168.5	9.76433	0.342899	408.142	9.3e-91	8.74e-88	Gohir.A06G161100.1, Gohir.A06G161100.2	45406356, 45406357	Gohir.A06G161100.1.p, Gohir.A06G161100.2.p	PF13839 PF14416	PTHR32285 PTHR32285:SF62									AT2G40320	TRICHOME BIREFRINGENCE-LIKE 33
Gohir.A06G211800	5332.73	7.13476	0.285269	393.449	1.47e-87	1.12e-84	Gohir.A06G211800.1, Gohir.A06G211800.2	45405280, 45405281	Gohir.A06G211800.1.p, Gohir.A06G211800.2.p	PF04654	PTHR31168 PTHR31168:SF5									AT5G46060	Protein of unknown function
Gohir.A07G013100	5679.78	7.07987	0.420172	171.684	3.17e-39	4.06e-37	Gohir.A07G013100.1, Gohir.A07G013100.3, Gohir.A07G013100.4	45365937, 45365938, 45365939	Gohir.A07G013100.1.p, Gohir.A07G013100.3.p, Gohir.A07G013100.4.p	PF00069	PTHR24361 PTHR24361:SF385	2.7.12.2	Mitogen-activated protein kise kise			KOG0581	Mitogen-activated protein kise kise (MAP2K)	GO:0004672 GO:0004713 GO:0005524 GO:0006468		AT4G29810	MAP kise kise 2
Gohir.A07G019000	65.455	2.81388	0.700207	14.4942	0.000140589	0.000580763	Gohir.A07G019000.1	45367331	Gohir.A07G019000.1.p	PF07714	PTHR27001 PTHR27001:SF15	2.7.11.1	Non-specific serine/threonine protein kise			KOG1187	Serine/threonine protein kise	GO:0004672 GO:0004713 GO:0005524 GO:0006468	Non-specific serine/threonine protein kinase / threonine-specific protein kinase
Gohir.A07G028200	325.239	3.2693	0.292111	110.873	6.31e-26	3.64e-24	Gohir.A07G028200.1	45368395	Gohir.A07G028200.1.p	PF10358	PTHR31182 PTHR31182:SF5								N-terminal C2 in EEIG1 and EHBP1 proteins (NT-C2)
Gohir.A07G029400	10124.1	4.22358	0.316949	136.791	1.34e-31	1.15e-29	Gohir.A07G029400.1, Gohir.A07G029400.3, Gohir.A07G029400.2, Gohir.A07G029400.4	45368640, 45368641, 45368642, 45368643	Gohir.A07G029400.1.p, Gohir.A07G029400.3.p, Gohir.A07G029400.2.p, Gohir.A07G029400.4.p	PF00892	PTHR23051 PTHR23051:SF2					KOG2765	Predicted membrane protein	GO:0016020 GO:0016021		AT4G32140	EamA-like transporter family
Gohir.A07G074000	1521	3.90463	0.32653	114.854	8.47e-27	5.24e-25	Gohir.A07G074000.1	45368845	Gohir.A07G074000.1.p	PF13839	PTHR13533								- GDSL/SGNH-like Acyl-Esterase family found in Pmr5 and Cas1p (PC-Esterase)	AT3G03210	(1 of 48) PF13839 - GDSL/SGNH-like Acyl-Esterase family found in Pmr5 and Cas1p (PC-Esterase)
Gohir.A07G109400	466.205	5.01555	0.420019	109.97	9.95e-26	5.61e-24	Gohir.A07G109400.2	45366512	Gohir.A07G109400.2.p	PF01428 PF01754	PTHR10634 PTHR10634:SF5					KOG3173	Predicted Zn-finger protein	GO:0003677 GO:0008270	PROTEIN F22D6.2	AT2G27580	A20/AN1-like zinc finger family protein
Gohir.A07G110600	3434.71	4.20079	0.264468	196.74	1.07e-44	1.77e-42	Gohir.A07G110600.1	45367484	Gohir.A07G110600.1.p	PF11250	PTHR33155 PTHR33155:SF9								Fantastic Four meristem regulator (FAF)	AT5G22390	Protein of unknown function (DUF3049)
Gohir.A07G132100	4962.83	5.71702	0.496827	88.9752	4e-21	1.54e-19	Gohir.A07G132100.1	45368202	Gohir.A07G132100.1.p	PF00249	PTHR10641 PTHR10641:SF465					KOG0048	Transcription factor	GO:0003677	MYB-LIKE DNA-BINDING PROTEIN MYB // MYB TRANSCRIPTION FACTOR	AT1G09540	myb domain protein 61
Gohir.A07G151700	1187.58	4.10114	0.263896	194.355	3.56e-44	5.73e-42	Gohir.A07G151700.1	45366447	Gohir.A07G151700.1.p	PF01657	PTHR32080 PTHR32080:SF9								FAMILY NOT NAMED // CYSTEINE-RICH REPEAT SECRETORY PROTEIN 56	AT5G43980	plasmodesmata-located protein 1
Gohir.A07G158200	46.2515	2.76738	0.659418	16.1389	5.89e-05	0.000265401	Gohir.A07G158200.3	45367964	Gohir.A07G158200.3.p
Gohir.A07G175700	13440.9	7.10089	0.292191	355.575	2.59e-79	1.46e-76	Gohir.A07G175700.1	45366755	Gohir.A07G175700.1.p	PF02469	PTHR32077 PTHR32077:SF3								FASCICLIN-LIKE ARABINOGALACTAN PROTEIN 7	AT2G04780	FASCICLIN-like arabinoogalactan 7
Gohir.A07G182600	2997.04	3.57121	0.487967	43.8515	3.54e-11	4.69e-10	Gohir.A07G182600.1, Gohir.A07G182600.2	45366135, 45366136	Gohir.A07G182600.1.p, Gohir.A07G182600.2.p		PTHR33318 PTHR33318:SF7									AT1G06660
Gohir.A07G198100	1534.24	3.6995	0.270551	153.656	2.75e-35	2.87e-33	Gohir.A07G198100.1	45368018	Gohir.A07G198100.1.p	PF08240 PF13602	PTHR11695 PTHR11695:SF507	1.6.5.5	DPH:quinone reductase			KOG1198	Zinc-binding oxidoreductase	GO:0008270 GO:0016491 GO:0055114	NADPH:quinone reductase / Zeta-crystallin
Gohir.A07G202300	14746.1	3.13942	0.23482	151.941	6.53e-35	6.67e-33	Gohir.A07G202300.1, Gohir.A07G202300.2	45366193, 45366194	Gohir.A07G202300.1.p, Gohir.A07G202300.2.p	PF02985 PF12348 PF12755, PF12348 PF12755	PTHR21567 PTHR21567:SF9							GO:0005488 GO:0005515, GO:0005488		AT2G20190	CLIP-associated protein
Gohir.A07G204700	21031.1	10.0364	0.373894	363.572	4.7e-81	2.86e-78	Gohir.A07G204700.1	45367211	Gohir.A07G204700.1.p	PF13632 PF14569	PTHR13301 PTHR13301:SF59	2.4.1.12	Cellulose synthase (UDP-forming)	PWY-1001	cellulose biosynthesis				X-BOX TRANSCRIPTION FACTOR-RELATED // CELLULOSE SYNTHASE A CATALYTIC SUBUNIT 7 [UDP-FORMING]	AT5G44030	cellulose synthase A4
Gohir.A08G015000	44562	10.8748	0.740827	95.1515	1.76e-22	7.57e-21	Gohir.A08G015000.1	45400576	Gohir.A08G015000.1.p
Gohir.A08G040600	14160.6	9.76783	0.311844	545.018	1.53e-120	4.3e-117	Gohir.A08G040600.1	45400680	Gohir.A08G040600.1.p		PTHR37172									AT2G47360
Gohir.A08G049700	662218	10.6594	0.311789	517.353	1.59e-114	3.71e-111	Gohir.A08G049700.1	45398889	Gohir.A08G049700.1.p	PF02469	PTHR32077 PTHR32077:SF3								FASCICLIN-LIKE ARABINOGALACTAN PROTEIN 7	AT2G04780	FASCICLIN-like arabinoogalactan 7
Gohir.A08G051900	80437.2	10.3735	0.401005	308.354	4.99e-69	1.91e-66	Gohir.A08G051900.1	45399278	Gohir.A08G051900.1.p	PF04833	PTHR31673 PTHR31673:SF2							GO:0010215 GO:0016049 GO:0031225	COBRA-LIKE PROTEIN 4	AT5G15630	COBRA-like extracellular glycosyl-phosphatidyl inositol-anchored protein family
Gohir.A08G082800	8111.02	8.46547	0.414494	231.297	3.11e-52	7.05e-50	Gohir.A08G082800.3, Gohir.A08G082800.1, Gohir.A08G082800.2	45400410, 45400411, 45400412	Gohir.A08G082800.3.p, Gohir.A08G082800.1.p, Gohir.A08G082800.2.p	PF00225	PTHR24115 PTHR24115:SF391	3.6.4.5	Minus-end-directed kinesin ATPase			KOG4280	Kinesin-like protein	GO:0003777 GO:0005524 GO:0005871 GO:0007018 GO:0008017		AT1G55550	P-loop containing nucleoside triphosphate hydrolases superfamily protein
Gohir.A08G084300	121.441	4.53812	0.537561	60.5374	7.22e-15	1.48e-13	Gohir.A08G084300.1	45399994	Gohir.A08G084300.1.p	PF02309	PTHR31734 PTHR31734:SF7							GO:0005634 GO:0006355	AUXIN-RESPONSIVE PROTEIN IAA33	AT5G57420	indole-3-acetic acid inducible 33
Gohir.A08G114800	16348.1	9.29443	0.371755	326.518	5.51e-73	2.44e-70	Gohir.A08G114800.1	45399501	Gohir.A08G114800.1.p	PF00249	PTHR10641 PTHR10641:SF667							GO:0003677	MYB-LIKE DNA-BINDING PROTEIN MYB // SUBFAMILY NOT NAMED	AT1G63910	myb domain protein 103
Gohir.A08G141600	1561.67	4.32878	0.356424	114.125	1.22e-26	7.46e-25	Gohir.A08G141600.3, Gohir.A08G141600.2	45398717, 45398718	Gohir.A08G141600.3.p, Gohir.A08G141600.2.p	, PF03087	PTHR31509 PTHR31509:SF13
Gohir.A08G148600	1419.55	7.38844	0.259183	782.868	2.86e-172	3.83e-168	Gohir.A08G148600.1, Gohir.A08G148600.2	45398884, 45398885	Gohir.A08G148600.1.p, Gohir.A08G148600.2.p	PF06749	PTHR31769 PTHR31769:SF6									AT4G19370	Protein of unknown function (DUF1218)
Gohir.A08G154200	4252.79	5.72234	0.328738	206.438	8.22e-47	1.51e-44	Gohir.A08G154200.2	45400335	Gohir.A08G154200.2.p	PF13499	PTHR10891 PTHR10891:SF290					KOG0027	Calmodulin and related proteins (EF-Hand superfamily)	GO:0005509	EF-HAND CALCIUM-BINDING DOMAIN CONTAINING PROTEIN // CALCIUM-BINDING PROTEIN CML18-RELATED	AT3G03000	EF hand calcium-binding protein family
Gohir.A08G158200	713.385	4.91962	0.526608	64.6455	8.97e-16	2.04e-14	Gohir.A08G158200.1, Gohir.A08G158200.2	45398237, 45398238	Gohir.A08G158200.1.p, Gohir.A08G158200.2.p	PF02365	PTHR31989 PTHR31989:SF51							GO:0003677 GO:0006355		AT4G17980	C domain containing protein 71
Gohir.A08G158800	690.582	6.98716	0.508647	132.622	1.09e-30	8.89e-29	Gohir.A08G158800.1	45399807	Gohir.A08G158800.1.p	PF07690	PTHR11654 PTHR11654:SF121							GO:0005215 GO:0006810 GO:0016020 GO:0016021 GO:0055085	PROTEIN NRT1/ PTR FAMILY 7.3	AT1G32450	nitrate transporter 1.5
Gohir.A08G175700	9082.01	4.89586	0.38003	120.003	6.32e-28	4.22e-26	Gohir.A08G175700.1, Gohir.A08G175700.2	45398546, 45398547	Gohir.A08G175700.1.p, Gohir.A08G175700.2.p	PF00067	PTHR24298 PTHR24298:SF121	1.14.13.152	Geraniol 8-hydroxylase			KOG0156	Cytochrome P450 CYP2 subfamily	GO:0004497 GO:0005506 GO:0016705 GO:0020037 GO:0055114		AT2G45550	cytochrome P450
Gohir.A08G177500	9488.3	4.20364	0.237892	241.66	1.71e-54	4.2e-52	Gohir.A08G177500.1	45399323	Gohir.A08G177500.1.p	PF03790 PF03791 PF05920	PTHR11850 PTHR11850:SF74					KOG0773	Transcription factor MEIS1 and related HOX domain proteins	GO:0003677 GO:0005634 GO:0006355	HOMEOBOX PROTEIN TRANSCRIPTION FACTORS // HOMEOBOX PROTEIN KNOTTED-1-LIKE 7	AT1G62990	KNOTTED-like homeobox of Arabidopsis thalia 7
Gohir.A08G227700	219.558	7.10628	0.699201	84.5198	3.8e-20	1.33e-18	Gohir.A08G227700.1, Gohir.A08G227700.2	45396976, 45396977	Gohir.A08G227700.1.p, Gohir.A08G227700.2.p	PF01161	PTHR11362 PTHR11362:SF9, PTHR11362 PTHR11362:SF21					KOG3346	Phosphatidylethanolamine binding protein	GO:0008429 GO:0009909 GO:0048573		AT1G65480	PEBP (phosphatidylethanolamine-binding protein) family protein
Gohir.A09G000500	472.887	2.69844	0.373854	46.4273	9.51e-12	1.36e-10	Gohir.A09G000500.1	45390150	Gohir.A09G000500.1.p	PF08392	PTHR11877 PTHR11877:SF27	2.3.1.74	ringenin-chalcone synthase	PWY-6787, PWY1F-FLAVSYN	flavonoid biosynthesis (in equisetum), flavonoid biosynthesis			GO:0003824 GO:0006633 GO:0008152 GO:0009058 GO:0016020 GO:0016747	Naringenin-chalcone synthase / Flavonone synthase
Gohir.A09G035000	594.081	6.12433	0.858661	33.7827	6.16e-09	5.91e-08	Gohir.A09G035000.1	45389761	Gohir.A09G035000.1.p	PF04083	PTHR11005 PTHR11005:SF38	3.1.1.3	Triacylglycerol lipase	LIPAS-PWY	triacylglycerol degradation	KOG2624	Triglyceride lipase-cholesterol esterase	GO:0006629 GO:0016788	TRIACYLGLYCEROL LIPASE 2	AT5G14180	Myzus persicae-induced lipase 1
Gohir.A09G066500	6504.21	6.85558	0.355498	229.923	6.2e-52	1.39e-49	Gohir.A09G066500.1, Gohir.A09G066500.2	45389232, 45389233	Gohir.A09G066500.1.p, Gohir.A09G066500.2.p	PF00450	PTHR11802 PTHR11802:SF25	3.4.16.6	Carboxypeptidase D			, KOG1283	, Serine carboxypeptidases	GO:0004185 GO:0006508		AT3G17180	serine carboxypeptidase-like 33
Gohir.A09G073500	411.445	3.49972	0.445167	51.9744	5.62e-13	9.24e-12	Gohir.A09G073500.1	45390902	Gohir.A09G073500.1.p		PTHR33544 PTHR33544:SF2
Gohir.A09G080800	566.242	4.23416	0.274892	197.203	8.52e-45	1.41e-42	Gohir.A09G080800.4, Gohir.A09G080800.3, Gohir.A09G080800.6, Gohir.A09G080800.5, Gohir.A09G080800.1, Gohir.A09G080800.7	45391810, 45391811, 45391812, 45391813, 45391814, 45391815	Gohir.A09G080800.4.p, Gohir.A09G080800.3.p, Gohir.A09G080800.6.p, Gohir.A09G080800.5.p, Gohir.A09G080800.1.p, Gohir.A09G080800.7.p		PTHR34281
Gohir.A09G097500	2674.34	3.2327	0.506036	34.412	4.46e-09	4.36e-08	Gohir.A09G097500.1	45390309	Gohir.A09G097500.1.p		PTHR33177	2.7.7.48, 3.6.1.15, 3.4.22.28, 3.4.22.29	R-directed R polymerase, Nucleoside-triphosphate phosphatase, Picorin 3C, Picorin 2A	PWY-7210, PWY-7184, PWY-7211	pyrimidine deoxyribonucleotides biosynthesis from CTP, pyrimidine deoxyribonucleotides <i>de novo</i> biosynthesis I, superpathway of pyrimidine deoxyribonucleotides <i>de novo</i> biosynthesis				RNA-directed RNA polymerase / RNA nucleotidyltransferase (RNA-directed) // Picornain 3C / Rhinovirus protease 3C // Picornain 2A / Rhinovirus protease 2A // Nucleoside-triphosphate phosphatase / Nucleoside-triphosphatase
Gohir.A09G121400	19104.4	4.46172	0.372801	107.686	3.15e-25	1.7e-23	Gohir.A09G121400.1	45391243	Gohir.A09G121400.1.p	PF08449	PTHR11132 PTHR11132:SF116					KOG1441	Glucose-6-phosphate/phosphate and phosphoenolpyruvate/phosphate antiporter	GO:0055085	SOLUTE CARRIER FAMILY 35 // SUBFAMILY NOT NAMED	AT5G04160	Nucleotide-sugar transporter family protein
Gohir.A09G138100	296.367	6.36639	0.598161	85.0572	2.9e-20	1.03e-18	Gohir.A09G138100.1, Gohir.A09G138100.2	45392630, 45392631	Gohir.A09G138100.1.p, Gohir.A09G138100.2.p	PF01627	PTHR28242					KOG4747	Two-component phosphorelay intermediate involved in MAP kise cascade regulation	GO:0000160 GO:0004871
Gohir.A09G151700	26090.7	8.24147	0.354876	292.577	1.37e-65	4.97e-63	Gohir.A09G151700.1	45391893	Gohir.A09G151700.1.p	PF03360	PTHR10896 PTHR10896:SF16	2.4.2.24	1					GO:0015018 GO:0016020	GALACTOSYLGALACTOSYLXYLOSYLPROTEIN 3-BETA-GLUCURONOSYLTRANSFERASE BETA-1	AT2G37090	Nucleotide-diphospho-sugar transferases superfamily protein
Gohir.A09G155800	2431	4.19881	0.409738	81.5052	1.75e-19	5.81e-18	Gohir.A09G155800.1	45392659	Gohir.A09G155800.1.p	PF00069	PTHR27001 PTHR27001:SF149	2.7.11.1, 2.7.10.2	Non-specific serine/threonine protein kise, Non-specific protein-tyrosine kise			KOG1187	Serine/threonine protein kise	GO:0004672 GO:0004713 GO:0005524 GO:0006468	interleukin-1 receptor-associated kinase 4 (IRAK4)	AT5G02290	Protein kise superfamily protein
Gohir.A09G173000	17651.7	8.3204	0.431815	200.474	1.65e-45	2.79e-43	Gohir.A09G173000.3	45389366	Gohir.A09G173000.3.p	PF01344	PTHR24412 PTHR24412:SF230							GO:0005515	Kelch motif (Kelch_1)	AT2G44130	Galactose oxidase/kelch repeat superfamily protein
Gohir.A09G189000	911.596	6.83607	0.365374	265.013	1.39e-59	4.03e-57	Gohir.A09G189000.1, Gohir.A09G189000.2	45391234, 45391235	Gohir.A09G189000.1.p, Gohir.A09G189000.2.p
Gohir.A09G215300	10922.8	10.1088	0.504287	204.015	2.78e-46	4.91e-44	Gohir.A09G215300.1	45391889	Gohir.A09G215300.1.p		PTHR33181 PTHR33181:SF3
Gohir.A09G243000	886.258	7.52258	0.422876	242.908	9.13e-55	2.3e-52	Gohir.A09G243000.1, Gohir.A09G243000.2	45391294, 45391295	Gohir.A09G243000.1.p, Gohir.A09G243000.2.p	PF03662	PTHR14363 PTHR14363:SF17, PTHR14363 PTHR14363:SF13	3.2.1.31, 3.2.1.167	Beta-glucuronidase, Baicalin-beta-D-glucuronidase	PWY-7214, PWY-7445, PWY-7213	baicalein degradation (hydrogen peroxide detoxification), luteolin triglucuronide degradation, wogonin metabolism			GO:0016020 GO:0016798		AT5G07830	glucuronidase 2
Gohir.A09G246000	18121.7	6.24326	0.364385	187.314	1.23e-42	1.83e-40	Gohir.A09G246000.1	45391588	Gohir.A09G246000.1.p	PF00501 PF13193	PTHR24096 PTHR24096:SF251							GO:0003824 GO:0008152	FAMILY NOT NAMED // 4-COUMARATE--COA LIGASE-LIKE 9	AT5G63380	AMP-dependent synthetase and ligase family protein
Gohir.A10G026900	184.226	11.2333	1.57083	41.1148	1.44e-10	1.75e-09	Gohir.A10G026900.1	45384270	Gohir.A10G026900.1.p		PTHR23241 PTHR23241:SF65								LATE EMBRYOGENESIS ABUNDANT PLANTS LEA-RELATED // LATE EMBRYOGENESIS ABUNDANT PROTEIN (LEA) FAMILY PROTEIN-RELATED	AT5G44310	Late embryogenesis abundant protein (LEA) family protein
Gohir.A10G035300	220642	9.7653	0.306649	481.642	9.38e-107	1.62e-103	Gohir.A10G035300.1, Gohir.A10G035300.2	45385226, 45385227	Gohir.A10G035300.1.p, Gohir.A10G035300.2.p	PF13632 PF14569, PF13632	PTHR13301 PTHR13301:SF31	2.4.1.12	Cellulose synthase (UDP-forming)	PWY-1001	cellulose biosynthesis					AT4G18780	cellulose synthase family protein
Gohir.A10G130300	37459.8	10.1084	0.532111	169.668	8.74e-39	1.1e-36	Gohir.A10G130300.1	45383383	Gohir.A10G130300.1.p	PF01565 PF08031	PTHR32448	1.3.3.8	Tetrahydroberberine oxidase					GO:0003824 GO:0016491 GO:0016614 GO:0050660 GO:0055114	Tetrahydroberberine oxidase / THB oxidase	AT4G20820	FAD-binding Berberine family protein
Gohir.A10G149500	1142.62	4.68518	0.240194	300.591	2.45e-67	9.04e-65	Gohir.A10G149500.1	45384269	Gohir.A10G149500.1.p	PF04564	PTHR23315 PTHR23315:SF63	6.3.2.19	Transferred entry: 2.3.2.23					GO:0004842 GO:0005488 GO:0005515 GO:0016567	BETA CATENIN-RELATED ARMADILLO REPEAT-CONTAINING // U-BOX DOMAIN-CONTAINING PROTEIN 16	AT5G01830	ARM repeat superfamily protein
Gohir.A10G165300	56328.5	5.52215	0.691324	43.2938	4.71e-11	6.14e-10	Gohir.A10G165300.1	45382937	Gohir.A10G165300.1.p	PF03242	PTHR33509 PTHR33509:SF6							GO:0006950	Late embryogenesis abundant protein (LEA_3)
Gohir.A10G183500	5802.21	3.31185	0.251577	145.427	1.73e-33	1.64e-31	Gohir.A10G183500.1	45383938	Gohir.A10G183500.1.p	PF00462	PTHR10168 PTHR10168:SF84							GO:0009055 GO:0015035 GO:0045454	GLUTAREDOXIN // SUBFAMILY NOT NAMED	AT5G13810	Glutaredoxin family protein
Gohir.A11G017200	2645.92	9.64935	0.468071	304.982	2.71e-68	1.02e-65	Gohir.A11G017200.1	45330574	Gohir.A11G017200.1.p	PF00069	PTHR27003 PTHR27003:SF91	2.7.11.1	Non-specific serine/threonine protein kise			KOG1187	Serine/threonine protein kise	GO:0004672 GO:0004713 GO:0005524 GO:0006468	Non-specific serine/threonine protein kinase / threonine-specific protein kinase	AT4G10390	Protein kise superfamily protein
Gohir.A11G018900	9247.47	4.62067	0.28541	194.969	2.62e-44	4.25e-42	Gohir.A11G018900.1	45329867	Gohir.A11G018900.1.p	PF04398	PTHR31676 PTHR31676:SF20								Protein of unknown function	AT4G24130	Protein of unknown function
Gohir.A11G024200	528.247	3.69513	0.204134	292.104	1.73e-65	6.22e-63	Gohir.A11G024200.1	45328546	Gohir.A11G024200.1.p
Gohir.A11G032400	449.851	4.6669	0.45331	82.3055	1.17e-19	3.91e-18	Gohir.A11G032400.1	45329593	Gohir.A11G032400.1.p		PTHR33133 PTHR33133:SF3									AT5G61340
Gohir.A11G079800	33697.7	9.01983	0.313102	429.612	1.97e-95	2.16e-92	Gohir.A11G079800.1	45328544	Gohir.A11G079800.1.p	PF01095 PF04043	PTHR31707 PTHR31707:SF11	3.1.1.11	Pectinesterase	PWY-1081	homogalacturon degradation			GO:0004857 GO:0005618 GO:0030599 GO:0042545	PECTINESTERASE/PECTINESTERASE INHIBITOR 17-RELATED	AT2G45220	Plant invertase/pectin methylesterase inhibitor superfamily
Gohir.A11G095500	131.849	3.11516	0.550827	27.9767	1.23e-07	9.47e-07	Gohir.A11G095500.2, Gohir.A11G095500.3, Gohir.A11G095500.4	45328519, 45328520, 45328521	Gohir.A11G095500.2.p, Gohir.A11G095500.3.p, Gohir.A11G095500.4.p	PF03321	PTHR31901 PTHR31901:SF3							GO:0009611 GO:0009694 GO:0009864 GO:0080123
Gohir.A11G105200	57.7407	3.62253	0.74143	20.7072	5.35e-06	3.02e-05	Gohir.A11G105200.1	45329223	Gohir.A11G105200.1.p	PF02309	PTHR31734 PTHR31734:SF15							GO:0005634 GO:0006355	FAMILY NOT NAMED // AUXIN-RESPONSIVE PROTEIN IAA20-RELATED	AT2G46990	indole-3-acetic acid inducible 20
Gohir.A11G106300	653.877	5.69991	0.516669	86.342	1.51e-20	5.51e-19	Gohir.A11G106300.2	45332709	Gohir.A11G106300.2.p	PF00150	PTHR31451 PTHR31451:SF14	3.2.1.78	Mann endo-1					GO:0004553 GO:0005975	MANNAN ENDO-1
Gohir.A11G124400	6636.41	4.04311	0.281714	161.745	4.7e-37	5.43e-35	Gohir.A11G124400.1	45333026	Gohir.A11G124400.1.p	PF14368	PTHR33044 PTHR33044:SF23							GO:0006869 GO:0008289	FAMILY NOT NAMED // BIFUNCTIONAL INHIBITOR/LIPID-TRANSFER PROTEIN/SEED STORAGE 2S ALBUMIN SUPERFAMILY PROTEIN-RELATED
Gohir.A11G124500	10932.2	11.0047	0.542793	210.025	1.36e-47	2.58e-45	Gohir.A11G124500.1	45332854	Gohir.A11G124500.1.p	PF14368	PTHR33044 PTHR33044:SF36							GO:0006869 GO:0008289	Probable lipid transfer (LTP_2)	AT2G48130	Bifunctiol inhibitor/lipid-transfer protein/seed storage 2S albumin superfamily protein
Gohir.A11G159400	34802.1	9.60608	0.332504	417.588	8.17e-93	8.42e-90	Gohir.A11G159400.1	45329744	Gohir.A11G159400.1.p	PF04833	PTHR31673 PTHR31673:SF2							GO:0010215 GO:0016049 GO:0031225	FAMILY NOT NAMED // COBRA-LIKE PROTEIN 4	AT5G15630	COBRA-like extracellular glycosyl-phosphatidyl inositol-anchored protein family
Gohir.A11G162500	461.066	3.91643	0.431843	66.8938	2.87e-16	6.88e-15	Gohir.A11G162500.1	45332469	Gohir.A11G162500.1.p	PF11016	PTHR35551 PTHR35551:SF1								Protein of unknown function (DUF2854) (DUF2854)	AT5G38660	acclimation of photosynthesis to environment
Gohir.A11G187300	1143.67	6.10819	0.288378	338.948	1.08e-75	5.41e-73	Gohir.A11G187300.1, Gohir.A11G187300.2, Gohir.A11G187300.3	45331858, 45331859, 45331860	Gohir.A11G187300.1.p, Gohir.A11G187300.2.p, Gohir.A11G187300.3.p	PF05920 PF07526	PTHR11850 PTHR11850:SF103					KOG0773	Transcription factor MEIS1 and related HOX domain proteins	GO:0003677 GO:0006355		AT4G36870	BEL1-like homeodomain 2
Gohir.A11G188000	603.08	3.81006	0.340666	103.344	2.82e-24	1.4e-22	Gohir.A11G188000.1	45332742	Gohir.A11G188000.1.p	PF04535	PTHR32021 PTHR32021:SF2								domain of unknown function (DUE588) (DUE588)	AT3G50810	Uncharacterised protein family (UPF0497)
Gohir.A11G196000	4116.1	9.80687	0.916236	57.299	3.74e-14	7.05e-13	Gohir.A11G196000.1	45328974	Gohir.A11G196000.1.p	PF04669	PTHR31444 PTHR31444:SF8								FAMILY NOT NAMED // PROTEIN IRREGULAR XYLEM 15-RELATED	AT3G50220	Protein of unknown function (DUF579)
Gohir.A11G200400	2800.58	3.28081	0.376851	63.768	1.4e-15	3.11e-14	Gohir.A11G200400.1	45331091	Gohir.A11G200400.1.p	PF00441 PF01756 PF02770	PTHR10909 PTHR10909:SF317	1.3.3.6	Acyl-CoA oxidase	PWY-7726, PWY-7606, PWY-6837, PWY-561, PWY-735, PWY-5136	(4Z, docosahexaenoate biosynthesis III (6-desaturase, fatty acid beta-oxidation V (unsaturated, superpathway of glyoxylate cycle and fatty acid degradation, jasmonic acid biosynthesis, fatty acid &beta;-oxidation II (peroxisome)			GO:0003995 GO:0003997 GO:0005777 GO:0006631 GO:0006635 GO:0008152 GO:0016627 GO:0050660 GO:0055114	ELECTRON TRANSPORT OXIDOREDUCTASE // ACYL-COENZYME A OXIDASE 2	AT5G65110	acyl-CoA oxidase 2
Gohir.A11G217000	5197.9	5.19899	0.423896	105.986	7.43e-25	3.89e-23	Gohir.A11G217000.2	45329287	Gohir.A11G217000.2.p	PF00887	PTHR23310 PTHR23310:SF14					KOG0817	Acyl-CoA-binding protein	GO:0000062	Acyl-CoA-binding protein
Gohir.A11G228000	1422.95	4.16903	0.445993	68.2	1.48e-16	3.65e-15	Gohir.A11G228000.1	45332776	Gohir.A11G228000.1.p	PF02485	PTHR19297 PTHR19297:SF93					KOG0799	Branching enzyme	GO:0008375 GO:0016020	GLYCOSYLTRANSFERASE 14 FAMILY MEMBER // CORE-2/I-BRANCHING BETA-1	AT3G03690	Core-2/I-branching beta-1
Gohir.A11G243200	6044.99	3.76635	0.446109	57.2647	3.81e-14	7.16e-13	Gohir.A11G243200.1, Gohir.A11G243200.2	45330465, 45330466	Gohir.A11G243200.1.p, Gohir.A11G243200.2.p	PF00069 PF08263, PF00069 PF13855	PTHR27000 PTHR27000:SF191	2.7.11.1	Non-specific serine/threonine protein kise			KOG1187	Serine/threonine protein kise	GO:0004672 GO:0004713 GO:0005524 GO:0006468, GO:0004672 GO:0004713 GO:0005515 GO:0005524 GO:0006468		AT5G63930	Leucine-rich repeat protein kise family protein
Gohir.A11G269100	2753.68	6.49486	0.509495	103.493	2.61e-24	1.3e-22	Gohir.A11G269100.1	45331260	Gohir.A11G269100.1.p	PF03083	PTHR10791 PTHR10791:SF35					KOG1623	Multitransmembrane protein		RAG1-ACTIVATING PROTEIN 1 // SUBFAMILY NOT NAMED
Gohir.A11G324500	26858	9.08468	0.275622	574.809	5.05e-127	1.59e-123	Gohir.A11G324500.2	45331853	Gohir.A11G324500.2.p	PF02469	PTHR32077								Fasciclin domain (Fasciclin)
Gohir.A12G010800	848.994	4.92759	0.304392	203.18	4.22e-46	7.34e-44	Gohir.A12G010800.1	45349845	Gohir.A12G010800.1.p	PF03073	PTHR10057 PTHR10057:SF0					KOG3797	Peripheral-type benzodiazepine receptor and related proteins	GO:0016021	PROTEIN C41G7.9	AT2G47770	TSPO(outer membrane tryptophan-rich sensory protein)-related
Gohir.A12G022500	331.832	7.71665	0.710978	92.3958	7.1e-22	2.9e-20	Gohir.A12G022500.2, Gohir.A12G022500.3, Gohir.A12G022500.5, Gohir.A12G022500.4, Gohir.A12G022500.6, Gohir.A12G022500.7	45351654, 45351655, 45351656, 45351657, 45351658, 45351659	Gohir.A12G022500.2.p, Gohir.A12G022500.3.p, Gohir.A12G022500.5.p, Gohir.A12G022500.4.p, Gohir.A12G022500.6.p, Gohir.A12G022500.7.p	PF04199	PTHR31118	3.5.1.9	Arylformamidase					GO:0004061 GO:0019441
Gohir.A12G027000	4112.27	3.83642	0.490471	48.8554	2.76e-12	4.19e-11	Gohir.A12G027000.1	45348096	Gohir.A12G027000.1.p		PTHR36345 PTHR36345:SF1									AT2G15890	materl effect embryo arrest 14
Gohir.A12G060800	153.618	2.18791	0.565125	13.8686	0.000196044	0.000783548	Gohir.A12G060800.1	45348707	Gohir.A12G060800.1.p	PF12681	PTHR10374 PTHR10374:SF23	4.4.1.5	Lactoylglutathione lyase			KOG2944	Glyoxalase		LACTOYLGLUTATHIONE LYASE GLYOXALASE I // SUBFAMILY NOT NAMED
Gohir.A12G069700	181.562	4.5336	0.489807	70.409	4.82e-17	1.26e-15	Gohir.A12G069700.1	45348418	Gohir.A12G069700.1.p	PF03195	PTHR31301 PTHR31301:SF22								protein of unknown function DUE260 (DUE260)	AT5G66870	ASYMMETRIC LEAVES 2-like 1
Gohir.A12G073300	1091.11	6.07821	0.401532	160.283	9.81e-37	1.11e-34	Gohir.A12G073300.1	45348413	Gohir.A12G073300.1.p	PF04669	PTHR31444 PTHR31444:SF8								FAMILY NOT NAMED // PROTEIN IRREGULAR XYLEM 15-RELATED	AT3G50220	Protein of unknown function (DUF579)
Gohir.A12G103400	564.479	5.23033	0.592872	56.3874	5.95e-14	1.1e-12	Gohir.A12G103400.1	45348827	Gohir.A12G103400.1.p	PF08449	PTHR10778 PTHR10778:SF19					KOG1582	UDP-galactose transporter related protein	GO:0055085	solute carrier family 35 (adenosine 3'-phospho 5'-phosphosulfate transporter)
Gohir.A12G112200	3207.53	8.2314	0.354381	346.784	2.13e-77	1.15e-74	Gohir.A12G112200.1	45350315	Gohir.A12G112200.1.p	PF03188 PF03351	PTHR23130 PTHR23130:SF97					KOG4293	Predicted membrane protein	GO:0016021	CYTOCHROME B561/FERRIC REDUCTASE TRANSMEMBRANE WITH DOMON RELATED DOMAIN	AT3G61750	Cytochrome b561/ferric reductase transmembrane with DOMON related domain
Gohir.A12G131000	2186.88	5.55401	0.627842	53.5292	2.55e-13	4.36e-12	Gohir.A12G131000.1	45348810	Gohir.A12G131000.1.p	PF00005 PF00664	PTHR24223 PTHR24223:SF246	3.6.3.44	Xenobiotic-transporting ATPase					GO:0005524 GO:0006810 GO:0016021 GO:0016887 GO:0042626 GO:0055085	ABC TRANSPORTER C FAMILY MEMBER 14-RELATED	AT2G47800	multidrug resistance-associated protein 4
Gohir.A12G136100	448.886	12.5174	1.26057	192.796	7.8e-44	1.23e-41	Gohir.A12G136100.1	45349246	Gohir.A12G136100.1.p	PF00249	PTHR10641 PTHR10641:SF567					KOG0048	Transcription factor	GO:0003677	MYB-LIKE DNA-BINDING PROTEIN MYB // SUBFAMILY NOT NAMED
Gohir.A12G139600	202102	4.12305	0.377858	92.327	7.35e-22	3e-20	Gohir.A12G139600.1	45350058	Gohir.A12G139600.1.p	PF02469	PTHR32077 PTHR32077:SF6								FASCICLIN-LIKE ARABINOGALACTAN PROTEIN 13-RELATED	AT1G03870	FASCICLIN-like arabinoogalactan 9
Gohir.A12G146800	642.524	8.64905	0.56916	223.514	1.55e-50	3.29e-48	Gohir.A12G146800.1	45349975	Gohir.A12G146800.1.p	PF02458	PTHR31623 PTHR31623:SF3	2.3.1.160	Vinorine synthase					GO:0016747	Vinorine synthase	AT1G24430	HXXXD-type acyl-transferase family protein
Gohir.A12G150500	3299.31	5.86142	0.397859	145.984	1.31e-33	1.24e-31	Gohir.A12G150500.1	45349408	Gohir.A12G150500.1.p		PTHR35094									AT1G23040	hydroxyproline-rich glycoprotein family protein
Gohir.A12G162000	3266.19	7.09532	0.602429	83.5545	6.2e-20	2.13e-18	Gohir.A12G162000.1, Gohir.A12G162000.2	45350525, 45350526	Gohir.A12G162000.1.p, Gohir.A12G162000.2.p	PF13912	PTHR26374 PTHR26374:SF199							GO:0046872		AT1G26610	C2H2-like zinc finger protein
Gohir.A12G164700	60062.6	8.32439	0.647625	87.4061	8.84e-21	3.28e-19	Gohir.A12G164700.1	45350285	Gohir.A12G164700.1.p	PF00445	PTHR11240 PTHR11240:SF19	3.1.27.1	Ribonuclease T(2)			KOG1642	Ribonuclease	GO:0003723 GO:0033897	RIBONUCLEASE T2 // F7A19.32 PROTEIN-RELATED	AT1G26820	ribonuclease 3
Gohir.A12G184400	73.3196	3.38567	0.60673	27.4085	1.65e-07	1.24e-06	Gohir.A12G184400.1	45351231	Gohir.A12G184400.1.p	PF00170	PTHR22952 PTHR22952:SF214							GO:0003700 GO:0006355 GO:0043565	CAMP-RESPONSE ELEMENT BINDING PROTEIN-RELATED // BASIC LEUCINE-ZIPPER 70-RELATED	AT5G60830	basic leucine-zipper 70
Gohir.A12G187000	18504.1	8.17063	0.344991	308.84	3.91e-69	1.51e-66	Gohir.A12G187000.1	45351792	Gohir.A12G187000.1.p	PF00112 PF08246	PTHR12411 PTHR12411:SF346	3.4.22.6	Chymopapain			KOG1543	Cysteine proteise Cathepsin L	GO:0006508 GO:0008234	KDEL-tailed cysteine endopeptidase [EC:3.4.22.-] (CEP	AT5G50260	Cysteine proteises superfamily protein
Gohir.A12G217900	3009.35	6.84227	0.429854	159.238	1.66e-36	1.84e-34	Gohir.A12G217900.1	45350394	Gohir.A12G217900.1.p	PF01650	PTHR12000 PTHR12000:SF16	3.4.22.34	Legumain					GO:0006508 GO:0008233	HEMOGLOBINASE FAMILY MEMBER // SUBFAMILY NOT NAMED	AT1G62710	beta vacuolar processing enzyme
Gohir.A12G234700	792.996	6.13506	0.347598	235.676	3.45e-53	8.24e-51	Gohir.A12G234700.1	45348518	Gohir.A12G234700.1.p		PTHR33513 PTHR33513:SF4								FAMILY NOT NAMED // GB|AAF04428.1	AT5G41761	(1 of 3) PTHR33513:SF4 - GB
Gohir.A12G235000	286.469	5.6754	0.462553	121.843	2.5e-28	1.72e-26	Gohir.A12G235000.1, Gohir.A12G235000.2, Gohir.A12G235000.3	45349593, 45349594, 45349595	Gohir.A12G235000.1.p, Gohir.A12G235000.2.p, Gohir.A12G235000.3.p	PF01490	PTHR22950 PTHR22950:SF229					KOG1303	Amino acid transporters			AT5G41800	Transmembrane amino acid transporter family protein
Gohir.A12G241200	1349.58	8.50143	0.432445	304.821	2.93e-68	1.1e-65	Gohir.A12G241200.1	45350512	Gohir.A12G241200.1.p	PF02365	PTHR31989 PTHR31989:SF39							GO:0003677 GO:0006355	NAC DOMAIN-CONTAINING PROTEIN 12	AT1G32770	C domain containing protein 12
Gohir.A12G244900	16356.6	5.93543	0.356565	181.864	1.9e-41	2.67e-39	Gohir.A12G244900.1	45352143	Gohir.A12G244900.1.p	PF04654	PTHR31168 PTHR31168:SF3								Protein of unknown function	AT5G24600	Protein of unknown function
Gohir.A12G246200	3836.58	6.43342	0.786949	41.9618	9.31e-11	1.16e-09	Gohir.A12G246200.1, Gohir.A12G246200.2	45349987, 45349988	Gohir.A12G246200.1.p, Gohir.A12G246200.2.p	PF00891 PF08100	PTHR11746 PTHR11746:SF106	2.1.1.68	Caffeate O-methyltransferase	PWY-7186, PWY-1121, PWY-2181, PWY-361	superpathway of scopolin and esculin biosynthesis, suberin monomers biosynthesis, free phenylpropanoid acid biosynthesis, phenylpropanoid biosynthesis	KOG3178	Hydroxyindole-O-methyltransferase and related SAM-dependent methyltransferases	GO:0008168 GO:0008171 GO:0046983		AT5G54160	O-methyltransferase 1
Gohir.A12G260500	44636.6	4.96874	0.30157	194.406	3.47e-44	5.6e-42	Gohir.A12G260500.3	45352438	Gohir.A12G260500.3.p	PF02179	PTHR12329 PTHR12329:SF11					KOG4361	BCL2-associated athanogene-like proteins and related BAG family chaperone regulators	GO:0005515 GO:0051087	BCL2-ASSOCIATED ATHANOGENE // BAG FAMILY MOLECULAR CHAPERONE REGULATOR 2-RELATED	AT5G52060	BCL-2-associated athanogene 1
Gohir.A12G261800	24007.9	4.5523	0.370836	112.294	3.08e-26	1.83e-24	Gohir.A12G261800.1	45350161	Gohir.A12G261800.1.p	PF01476	PTHR33648 PTHR33648:SF1								LysM domain (LysM)	AT5G62150	peptidoglycan-binding LysM domain-containing protein
Gohir.A13G003400	83686.1	9.25623	0.327266	397.728	1.72e-88	1.37e-85	Gohir.A13G003400.1	45381497	Gohir.A13G003400.1.p	PF02469	PTHR32499 PTHR32499:SF3								FASCICLIN-LIKE ARABINOGALACTAN PROTEIN 15-RELATED
Gohir.A13G014100	25919.9	9.5797	0.376573	325.009	1.17e-72	5.07e-70	Gohir.A13G014100.1	45381848	Gohir.A13G014100.1.p	PF13839 PF14416	PTHR32285 PTHR32285:SF62								PROTEIN TRICHOME BIREFRINGENCE-LIKE 33	AT2G40320	TRICHOME BIREFRINGENCE-LIKE 33
Gohir.A13G031900	4878.78	3.60986	0.247977	173.534	1.25e-39	1.63e-37	Gohir.A13G031900.1	45379492	Gohir.A13G031900.1.p	PF05920 PF07526	PTHR11850 PTHR11850:SF65					KOG0773	Transcription factor MEIS1 and related HOX domain proteins	GO:0003677 GO:0006355	HOMEOBOX PROTEIN TRANSCRIPTION FACTORS // BEL1-LIKE HOMEODOMAIN PROTEIN 6-RELATED	AT4G34610	BEL1-like homeodomain 6
Gohir.A13G044900	123490	4.80463	0.414486	97.6381	5.02e-23	2.24e-21	Gohir.A13G044900.1	45381170	Gohir.A13G044900.1.p		PTHR37209
Gohir.A13G051900	102807	11.0114	0.478105	232.599	1.62e-52	3.7e-50	Gohir.A13G051900.1	45379488	Gohir.A13G051900.1.p									GO:0005199
Gohir.A13G053800	12735	6.63449	0.330548	250.035	2.55e-56	6.76e-54	Gohir.A13G053800.1	45380228	Gohir.A13G053800.1.p	PF03398	PTHR12161 PTHR12161:SF16					KOG2027	Spindle pole body protein		UNCHARACTERIZED DUF292 // SUBFAMILY NOT NAMED	AT1G13340	Regulator of Vps4 activity in the MVB pathway protein
Gohir.A13G060500	1631.71	9.57996	0.454282	494.961	1.19e-109	2.27e-106	Gohir.A13G060500.1	45381460	Gohir.A13G060500.1.p	PF00067	PTHR24296 PTHR24296:SF3	1.14.15.3	Alkane 1-monooxygese			KOG0157	Cytochrome P450 CYP4/CYP19/CYP26 subfamilies	GO:0004497 GO:0005506 GO:0016705 GO:0020037 GO:0055114	CYTOCHROME P450 86B1-RELATED
Gohir.A13G089300	19071	10.6651	0.441455	287.398	1.83e-64	6.46e-62	Gohir.A13G089300.1, Gohir.A13G089300.2	45378291, 45378292	Gohir.A13G089300.1.p, Gohir.A13G089300.2.p	PF06521	PTHR33649 PTHR33649:SF4									AT3G54040	PAR1 protein
Gohir.A13G095100	2603.75	4.20657	0.248856	224.199	1.1e-50	2.37e-48	Gohir.A13G095100.1	45381150	Gohir.A13G095100.1.p	PF08132	PTHR35727 PTHR35727:SF1								CONSERVED PEPTIDE UPSTREAM OPEN READING FRAME 10-RELATED	AT3G02468	conserved peptide upstream open reading frame 9
Gohir.A13G095200	26392.9	5.03872	0.25838	271.081	6.6e-61	2e-58	Gohir.A13G095200.1	45381015	Gohir.A13G095200.1.p	PF01536	PTHR11570 PTHR11570:SF4	4.1.1.50	Adenosylmethionine decarboxylase	BSUBPOLYAMSYN-PWY, POLYAMINSYN3-PWY, ARGSPECAT-PWY, PWY-7528	spermidine biosynthesis I, superpathway of polyamine biosynthesis II, spermine biosynthesis, L-methionine salvage cycle I (bacteria and plants)	KOG0788	S-adenosylmethionine decarboxylase	GO:0004014 GO:0006597 GO:0008295	S-ADENOSYLMETHIONINE DECARBOXYLASE // S-ADENOSYLMETHIONINE DECARBOXYLASE PROENZYME-RELATED	AT3G25570	Adenosylmethionine decarboxylase family protein
Gohir.A13G118500	18661.9	7.90178	0.288031	426.336	1.02e-94	1.09e-91	Gohir.A13G118500.1	45379199	Gohir.A13G118500.1.p	PF04669	PTHR31444 PTHR31444:SF2	2.1.1.112	Glucuronoxylan 4-O-methyltransferase						glucuronoxylan 4-O-methyltransferase (GXM)	AT1G33800	Protein of unknown function (DUF579)
Gohir.A13G121800	47948.8	8.18941	0.420566	203.905	2.94e-46	5.14e-44	Gohir.A13G121800.1	45379348	Gohir.A13G121800.1.p	PF13347	PTHR19432 PTHR19432:SF38							GO:0005887 GO:0008515 GO:0015770	solute carrier family 45
Gohir.A13G129200	2141.69	4.29844	0.312716	146.413	1.05e-33	1.01e-31	Gohir.A13G129200.1	45379394	Gohir.A13G129200.1.p	PF01490	PTHR22950 PTHR22950:SF228					KOG1303	Amino acid transporters		AMINO ACID TRANSPORTER // AMINO ACID PERMEASE 7-RELATED
Gohir.A13G144400	485.763	3.33189	0.244757	163.007	2.49e-37	2.93e-35	Gohir.A13G144400.1, Gohir.A13G144400.2, Gohir.A13G144400.3	45381798, 45381799, 45381800	Gohir.A13G144400.1.p, Gohir.A13G144400.2.p, Gohir.A13G144400.3.p	PF07734	PTHR32133 PTHR32133:SF107
Gohir.A13G216600	1324.22	8.60719	0.470847	252.629	6.94e-57	1.87e-54	Gohir.A13G216600.1	45380331	Gohir.A13G216600.1.p	PF00249	PTHR10641 PTHR10641:SF640							GO:0003677	MYB-LIKE DNA-BINDING PROTEIN MYB // TRANSCRIPTION FACTOR MYB46
Gohir.A13G231400	5090.54	8.98168	0.472297	202.411	6.22e-46	1.07e-43	Gohir.A13G231400.1, Gohir.A13G231400.3, Gohir.A13G231400.4, Gohir.A13G231400.5, Gohir.A13G231400.7, Gohir.A13G231400.6	45381463, 45381464, 45381465, 45381466, 45381467, 45381468	Gohir.A13G231400.1.p, Gohir.A13G231400.3.p, Gohir.A13G231400.4.p, Gohir.A13G231400.5.p, Gohir.A13G231400.7.p, Gohir.A13G231400.6.p	PF04784 PF14389, PF04784	PTHR23054 PTHR23054:SF16									AT5G60720	Protein of unknown function
Gohir.A13G232800	36608.1	5.08993	0.340912	157.808	3.41e-36	3.72e-34	Gohir.A13G232800.1	45379438	Gohir.A13G232800.1.p	PF03016	PTHR11062 PTHR11062:SF46	2.4.2.41	Xylogalacturon beta-1						EXOSTOSIN HEPARAN SULFATE GLYCOSYLTRANSFERASE #NAME? // GLUCURONOXYLAN GLUCURONOSYLTRANSFERASE F8H-RELATED	AT2G28110	Exostosin family protein
Gohir.A13G232900	3080.35	5.7335	0.741648	39.9986	2.54e-10	2.97e-09	Gohir.A13G232900.1	45382094	Gohir.A13G232900.1.p	PF07883	PTHR31238 PTHR31238:SF5							GO:0030145 GO:0045735	GERMIN-LIKE PROTEIN SUBFAMILY 1 MEMBER 1	AT1G10460	germin-like protein 7
Gohir.D01G001500	916.208	6.17704	0.955339	27.1716	1.86e-07	1.39e-06	Gohir.D01G001500.1	45395407	Gohir.D01G001500.1.p	PF07714	PTHR23257 PTHR23257:SF347	2.7.12.1	Dual-specificity kise			KOG0192	Tyrosine kise specific for activated (GTP-bound) p21cdc42Hs	GO:0004672 GO:0004713 GO:0005524 GO:0006468 GO:0008152 GO:0016597	SERINE-THREONINE PROTEIN KINASE // SERINE/THREONINE-PROTEIN KINASE KINX-RELATED	AT4G38470	ACT-like protein tyrosine kise family protein
Gohir.D01G043200	26252.9	7.90263	0.430241	186.469	1.88e-42	2.77e-40	Gohir.D01G043200.1	45395508	Gohir.D01G043200.1.p	PF00067	PTHR24286 PTHR24286:SF74					KOG0157	Cytochrome P450 CYP4/CYP19/CYP26 subfamilies	GO:0004497 GO:0005506 GO:0016705 GO:0020037 GO:0055114	cytochrome P450
Gohir.D01G045000	34978.6	9.67547	0.340797	400.882	3.54e-89	3.01e-86	Gohir.D01G045000.1, Gohir.D01G045000.2	45395955, 45395956	Gohir.D01G045000.1.p, Gohir.D01G045000.2.p		PTHR32295 PTHR32295:SF9							GO:0005515		AT3G15050	IQ-domain 10
Gohir.D01G053600	80785.2	4.43827	0.360681	113.971	1.32e-26	8.02e-25	Gohir.D01G053600.1	45394194	Gohir.D01G053600.1.p		PTHR31008 PTHR31008:SF4					KOG3655			Drebrins and related actin binding proteins	AT4G27430	COP1-interacting protein 7
Gohir.D01G087600	340.132	3.99686	0.326553	126.745	2.11e-29	1.57e-27	Gohir.D01G087600.1	45395899	Gohir.D01G087600.1.p	PF13639	PTHR14155 PTHR14155:SF187							GO:0005515 GO:0008270	RING FINGER DOMAIN-CONTAINING // SUBFAMILY NOT NAMED	AT1G20823	RING/U-box superfamily protein
Gohir.D01G108100	530.934	5.58319	0.450273	113.933	1.35e-26	8.16e-25	Gohir.D01G108100.1	45393450	Gohir.D01G108100.1.p	PF00128 PF07821	PTHR10357 PTHR10357:SF153	3.2.1.1, 3.2.1.141	Alpha-amylase, 4-alpha-D-((1->4)-alpha-D-glucano)trehalose trehalohydrolase			KOG0471	Alpha-amylase	GO:0003824 GO:0004556 GO:0005509 GO:0005975 GO:0043169	Alpha-amylase / Glycogenase // 4-alpha-D-((1->4)-alpha-D-glucano)trehalose trehalohydrolase / Maltooligosyl trehalose trehalohydrolase	AT4G25000	alpha-amylase-like
Gohir.D01G108800	84.055	4.26716	0.517776	61.0668	5.52e-15	1.15e-13	Gohir.D01G108800.1	45394447	Gohir.D01G108800.1.p	PF00069 PF08263 PF13855	PTHR27000 PTHR27000:SF66	2.7.11.1	Non-specific serine/threonine protein kise			KOG1187	Serine/threonine protein kise	GO:0004672 GO:0004713 GO:0005515 GO:0005524 GO:0006468	- Protein kinase domain (Pkinase) // Leucine rich repeat N-terminal domain (LRRNT_2) // Leucine rich repeat (LRR_8)
Gohir.D01G140900	8738.85	8.54229	0.301169	468.441	7e-104	1.1e-100	Gohir.D01G140900.1	45393178	Gohir.D01G140900.1.p	PF05042	PTHR31495 PTHR31495:SF1	1.11.2.3	Plant seed peroxygese	PWY-6917, PWY-321	vernolate biosynthesis III, cutin biosynthesis				FAMILY NOT NAMED // PEROXYGENASE 4-RELATED	AT1G70670	Caleosin-related family protein
Gohir.D01G168000	2480.68	3.44366	0.238675	173.985	9.97e-40	1.31e-37	Gohir.D01G168000.1	45396355	Gohir.D01G168000.1.p	PF06814	PTHR21229 PTHR21229:SF28							GO:0016021	LUNG SEVEN TRANSMEMBRANE RECEPTOR // LUNG SEVEN TRANSMEMBRANE RECEPTOR-LIKE PROTEIN	AT2G01070	Lung seven transmembrane receptor family protein
Gohir.D01G169400	1218.74	5.16434	0.487724	80.6887	2.64e-19	8.63e-18	Gohir.D01G169400.1	45394672	Gohir.D01G169400.1.p	PF10950	PTHR33731 PTHR33731:SF3								Protein of unknown function (DUF2775) (DUF2775)	AT1G49310	(1 of 1) PF10950 - Protein of unknown function (DUF2775) (DUF2775)
Gohir.D01G186100	791.677	2.434	0.369328	39.2889	3.66e-10	4.19e-09	Gohir.D01G186100.1	45393379	Gohir.D01G186100.1.p		PTHR34672 PTHR34672:SF2								FAMILY NOT NAMED // ARABINOGALACTAN PEPTIDE 23-RELATED	AT3G57690	arabinogalactan protein 23
Gohir.D01G191900	32468.5	5.03828	0.260437	266.582	6.31e-60	1.87e-57	Gohir.D01G191900.1	45395530	Gohir.D01G191900.1.p	PF03168	PTHR31415 PTHR31415:SF2								FAMILY NOT NAMED // LATE EMBRYOGENESIS ABUNDANT HYDROXYPROLINE-RICH GLYCOPROTEIN-RELATED	AT3G11660	NDR1/HIN1-like 1
Gohir.D01G207100	4568.99	3.07999	0.378395	56.618	5.29e-14	9.81e-13	Gohir.D01G207100.1	45394091	Gohir.D01G207100.1.p		PTHR33780 PTHR33780:SF3									AT3G53490
Gohir.D02G009900	7415.96	7.54436	0.35993	259.01	2.82e-58	7.79e-56	Gohir.D02G009900.1	45325157	Gohir.D02G009900.1.p	PF00612 PF13178	PTHR32295 PTHR32295:SF18							GO:0005515	PROTEIN IQ-DOMAIN 14-RELATED	AT3G59690	IQ-domain 13
Gohir.D02G013400	74.3594	9.92305	1.34165	72.4958	1.67e-17	4.58e-16	Gohir.D02G013400.1	45324576	Gohir.D02G013400.1.p	PF13499	PTHR10891 PTHR10891:SF642					KOG0027	Calmodulin and related proteins (EF-Hand superfamily)	GO:0005509	EF-HAND CALCIUM-BINDING DOMAIN CONTAINING PROTEIN // CALMODULIN-LIKE PROTEIN 3
Gohir.D02G039600	26074.9	11.4239	1.33267	31.0982	2.45e-08	2.13e-07	Gohir.D02G039600.1	45327499	Gohir.D02G039600.1.p	PF14368	PTHR33044 PTHR33044:SF13								FAMILY NOT NAMED // BIFUNCTIONAL INHIBITOR/LIPID-TRANSFER PROTEIN/SEED STORAGE 2S ALBUMIN-LIKE PROTEIN-RELATED	AT3G22620	Bifunctiol inhibitor/lipid-transfer protein/seed storage 2S albumin superfamily protein
Gohir.D02G039800	69787	9.50498	0.323684	423.699	3.82e-94	4.01e-91	Gohir.D02G039800.1, Gohir.D02G039800.2	45327033, 45327034	Gohir.D02G039800.1.p, Gohir.D02G039800.2.p	PF14368	PTHR33044 PTHR33044:SF23							GO:0006869 GO:0008289		AT3G22600	Bifunctiol inhibitor/lipid-transfer protein/seed storage 2S albumin superfamily protein
Gohir.D02G040200	1967.66	4.56805	0.592204	44.5124	2.53e-11	3.41e-10	Gohir.D02G040200.1, Gohir.D02G040200.2	45325330, 45325331	Gohir.D02G040200.1.p, Gohir.D02G040200.2.p	PF02574	PTHR21091 PTHR21091:SF114	2.1.1.10	Homocysteine S-methyltransferase	PWY-5441, PWY-724, PWY-702	S-methyl-L-methionine cycle, superpathway of L-lysine, L-methionine biosynthesis II	KOG1579	Homocysteine S-methyltransferase			AT3G22740	homocysteine S-methyltransferase 3
Gohir.D02G047300	2227.71	5.80882	0.441659	117.295	2.47e-27	1.59e-25	Gohir.D02G047300.1	45325167	Gohir.D02G047300.1.p	PF00854	PTHR11654 PTHR11654:SF73							GO:0005215 GO:0006810 GO:0016020	PROTEIN NRT1/ PTR FAMILY 5.2-RELATED	AT5G46050	peptide transporter 3
Gohir.D02G052100	110353	11.1406	0.397093	345.733	3.6e-77	1.91e-74	Gohir.D02G052100.1	45325551	Gohir.D02G052100.1.p	PF04535	PTHR11615 PTHR11615:SF113								NITRATE	AT3G06390	Uncharacterised protein family (UPF0497)
Gohir.D02G076900	727.445	10.3783	0.952859	108.458	2.13e-25	1.17e-23	Gohir.D02G076900.1	45325411	Gohir.D02G076900.1.p	PF00069 PF07645 PF08488 PF13947	PTHR27005 PTHR27005:SF32	2.7.11.1	Non-specific serine/threonine protein kise			KOG1187	Serine/threonine protein kise	GO:0004672 GO:0004674 GO:0004713 GO:0005509 GO:0005515 GO:0005524 GO:0006468 GO:0016021 GO:0030247	FAMILY NOT NAMED // F16F4.7 PROTEIN-RELATED	AT1G21230	wall associated kise 5
Gohir.D02G090100	135.829	4.70015	0.583198	53.2385	2.95e-13	5.02e-12	Gohir.D02G090100.1	45326417	Gohir.D02G090100.1.p	PF00069 PF00954 PF01453	PTHR27002 PTHR27002:SF136	2.7.11.1	Non-specific serine/threonine protein kise			KOG1187	Serine/threonine protein kise	GO:0004672 GO:0004674 GO:0004713 GO:0005524 GO:0006468 GO:0048544	Protein kinase domain (Pkinase) // S-locus glycoprotein domain (S_locus_glycop) // D-mannose binding lectin (B_lectin)
Gohir.D02G115400	519.037	2.66196	0.338674	55.3361	1.02e-13	1.83e-12	Gohir.D02G115400.2	45325231	Gohir.D02G115400.2.p	PF00854	PTHR11654 PTHR11654:SF178					KOG1237	H+/oligopeptide symporter	GO:0005215 GO:0006810 GO:0016020	OLIGOPEPTIDE TRANSPORTER-RELATED // PROTEIN NRT1/ PTR FAMILY 3.1
Gohir.D02G127200	90.992	3.74109	0.450575	62.7094	2.4e-15	5.19e-14	Gohir.D02G127200.2, Gohir.D02G127200.1	45327805, 45327806	Gohir.D02G127200.2.p, Gohir.D02G127200.1.p	PF01105	PTHR22811 PTHR22811:SF47					KOG1691	emp24/gp25L/p24 family of membrane trafficking proteins	GO:0006810 GO:0016021
Gohir.D02G141300	4253.24	6.122	0.326008	233.653	9.52e-53	2.21e-50	Gohir.D02G141300.1, Gohir.D02G141300.2	45327742, 45327743	Gohir.D02G141300.1.p, Gohir.D02G141300.2.p	PF01657	PTHR32080 PTHR32080:SF3									AT2G01660	plasmodesmata-located protein 6
Gohir.D02G150100	33208.1	9.05255	0.330586	386.115	5.8e-86	4.09e-83	Gohir.D02G150100.2	45327960	Gohir.D02G150100.2.p	PF03999	PTHR19321 PTHR19321:SF3					KOG4302	Microtubule-associated protein essential for aphase spindle elongation	GO:0000226 GO:0000910 GO:0008017	PROTEIN REGULATOR OF CYTOKINESIS 1 PRC1-RELATED // 65-KDA MICROTUBULE-ASSOCIATED PROTEIN 8	AT1G27920	microtubule-associated protein 65-8
Gohir.D02G164900	103.27	10.3973	1.25831	137.229	1.07e-31	9.27e-30	Gohir.D02G164900.1, Gohir.D02G164900.2	45325105, 45325106	Gohir.D02G164900.1.p, Gohir.D02G164900.2.p	PF00069	PTHR27001 PTHR27001:SF150	2.7.11.1	Non-specific serine/threonine protein kise			KOG1187	Serine/threonine protein kise	GO:0004672 GO:0004713 GO:0005524 GO:0006468		AT1G24030	Protein kise superfamily protein
Gohir.D02G175900	41767.3	6.25582	0.495157	101.202	8.31e-24	3.94e-22	Gohir.D02G175900.1	45324420	Gohir.D02G175900.1.p	PF03016	PTHR11062 PTHR11062:SF105	2.4.2.41	Xylogalacturon beta-1						BETA-1	AT1G27440	Exostosin family protein
Gohir.D02G176600	217.95	9.64414	1.10463	165.318	7.79e-38	9.44e-36	Gohir.D02G176600.1	45325056	Gohir.D02G176600.1.p	PF00441 PF01756 PF02770	PTHR10909 PTHR10909:SF11	1.3.3.6	Acyl-CoA oxidase	PWY-7726, PWY-7606, PWY-6837, PWY-561, PWY-735, PWY-5136	(4Z, docosahexaenoate biosynthesis III (6-desaturase, fatty acid beta-oxidation V (unsaturated, superpathway of glyoxylate cycle and fatty acid degradation, jasmonic acid biosynthesis, fatty acid &beta;-oxidation II (peroxisome)			GO:0003995 GO:0003997 GO:0005777 GO:0006631 GO:0006635 GO:0008152 GO:0016627 GO:0050660 GO:0055114	ELECTRON TRANSPORT OXIDOREDUCTASE // ACYL-COENZYME A OXIDASE-LIKE PROTEIN	AT1G06290	acyl-CoA oxidase 3
Gohir.D02G200400	560044	10.8017	0.25978	761.678	1.16e-167	1.24e-163	Gohir.D02G200400.1	45324696	Gohir.D02G200400.1.p
Gohir.D02G202700	5919.33	3.90989	0.230931	228.572	1.22e-51	2.71e-49	Gohir.D02G202700.1	45326322	Gohir.D02G202700.1.p	PF00564	PTHR31066 PTHR31066:SF5							GO:0005515	PB1 domain (PB1)	AT5G64430	Octicosapeptide/Phox/Bem1p family protein
Gohir.D02G205100	1202.81	5.56471	0.354035	177.918	1.38e-40	1.88e-38	Gohir.D02G205100.1	45325611	Gohir.D02G205100.1.p	PF00651 PF03000	PTHR32370 PTHR32370:SF4							GO:0005515 GO:0009958	BTB/POZ DOMAIN-CONTAINING PROTEIN NPY2	AT2G14820	Phototropic-responsive NPH3 family protein
Gohir.D02G206200	6072.3	8.77778	0.3244	444.488	1.14e-98	1.46e-95	Gohir.D02G206200.2, Gohir.D02G206200.1	45324908, 45324909	Gohir.D02G206200.2.p, Gohir.D02G206200.1.p	PF04788	PTHR31300 PTHR31300:SF1
Gohir.D02G214300	2162.58	3.80195	0.344937	97.9851	4.22e-23	1.9e-21	Gohir.D02G214300.1	45327447	Gohir.D02G214300.1.p	PF00027 PF07885 PF11834 PF12796	PTHR10217 PTHR10217:SF493							GO:0005249 GO:0005515 GO:0006813 GO:0016020	POTASSIUM CHANNEL AKT2/3	AT4G22200	potassium transport 2/3
Gohir.D02G235700	4559.96	6.97368	0.471134	133.623	6.61e-31	5.42e-29	Gohir.D02G235700.1	45328023	Gohir.D02G235700.1.p	PF00400	PTHR22844 PTHR22844:SF145	2.7.11.7	[Myosin heavy-chain] kise			KOG0645	WD40 repeat protein	GO:0005515	[Myosin heavy-chain] kinase / Myosin II heavy-chain kinase	AT4G34380	Transducin/WD40 repeat-like superfamily protein
Gohir.D03G040900	469.102	5.09654	0.379343	141.645	1.16e-32	1.05e-30	Gohir.D03G040900.1	45354828	Gohir.D03G040900.1.p		PTHR33868 PTHR33868:SF3
Gohir.D03G069900	4660.42	4.11334	0.407017	79.5423	4.72e-19	1.51e-17	Gohir.D03G069900.1, Gohir.D03G069900.2	45355339, 45355340	Gohir.D03G069900.1.p, Gohir.D03G069900.2.p	PF03083	PTHR10791 PTHR10791:SF44					KOG1623	Multitransmembrane protein			AT1G21460	Nodulin MtN3 family protein
Gohir.D03G083500	863.331	6.75637	0.497536	125.049	4.97e-29	3.59e-27	Gohir.D03G083500.1	45354584	Gohir.D03G083500.1.p		PTHR35704 PTHR35704:SF1									AT1G64405
Gohir.D03G103200	17552.4	9.95731	0.435595	261.054	1.01e-58	2.85e-56	Gohir.D03G103200.1	45355269	Gohir.D03G103200.1.p	PF00657	PTHR22835 PTHR22835:SF152	3.1.1.3	Triacylglycerol lipase	LIPAS-PWY	triacylglycerol degradation			GO:0016788	ZINC FINGER FYVE DOMAIN CONTAINING PROTEIN // SUBFAMILY NOT NAMED	AT1G06990	GDSL-like Lipase/Acylhydrolase superfamily protein
Gohir.D03G125800	4921.09	9.1314	0.590834	128.12	1.06e-29	8.07e-28	Gohir.D03G125800.5, Gohir.D03G125800.3	45352671, 45352672	Gohir.D03G125800.5.p, Gohir.D03G125800.3.p	PF14309	PTHR21726 PTHR21726:SF39
Gohir.D03G131400	265.435	3.94929	0.433751	69.0954	9.38e-17	2.37e-15	Gohir.D03G131400.1, Gohir.D03G131400.2, Gohir.D03G131400.3	45355452, 45355453, 45355454	Gohir.D03G131400.1.p, Gohir.D03G131400.2.p, Gohir.D03G131400.3.p	PF06203	PTHR31319 PTHR31319:SF1							GO:0005515		AT5G59990	CCT motif family protein
Gohir.D03G151700	106740	8.10537	0.377931	248.121	6.67e-56	1.73e-53	Gohir.D03G151700.1	45355152	Gohir.D03G151700.1.p	PF00091 PF03953	PTHR11588 PTHR11588:SF124	2.4.2.1	Purine-nucleoside phosphorylase	PWY-6608, PWY-5695, SALVADEHYPOX-PWY, PWY-6609, PWY-7179	guanosine nucleotides degradation III, urate biosynthesis/inosine 5'-phosphate degradation, adenosine nucleotides degradation II, adenine and adenosine salvage III, purine deoxyribonucleosides degradation I			GO:0000930 GO:0003924 GO:0005200 GO:0005525 GO:0005874 GO:0007017 GO:0007020 GO:0031122 GO:0043234 GO:0051258	TUBULIN // SUBFAMILY NOT NAMED
Gohir.D04G017300	1755.68	6.08183	0.364626	190.698	2.24e-43	3.48e-41	Gohir.D04G017300.1	45410769	Gohir.D04G017300.1.p	PF01814	PTHR35739 PTHR35739:SF1								Hemerythrin HHE cation binding domain (Hemerythrin)	AT3G54290	(1 of 4) PF01814 - Hemerythrin HHE cation binding domain (Hemerythrin)
Gohir.D04G030100	199.507	3.24794	0.451611	44.9071	2.07e-11	2.82e-10	Gohir.D04G030100.1	45409341	Gohir.D04G030100.1.p	PF00069 PF01453	PTHR27002 PTHR27002:SF142	2.7.11.1	Non-specific serine/threonine protein kise			KOG1187	Serine/threonine protein kise	GO:0004672 GO:0004674 GO:0004713 GO:0005524 GO:0006468	Protein kinase domain (Pkinase) // D-mannose binding lectin (B_lectin)
Gohir.D04G052500	496.744	3.53504	0.471808	46.7879	7.91e-12	1.14e-10	Gohir.D04G052500.1	45411661	Gohir.D04G052500.1.p	PF07690	PTHR11654					KOG1237	H+/oligopeptide symporter	GO:0005215 GO:0006810 GO:0016020 GO:0016021 GO:0055085	solute carrier family 15 (peptide/histidine transporter)	AT3G01350	Major facilitator superfamily protein
Gohir.D04G054900	4765.99	7.38547	0.435492	171.293	3.86e-39	4.93e-37	Gohir.D04G054900.1, Gohir.D04G054900.2	45408933, 45408934	Gohir.D04G054900.1.p, Gohir.D04G054900.2.p	PF13176 PF13181 PF13424	PTHR19959 PTHR19959:SF160					KOG1840	Kinesin light chain	GO:0005515		AT3G27960	Tetratricopeptide repeat (TPR)-like superfamily protein
Gohir.D04G088000	296.534	6.58787	0.460324	189.657	3.78e-43	5.78e-41	Gohir.D04G088000.1	45410188	Gohir.D04G088000.1.p	PF00847	PTHR32467 PTHR32467:SF20							GO:0003677 GO:0003700 GO:0006355 GO:0007275	AP2-like factor	AT1G16060	ARIA-interacting double AP2 domain protein
Gohir.D04G100600	15940.6	3.96196	0.277918	160.321	9.63e-37	1.09e-34	Gohir.D04G100600.1	45410629	Gohir.D04G100600.1.p	PF12697	PTHR10992 PTHR10992:SF740	3.1.1.2	Arylesterase			KOG1454	Predicted hydrolase/acyltransferase (alpha/beta hydrolase superfamily)		Arylesterase / Paraoxonase	AT2G36290	alpha/beta-Hydrolases superfamily protein
Gohir.D04G128900	4387.81	8.72303	0.399005	284.503	7.84e-64	2.71e-61	Gohir.D04G128900.1	45409056	Gohir.D04G128900.1.p	PF00394 PF07731 PF07732	PTHR11709 PTHR11709:SF93	1.10.3.2	Laccase	PWY-5466, PWY-6824	matairesinol biosynthesis, justicidin B biosynthesis			GO:0005507 GO:0016491 GO:0046274 GO:0048046 GO:0052716 GO:0055114	LACCASE-10-RELATED	AT2G38080	Laccase/Diphenol oxidase family protein
Gohir.D04G131600	1417.11	6.49126	0.330276	273.413	2.05e-61	6.33e-59	Gohir.D04G131600.1	45410982	Gohir.D04G131600.1.p	PF13839 PF14416	PTHR32285 PTHR32285:SF7								PROTEIN TRICHOME BIREFRINGENCE-LIKE 3	AT5G01360	Plant protein of unknown function (DUF828)
Gohir.D04G136000	803.624	3.12777	0.357374	65.9254	4.68e-16	1.1e-14	Gohir.D04G136000.1	45411206	Gohir.D04G136000.1.p	PF01820 PF07478	PTHR23132 PTHR23132:SF0							GO:0005524 GO:0005737 GO:0008716 GO:0046872	D-ALANINE--D-ALANINE LIGASE FAMILY PROTEIN	AT3G08840	D-alanine--D-alanine ligase family
Gohir.D04G139700	91213.1	3.90904	0.364585	90.9728	1.46e-21	5.76e-20	Gohir.D04G139700.1	45410706	Gohir.D04G139700.1.p	PF03083	PTHR10791 PTHR10791:SF34					KOG1623	Multitransmembrane protein		RAG1-ACTIVATING PROTEIN 1 // BIDIRECTIONAL SUGAR TRANSPORTER SWEET15	AT5G13170	senescence-associated gene 29
Gohir.D04G148400	3671.8	5.18405	0.302431	210.119	1.29e-47	2.47e-45	Gohir.D04G148400.1	45410615	Gohir.D04G148400.1.p	PF00450	PTHR11802 PTHR11802:SF31	3.4.16.6	Carboxypeptidase D					GO:0004185 GO:0006508	SERINE PROTEASE FAMILY S10 SERINE CARBOXYPEPTIDASE // SERINE CARBOXYPEPTIDASE-LIKE 34	AT5G23210	serine carboxypeptidase-like 34
Gohir.D04G160000	30651.1	7.52679	0.318823	318.852	2.58e-71	1.06e-68	Gohir.D04G160000.1	45411687	Gohir.D04G160000.1.p	PF00412	PTHR24206 PTHR24206:SF29					KOG1700	Regulatory protein MLP and related LIM proteins	GO:0008270	cysteine and glycine-rich protein (CSRP)
Gohir.D04G164300	1111.64	7.53436	0.486538	161.281	5.94e-37	6.81e-35	Gohir.D04G164300.1	45411771	Gohir.D04G164300.1.p	PF03018	PTHR21495 PTHR21495:SF15								DIRIGENT PROTEIN 15-RELATED
Gohir.D04G169500	14945.1	9.65838	0.533605	162.888	2.65e-37	3.1e-35	Gohir.D04G169500.1	45408902	Gohir.D04G169500.1.p	PF01357 PF03330	PTHR31692 PTHR31692:SF4							GO:0005576 GO:0019953	EXPANSIN-LIKE A1-RELATED	AT4G38400	expansin-like A2
Gohir.D05G001200	283.32	3.96439	0.417934	74.947	4.84e-18	1.4e-16	Gohir.D05G001200.2	45312031	Gohir.D05G001200.2.p	PF00069 PF00560 PF08263 PF13855	PTHR27008 PTHR27008:SF31	2.7.11.1	Non-specific serine/threonine protein kise			KOG1187	Serine/threonine protein kise	GO:0004672 GO:0004713 GO:0005515 GO:0005524 GO:0006468	LRR RECEPTOR-LIKE SERINE/THREONINE-PROTEIN KINASE RLK-RELATED	AT5G35390	Leucine-rich repeat protein kise family protein
Gohir.D05G026200	616.174	3.45214	0.313132	103.267	2.93e-24	1.45e-22	Gohir.D05G026200.1	45309317	Gohir.D05G026200.1.p	PF00578	PTHR10430 PTHR10430:SF8	1.11.1.15	Peroxiredoxin			KOG0541	Alkyl hydroperoxide reductase/peroxiredoxin	GO:0016209 GO:0016491 GO:0055114	PEROXIREDOXIN // PEROXIREDOXIN-2B-RELATED
Gohir.D05G053800	1846.77	4.77702	0.446452	84.6023	3.65e-20	1.28e-18	Gohir.D05G053800.1	45310852	Gohir.D05G053800.1.p	PF02214	PTHR14499 PTHR14499:SF70							GO:0005515 GO:0051260	POTASSIUM CHANNEL TETRAMERIZATION DOMAIN-CONTAINING // SUBFAMILY NOT NAMED	AT2G24240	BTB/POZ domain with WD40/YVTN repeat-like protein
Gohir.D05G093500	8112.32	8.9123	0.353434	360.294	2.43e-80	1.43e-77	Gohir.D05G093500.2	45309681	Gohir.D05G093500.2.p
Gohir.D05G096000	369.022	8.50378	0.741933	120.673	4.51e-28	3.04e-26	Gohir.D05G096000.1, Gohir.D05G096000.2, Gohir.D05G096000.3	45309397, 45309398, 45309399	Gohir.D05G096000.1.p, Gohir.D05G096000.2.p, Gohir.D05G096000.3.p	PF12552 PF14309, PF14309	PTHR21726 PTHR21726:SF39
Gohir.D05G099800	2138.51	3.15821	0.30305	92.6138	6.36e-22	2.61e-20	Gohir.D05G099800.1	45313269	Gohir.D05G099800.1.p	PF00069	PTHR24055 PTHR24055:SF185	2.7.11.24	Mitogen-activated protein kise					GO:0004672 GO:0004707 GO:0004713 GO:0005524 GO:0006468	MITOGEN-ACTIVATED PROTEIN KINASE 13	AT1G07880	Protein kise superfamily protein
Gohir.D05G107800	6591.08	9.10646	0.452349	222.473	2.61e-50	5.48e-48	Gohir.D05G107800.1	45310602	Gohir.D05G107800.1.p	PF00240 PF02179	PTHR12329 PTHR12329:SF15					KOG4361	BCL2-associated athanogene-like proteins and related BAG family chaperone regulators	GO:0005515 GO:0051087	BAG FAMILY MOLECULAR CHAPERONE REGULATOR 4
Gohir.D05G119900	1284.07	3.10894	0.28686	101.192	8.35e-24	3.95e-22	Gohir.D05G119900.2	45314708	Gohir.D05G119900.2.p	PF00005 PF00664	PTHR24223 PTHR24223:SF232	3.6.3.44	Xenobiotic-transporting ATPase					GO:0005524 GO:0006810 GO:0016021 GO:0016887 GO:0042626 GO:0055085	SERINE PROTEASE/ABC TRANSPORTER B FAMILY PROTEIN TAGB-RELATED
Gohir.D05G126500	3328.84	3.34001	0.399875	58.3232	2.22e-14	4.33e-13	Gohir.D05G126500.1	45310877	Gohir.D05G126500.1.p	PF15697	PTHR33730 PTHR33730:SF4								Domain of unknown function (DUF4666) (DUF4666)	AT1G15400	(1 of 3) PF15697 - Domain of unknown function (DUF4666) (DUF4666)
Gohir.D05G137400	94542.6	4.00551	0.471833	56.5094	5.59e-14	1.03e-12	Gohir.D05G137400.1	45312748	Gohir.D05G137400.1.p	PF03168	PTHR31234 PTHR31234:SF2								LATE EMBRYOGENESIS ABUNDANT (LEA) HYDROXYPROLINE-RICH GLYCOPROTEIN FAMILY MEMBER	AT1G17620	Late embryogenesis abundant (LEA) hydroxyproline-rich glycoprotein family
Gohir.D05G155500	1385.9	4.30683	0.463603	66.5686	3.38e-16	8.05e-15	Gohir.D05G155500.2	45313856	Gohir.D05G155500.2.p	PF07714 PF11721	PTHR27006 PTHR27006:SF8	2.7.11.1	Non-specific serine/threonine protein kise			KOG1187	Serine/threonine protein kise	GO:0004672 GO:0004713 GO:0005524 GO:0006468	FAMILY NOT NAMED // LEUCINE-RICH REPEAT TRANSMEMBRANE PROTEIN KINASE
Gohir.D05G161100	4472.76	7.51005	0.332601	314.493	2.29e-70	9.23e-68	Gohir.D05G161100.1	45315166	Gohir.D05G161100.1.p	PF02365	PTHR31079 PTHR31079:SF5							GO:0003677 GO:0006355	FAMILY NOT NAMED // NAC DOMAIN CONTAINING PROTEIN 10
Gohir.D05G163300	237.178	2.59444	0.629608	15.2339	9.5e-05	0.000408472	Gohir.D05G163300.1, Gohir.D05G163300.2	45311775, 45311776	Gohir.D05G163300.1.p, Gohir.D05G163300.2.p	PF02701	PTHR31992							GO:0003677 GO:0006355
Gohir.D05G188800	7581.04	8.06695	0.444147	185.556	2.97e-42	4.34e-40	Gohir.D05G188800.3, Gohir.D05G188800.2	45313641, 45313642	Gohir.D05G188800.3.p, Gohir.D05G188800.2.p	PF00314	PTHR31048 PTHR31048:SF29
Gohir.D05G204500	485.623	7.35793	0.671916	83.0559	7.98e-20	2.72e-18	Gohir.D05G204500.1	45314586	Gohir.D05G204500.1.p	PF00135	PTHR23024 PTHR23024:SF131	3.1.1.1	Carboxylesterase	PWY-6303	methyl indole-3-acetate interconversion	KOG1515	Arylacetamide deacetylase		CARBOXYLESTERASE 2-RELATED	AT1G47480	alpha/beta-Hydrolases superfamily protein
Gohir.D05G205100	1044.76	8.05477	0.558252	138.418	5.91e-32	5.15e-30	Gohir.D05G205100.1, Gohir.D05G205100.2	45309554, 45309555	Gohir.D05G205100.1.p, Gohir.D05G205100.2.p	PF01501	PTHR11183 PTHR11183:SF44	2.4.1.17	Glucuronosyltransferase			KOG1950	Glycosyl transferase	GO:0005794 GO:0009834 GO:0015020 GO:0016757 GO:0045492		AT4G33330	plant glycogenin-like starch initiation protein 3
Gohir.D05G213000	27500.1	5.62579	0.442498	108.752	1.84e-25	1.02e-23	Gohir.D05G213000.1	45313356	Gohir.D05G213000.1.p	PF00514	PTHR23315 PTHR23315:SF64	6.3.2.19	Transferred entry: 2.3.2.23					GO:0005488 GO:0005515	BETA CATENIN-RELATED ARMADILLO REPEAT-CONTAINING // ARM REPEAT SUPERFAMILY PROTEIN-RELATED	AT3G01400	ARM repeat superfamily protein
Gohir.D05G214900	1324.83	6.42933	0.640881	64.9764	7.58e-16	1.74e-14	Gohir.D05G214900.2	45314036	Gohir.D05G214900.2.p		PTHR34061 PTHR34061:SF1
Gohir.D05G225000	337.758	3.26508	0.748714	16.0924	6.03e-05	0.000271414	Gohir.D05G225000.1	45310468	Gohir.D05G225000.1.p	PF16913	PTHR31376 PTHR31376:SF1							GO:0005215 GO:0016021	PURINE PERMEASE 1-RELATED	AT1G28230	purine permease 1
Gohir.D05G225600	9376.17	9.99062	0.389387	368.646	3.69e-82	2.32e-79	Gohir.D05G225600.3	45311020	Gohir.D05G225600.3.p	PF13639	PTHR14155 PTHR14155:SF174					KOG1493	Aphase-promoting complex (APC)	GO:0005515 GO:0008270	RING FINGER DOMAIN-CONTAINING // SUBFAMILY NOT NAMED	AT1G72220	RING/U-box superfamily protein
Gohir.D05G227500	189.305	5.42667	0.472446	113.673	1.54e-26	9.27e-25	Gohir.D05G227500.1	45315084	Gohir.D05G227500.1.p	PF03095	PTHR10012 PTHR10012:SF0	5.2.1.8	Peptidylprolyl isomerase					GO:0019211	SERINE/THREONINE-PROTEIN PHOSPHATASE 2A REGULATORY SUBUNIT B // SERINE/THREONINE-PROTEIN PHOSPHATASE 2A ACTIVATOR
Gohir.D05G230900	3008.11	8.23637	0.363911	330.455	7.65e-74	3.47e-71	Gohir.D05G230900.1	45315285	Gohir.D05G230900.1.p	PF00933 PF01915 PF14310	PTHR30620 PTHR30620:SF8	3.2.1.37	Xylan 1					GO:0004553 GO:0005975	BETA-D-XYLOSIDASE 7-RELATED
Gohir.D05G237600	1660.13	3.36905	0.400556	59.1812	1.44e-14	2.85e-13	Gohir.D05G237600.1	45309363	Gohir.D05G237600.1.p	PF00355 PF08417	PTHR21266 PTHR21266:SF19	1.14.13.122	Chlorophyllide-a oxygese	PWY-5068	chlorophyll cycle			GO:0010277 GO:0016491 GO:0051537 GO:0055114	Chlorophyllide-a oxygenase / Cholorophyll-b synthase	AT1G44446	Pheophorbide a oxygese family protein with Rieske [2Fe-2S] domain
Gohir.D05G249000	4901.17	4.41818	0.484854	62.8092	2.28e-15	4.94e-14	Gohir.D05G249000.1	45314757	Gohir.D05G249000.1.p	PF00657	PTHR22835 PTHR22835:SF250	3.2.1.51	Alpha-L-fucosidase					GO:0016788	ZINC FINGER FYVE DOMAIN CONTAINING PROTEIN // SUBFAMILY NOT NAMED	AT3G27950	GDSL-like Lipase/Acylhydrolase superfamily protein
Gohir.D05G267800	1357.67	5.3106	0.558932	63.7016	1.45e-15	3.2e-14	Gohir.D05G267800.1	45311763	Gohir.D05G267800.1.p	PF03959	PTHR22778 PTHR22778:SF19					KOG2551	Phospholipase/carboxyhydrolase		OVARIAN CANCER GENE-2 PROTEIN-RELATED // SUBFAMILY NOT NAMED	AT4G24380	(1 of 1) PTHR22778//PTHR22778:SF19 - OVARIAN CANCER GENE-2 PROTEIN-RELATED
Gohir.D05G269100	1285.05	4.38787	0.398278	93.527	4.01e-22	1.67e-20	Gohir.D05G269100.2	45315029	Gohir.D05G269100.2.p	PF08241	PTHR10108 PTHR10108:SF702	2.1.1.163	Demethylmequinone methyltransferase					GO:0008152 GO:0008168	Demethylmenaquinone methyltransferase / Demethylmenaquinone C-methylase	AT1G78140	S-adenosyl-L-methionine-dependent methyltransferases superfamily protein
Gohir.D05G285600	749.652	6.68588	0.50355	121.636	2.77e-28	1.9e-26	Gohir.D05G285600.1	45314247	Gohir.D05G285600.1.p
Gohir.D05G310900	959.698	4.12948	0.408182	80.7582	2.55e-19	8.33e-18	Gohir.D05G310900.1	45311789	Gohir.D05G310900.1.p		PTHR31903 PTHR31903:SF4									AT5G13090
Gohir.D05G356800	3267.29	4.53087	0.450505	75.935	2.93e-18	8.74e-17	Gohir.D05G356800.1	45309297	Gohir.D05G356800.1.p									GO:0046872		AT3G15353	metallothionein 3
Gohir.D05G359300	14494.2	3.45608	0.445095	49.7696	1.73e-12	2.69e-11	Gohir.D05G359300.1	45309733	Gohir.D05G359300.1.p	PF06749	PTHR31769 PTHR31769:SF16								Protein of unknown function (DUF1218) (DUF1218)	AT4G27435	Protein of unknown function (DUF1218)
Gohir.D05G359900	4403.59	7.19901	0.404997	192.44	9.33e-44	1.46e-41	Gohir.D05G359900.1	45312378	Gohir.D05G359900.1.p	PF02365	PTHR31719 PTHR31719:SF29							GO:0003677 GO:0006355	No apical meristem (NAM) protein (NAM)	AT3G15510	C domain containing protein 2
Gohir.D05G368500	3028.42	12.2263	0.954175	117.87	1.85e-27	1.21e-25	Gohir.D05G368500.1	45314945	Gohir.D05G368500.1.p	PF00657	PTHR22835 PTHR22835:SF189	3.1.1.49	Sipine esterase					GO:0016788	Sinapine esterase	AT1G28570	SGNH hydrolase-type esterase superfamily protein
Gohir.D06G005300	7450.32	7.3718	0.402659	197.812	6.27e-45	1.05e-42	Gohir.D06G005300.1	45323313	Gohir.D06G005300.1.p		PTHR37714 PTHR37714:SF1									AT1G75810
Gohir.D06G007100	919.278	5.46183	0.630852	52.4022	4.52e-13	7.52e-12	Gohir.D06G007100.1	45323745	Gohir.D06G007100.1.p	PF02704	PTHR23201 PTHR23201:SF2								GIBBERELLIN-REGULATED PROTEIN 1-RELATED	AT1G75750	GAST1 protein homolog 1
Gohir.D06G016600	16606	8.99834	0.35438	341.824	2.56e-76	1.32e-73	Gohir.D06G016600.1	45320544	Gohir.D06G016600.1.p	PF01501	PTHR11183 PTHR11183:SF44	2.4.1.17	Glucuronosyltransferase			KOG1950	Glycosyl transferase	GO:0005794 GO:0009834 GO:0015020 GO:0016757 GO:0045492	GLYCOGENIN // UDP-GLUCURONATE:XYLAN ALPHA-GLUCURONOSYLTRANSFERASE 2	AT4G33330	plant glycogenin-like starch initiation protein 3
Gohir.D06G019300	1015.26	2.69217	0.475281	28.3744	1e-07	7.85e-07	Gohir.D06G019300.1	45323804	Gohir.D06G019300.1.p	PF03629	PTHR31988 PTHR31988:SF4	3.1.1.73	Feruloyl esterase						Feruloyl esterase / Hydroxycinnamoyl esterase	AT3G53010	Domain of unknown function (DUF303)
Gohir.D06G022200	1996.61	2.96758	0.341097	65.5277	5.73e-16	1.33e-14	Gohir.D06G022200.1	45322640	Gohir.D06G022200.1.p		PTHR34061 PTHR34061:SF1
Gohir.D06G027600	175.076	5.02994	0.465329	99.8409	1.65e-23	7.66e-22	Gohir.D06G027600.1	45320887	Gohir.D06G027600.1.p	PF01554	PTHR11206 PTHR11206:SF92					KOG1347	Uncharacterized membrane protein	GO:0006855 GO:0015238 GO:0015297 GO:0016020 GO:0055085	MULTIDRUG RESISTANCE PROTEIN // MATE EFFLUX FAMILY PROTEIN	AT1G58340	MATE efflux family protein
Gohir.D06G029000	352.909	12.1703	1.31393	120.93	3.96e-28	2.68e-26	Gohir.D06G029000.1, Gohir.D06G029000.2	45324012, 45324013	Gohir.D06G029000.1.p, Gohir.D06G029000.2.p		PTHR23029 PTHR23029:SF40					KOG4754	Predicted phosphoglycerate mutase
Gohir.D06G035200	241.819	4.86552	0.463675	88.8645	4.23e-21	1.62e-19	Gohir.D06G035200.1	45320789	Gohir.D06G035200.1.p	PF12937	PTHR24006							GO:0005515	- F-box-like (F-box-like)
Gohir.D06G064700	15741.9	4.22933	0.224775	272.862	2.7e-61	8.31e-59	Gohir.D06G064700.1	45323167	Gohir.D06G064700.1.p	PF05664	PTHR31280 PTHR31280:SF7								Plant family of unknown function (DUF810) (DUF810)	AT2G20010	Protein of unknown function (DUF810)
Gohir.D06G077400	4634.11	3.72579	0.301258	123.707	9.77e-29	6.92e-27	Gohir.D06G077400.1	45323412	Gohir.D06G077400.1.p	PF12708	PTHR31339 PTHR31339:SF14								Pectate lyase Superfamily protein (Pectate_lyase_3)	AT1G19170	Pectin lyase-like superfamily protein
Gohir.D06G081400	7266.18	3.33273	0.414211	54.0801	1.92e-13	3.34e-12	Gohir.D06G081400.2	45322358	Gohir.D06G081400.2.p	PF03435 PF04455 PF05222 PF16653	PTHR11133 PTHR11133:SF14	1.5.1.8, 1.5.1.9	Saccharopine dehydrogese (DP(+), Saccharopine dehydrogese (D(+)					GO:0016491 GO:0055114	Saccharopine dehydrogenase (NAD(+)	AT4G33150	lysine-ketoglutarate reductase/saccharopine dehydrogese bifunctiol enzyme
Gohir.D06G083000	15592.8	6.28473	0.391557	163.742	1.72e-37	2.04e-35	Gohir.D06G083000.1	45322035	Gohir.D06G083000.1.p		PTHR34537 PTHR34537:SF1
Gohir.D06G093400	1825.54	2.25123	0.461237	21.7609	3.09e-06	1.83e-05	Gohir.D06G093400.1	45323531	Gohir.D06G093400.1.p	PF00400	PTHR22844 PTHR22844:SF213					KOG0271, KOG0295	Notchless-like WD40 repeat-containing protein, WD40 repeat-containing protein	GO:0005515	Notchless-like WD40 repeat-containing protein // WD40 repeat-containing protein
Gohir.D06G105700	3362.85	4.03313	0.382417	87.4395	8.69e-21	3.23e-19	Gohir.D06G105700.1	45322771	Gohir.D06G105700.1.p	PF14541	PTHR13683 PTHR13683:SF246	3.4.23.12	Nepenthesin			KOG1339	Aspartyl protease	GO:0004190 GO:0006508	ASPARTYL PROTEASE FAMILY PROTEIN	AT5G10770	Eukaryotic aspartyl protease family protein
Gohir.D06G107900	167.727	8.2165	0.88047	104.042	1.98e-24	9.98e-23	Gohir.D06G107900.1	45320611	Gohir.D06G107900.1.p	PF05553	PTHR33098 PTHR33098:SF3								Cotton fibre expressed protein (DUF761)
Gohir.D06G111800	4196.24	6.20324	0.738341	45.2233	1.76e-11	2.42e-10	Gohir.D06G111800.1	45322049	Gohir.D06G111800.1.p	PF00141	PTHR31388 PTHR31388:SF22	1.11.1.7	Peroxidase	PWY-7214, PWY-7445, PWY-5466, PWY-6824	baicalein degradation (hydrogen peroxide detoxification), luteolin triglucuronide degradation, matairesinol biosynthesis, justicidin B biosynthesis			GO:0004601 GO:0006979 GO:0020037 GO:0055114	FAMILY NOT NAMED // PEROXIDASE 22-RELATED	AT2G38380	Peroxidase superfamily protein
Gohir.D06G111900	1595.35	4.75722	0.216401	378.015	3.37e-84	2.28e-81	Gohir.D06G111900.1	45322877	Gohir.D06G111900.1.p	PF04564	PTHR35549	6.3.2.19	Transferred entry: 2.3.2.23					GO:0004842 GO:0005488 GO:0016567	- Transferred entry: 2.3.2.23
Gohir.D06G126100	456.294	5.91383	0.317842	312.558	6.05e-70	2.4e-67	Gohir.D06G126100.3, Gohir.D06G126100.2	45322470, 45322471	Gohir.D06G126100.3.p, Gohir.D06G126100.2.p		PTHR33971 PTHR33971:SF3									AT1G11440
Gohir.D06G128400	7765.03	4.08108	0.47944	56.4872	5.66e-14	1.05e-12	Gohir.D06G128400.1, Gohir.D06G128400.2	45323733, 45323734	Gohir.D06G128400.1.p, Gohir.D06G128400.2.p	PF00036 PF00070	PTHR22912	1.6.5.9	DH:ubiquinone reductase (non-electrogenic)	PWY-7279	aerobic respiration II (cytochrome c) (yeast)			GO:0005509 GO:0016491 GO:0055114		AT4G05020	D(P)H dehydrogese B2
Gohir.D06G135700	1028.25	7.1785	0.542943	114.081	1.25e-26	7.62e-25	Gohir.D06G135700.1	45323729	Gohir.D06G135700.1.p	PF02365	PTHR31079 PTHR31079:SF5							GO:0003677 GO:0006355	NAC DOMAIN CONTAINING PROTEIN 10
Gohir.D06G138300	428.968	3.5767	0.403233	65.8917	4.76e-16	1.11e-14	Gohir.D06G138300.1	45322402	Gohir.D06G138300.1.p	PF07939	PTHR31865 PTHR31865:SF7								Protein of unknown function (DUF1685) (DUF1685)	AT2G42760	(1 of 12) PF07939 - Protein of unknown function (DUF1685) (DUF1685)
Gohir.D06G155800	2516.25	8.01924	0.557989	121.041	3.74e-28	2.54e-26	Gohir.D06G155800.1	45321842	Gohir.D06G155800.1.p	PF03595	PTHR31269 PTHR31269:SF4							GO:0006873 GO:0008308 GO:0016021 GO:0055085	Voltage-dependent anion channel (SLAC1)	AT1G62280	SLAC1 homologue 1
Gohir.D06G165500	6474.66	6.0434	0.435062	126.041	3.01e-29	2.2e-27	Gohir.D06G165500.1, Gohir.D06G165500.2	45320527, 45320528	Gohir.D06G165500.1.p, Gohir.D06G165500.2.p	PF07107	PTHR33703									AT3G10985	senescence associated gene 20
Gohir.D06G167100	8182.44	7.64128	0.268778	489.429	1.9e-108	3.5e-105	Gohir.D06G167100.1	45323185	Gohir.D06G167100.1.p	PF13839 PF14416	PTHR32285 PTHR32285:SF62								FAMILY NOT NAMED // PROTEIN TRICHOME BIREFRINGENCE-LIKE 33	AT2G40320	TRICHOME BIREFRINGENCE-LIKE 33
Gohir.D06G170700	29.9714	8.6131	1.54965	28.819	7.95e-08	6.34e-07	Gohir.D06G170700.1	45320545	Gohir.D06G170700.1.p		PTHR33356 PTHR33356:SF4									AT2G39870
Gohir.D06G211300	1118.83	11.9437	1.16544	131.178	2.26e-30	1.79e-28	Gohir.D06G211300.1	45323470	Gohir.D06G211300.1.p	PF00264 PF12142 PF12143	PTHR11474 PTHR11474:SF33	1.10.3.1	Catechol oxidase	PWY-6752	<i>o</i>-diquinones biosynthesis			GO:0004097 GO:0008152 GO:0016491 GO:0046148 GO:0055114	polyphenol oxidase (E1.10.3.1)
Gohir.D06G217500	5968.32	4.98738	0.21936	376.873	5.97e-84	3.99e-81	Gohir.D06G217500.1	45320596	Gohir.D06G217500.1.p	PF00293	PTHR13994 PTHR13994:SF14	3.6.1.22, 3.6.1.13, 3.6.1.53	D(+) diphosphatase, ADP-ribose diphosphatase, Mn(2+)-dependent ADP-ribose/CDP-alcohol diphosphatase	PWY-5381	pyridine nucleotide cycling (plants)	KOG0648	Predicted NUDIX hydrolase FGF-2 and related proteins	GO:0016787	ADP-ribose diphosphatase / ADPR-PPase // NAD(+) diphosphatase / NADP pyrophosphatase // Mn(2+)-dependent ADP-ribose/CDP-alcohol diphosphatase / Mn(2+)-dependent ADP-ribose/CDP-alcohol pyrophosphatase	AT5G47650	nudix hydrolase homolog 2
Gohir.D07G013100	4827.36	3.14643	0.421517	47.3251	6.01e-12	8.8e-11	Gohir.D07G013100.1	45337461	Gohir.D07G013100.1.p		PTHR10052 PTHR10052:SF11								60S RIBOSOMAL PROTEIN L18A // SUBFAMILY NOT NAMED	AT4G26060	Ribosomal protein L18ae family
Gohir.D07G017500	5885.12	7.36429	0.353413	261.356	8.69e-59	2.46e-56	Gohir.D07G017500.1	45337107	Gohir.D07G017500.1.p	PF01095 PF04043	PTHR31707 PTHR31707:SF19	3.1.1.11	Pectinesterase	PWY-1081	homogalacturon degradation			GO:0004857 GO:0005618 GO:0030599 GO:0042545	FAMILY NOT NAMED // PECTINESTERASE/PECTINESTERASE INHIBITOR 54-RELATED	AT5G20860	Plant invertase/pectin methylesterase inhibitor superfamily
Gohir.D07G018800	193.425	2.51536	0.490128	23.8618	1.04e-06	6.76e-06	Gohir.D07G018800.3	45337426	Gohir.D07G018800.3.p	PF07714	PTHR27001 PTHR27001:SF15	2.7.11.1	Non-specific serine/threonine protein kise			KOG1187	Serine/threonine protein kise	GO:0004672 GO:0004713 GO:0005524 GO:0006468	Non-specific serine/threonine protein kinase / threonine-specific protein kinase
Gohir.D07G084800	915.406	6.04306	0.512118	95.4205	1.54e-22	6.63e-21	Gohir.D07G084800.1	45337015	Gohir.D07G084800.1.p	PF05498	PTHR39112 PTHR39112:SF1								FAMILY NOT NAMED // PROTEIN RALF-LIKE 27	AT3G29780	ralf-like 27
Gohir.D07G086800	1989.94	4.67717	0.35286	131.678	1.76e-30	1.41e-28	Gohir.D07G086800.1	45336235	Gohir.D07G086800.1.p	PF12734	PTHR31568 PTHR31568:SF16								GENOMIC DNA	AT3G22240	(1 of 3) PTHR31568:SF16 - GENOMIC D
Gohir.D07G132200	924.312	6.22585	0.374043	200.533	1.6e-45	2.72e-43	Gohir.D07G132200.1	45333947	Gohir.D07G132200.1.p	PF00933 PF01915 PF14310	PTHR30620 PTHR30620:SF4	3.2.1.37	Xylan 1					GO:0004553 GO:0005975	PERIPLASMIC BETA-GLUCOSIDASE-RELATED // BETA-D-XYLOSIDASE 2-RELATED	AT1G02640	beta-xylosidase 2
Gohir.D07G135800	1091.99	3.16555	0.419178	48.5766	3.18e-12	4.79e-11	Gohir.D07G135800.1	45334134	Gohir.D07G135800.1.p	PF03106	PTHR31429 PTHR31429:SF6							GO:0003700 GO:0006355 GO:0043565	- WRKY DNA #NAME? domain (WRKY)	AT4G01720	WRKY family transcription factor
Gohir.D07G135900	1674.68	2.44083	0.465492	24.7721	6.45e-07	4.38e-06	Gohir.D07G135900.1	45336332	Gohir.D07G135900.1.p	PF01679						KOG1773	Stress responsive protein	GO:0016021	Stress responsive protein
Gohir.D07G136400	3607.11	6.54795	0.503743	106.533	5.63e-25	2.98e-23	Gohir.D07G136400.1	45333785	Gohir.D07G136400.1.p	PF00249	PTHR10641 PTHR10641:SF465					KOG0048	Transcription factor	GO:0003677	MYB-LIKE DNA-BINDING PROTEIN MYB // MYB TRANSCRIPTION FACTOR	AT1G09540	myb domain protein 61
Gohir.D07G140700	1244.74	5.32681	0.379404	142.496	7.58e-33	6.93e-31	Gohir.D07G140700.1	45336409	Gohir.D07G140700.1.p	PF00025	PTHR24073 PTHR24073:SF345					KOG0087	GTPase Rab11/YPT3	GO:0003924 GO:0005525 GO:0005622 GO:0006886 GO:0006913 GO:0007165 GO:0007264 GO:0015031 GO:0016020	RAS-RELATED PROTEIN RABA3	AT1G01200	RAB GTPase homolog A3
Gohir.D07G196500	885.398	4.95874	0.474648	80.5889	2.78e-19	9.05e-18	Gohir.D07G196500.1, Gohir.D07G196500.2	45336442, 45336443	Gohir.D07G196500.1.p, Gohir.D07G196500.2.p	PF03188 PF04526	PTHR23130 PTHR23130:SF60					KOG4293	Predicted membrane protein	GO:0016021		AT2G04850	Auxin-responsive family protein
Gohir.D07G199200	911.685	13.5397	1.27083	200.573	1.57e-45	2.67e-43	Gohir.D07G199200.1	45334069	Gohir.D07G199200.1.p	PF01105	PTHR22811 PTHR22811:SF50					KOG1692	Putative cargo transport protein EMP24 (p24 protein family)	GO:0006810 GO:0016021	TRANSMEMBRANE EMP24 DOMAIN-CONTAINING PROTEIN P24BETA2
Gohir.D07G203100	558.225	5.15448	0.559479	61.9708	3.49e-15	7.42e-14	Gohir.D07G203100.1	45334094	Gohir.D07G203100.1.p		PTHR33124 PTHR33124:SF3							GO:0046983	FAMILY NOT NAMED // EXPRESSED PROTEIN	AT2G43060	ILI1 binding bHLH 1
Gohir.D07G210700	30086.4	10.3919	0.39533	333.568	1.61e-74	7.54e-72	Gohir.D07G210700.1	45336569	Gohir.D07G210700.1.p	PF13632 PF14569	PTHR13301 PTHR13301:SF59	2.4.1.12	Cellulose synthase (UDP-forming)	PWY-1001	cellulose biosynthesis				CELLULOSE SYNTHASE A CATALYTIC SUBUNIT 7 [UDP-FORMING]	AT5G44030	cellulose synthase A4
Gohir.D07G216200	577.776	10.3401	1.09159	76.0357	2.79e-18	8.32e-17	Gohir.D07G216200.1	45336500	Gohir.D07G216200.1.p	PF06414	PTHR31153 PTHR31153:SF3	2.7.1.176	UDP-N-acetylglucosamine kise					GO:0005524 GO:0016301	UDP-N-acetylglucosamine kinase / UNAG kinase	AT1G06750	P-loop containing nucleoside triphosphate hydrolases superfamily protein
Gohir.D08G027600	465.994	12.5714	1.26705	182.547	1.35e-41	1.9e-39	Gohir.D08G027600.1	45345046	Gohir.D08G027600.1.p	PF00560 PF07714 PF08263	PTHR27008 PTHR27008:SF31	2.7.11.1	Non-specific serine/threonine protein kise			KOG1187	Serine/threonine protein kise	GO:0004672 GO:0004713 GO:0005515 GO:0005524 GO:0006468	LRR RECEPTOR-LIKE SERINE/THREONINE-PROTEIN KINASE RLK-RELATED	AT5G35390	Leucine-rich repeat protein kise family protein
Gohir.D08G043900	2193.32	4.28169	0.349394	116.122	4.47e-27	2.82e-25	Gohir.D08G043900.1	45344336	Gohir.D08G043900.1.p	PF13639	PTHR14155 PTHR14155:SF160							GO:0005515 GO:0008270	RING FINGER DOMAIN-CONTAINING // SUBFAMILY NOT NAMED
Gohir.D08G050700	25119.5	10.2673	0.336115	472.519	9.07e-105	1.47e-101	Gohir.D08G050700.1	45347684	Gohir.D08G050700.1.p		PTHR37172 PTHR37172:SF1									AT2G47360
Gohir.D08G052900	3430.52	6.35904	0.614148	68.1837	1.49e-16	3.68e-15	Gohir.D08G052900.1	45346997	Gohir.D08G052900.1.p	PF13668	PTHR31694 PTHR31694:SF6								Ferritin-like domain (Ferritin_2)	AT3G62730	(1 of 2) PF13668 - Ferritin-like domain (Ferritin_2)
Gohir.D08G085000	4746.68	3.23144	0.279763	112.752	2.45e-26	1.46e-24	Gohir.D08G085000.1	45345031	Gohir.D08G085000.1.p	PF00582	PTHR31964 PTHR31964:SF16							GO:0006950	FAMILY NOT NAMED // ADENINE NUCLEOTIDE ALPHA HYDROLASES-LIKE PROTEIN	AT2G47710	Adenine nucleotide alpha hydrolases-like superfamily protein
Gohir.D08G092200	4820.11	8.32731	0.432105	213.82	2.02e-48	3.98e-46	Gohir.D08G092200.3, Gohir.D08G092200.1, Gohir.D08G092200.2	45347323, 45347324, 45347325	Gohir.D08G092200.3.p, Gohir.D08G092200.1.p, Gohir.D08G092200.2.p	PF00225	PTHR24115 PTHR24115:SF391	3.6.4.5	Minus-end-directed kinesin ATPase			KOG4280	Kinesin-like protein	GO:0003777 GO:0005524 GO:0005871 GO:0007018 GO:0008017		AT1G55550	P-loop containing nucleoside triphosphate hydrolases superfamily protein
Gohir.D08G093900	253.252	11.6924	1.25332	182.636	1.29e-41	1.83e-39	Gohir.D08G093900.1	45346122	Gohir.D08G093900.1.p	PF02309	PTHR31734 PTHR31734:SF7							GO:0005634 GO:0006355	AUXIN-RESPONSIVE PROTEIN IAA33	AT5G57420	indole-3-acetic acid inducible 33
Gohir.D08G135100	7946.87	9.42098	0.421978	272.207	3.75e-61	1.14e-58	Gohir.D08G135100.1, Gohir.D08G135100.2	45346100, 45346101	Gohir.D08G135100.1.p, Gohir.D08G135100.2.p	PF00249	PTHR10641 PTHR10641:SF667							GO:0003677		AT1G63910	myb domain protein 103
Gohir.D08G142900	2623.5	3.77387	0.347908	94.9581	1.94e-22	8.32e-21	Gohir.D08G142900.2, Gohir.D08G142900.4, Gohir.D08G142900.1, Gohir.D08G142900.3	45347676, 45347677, 45347678, 45347679	Gohir.D08G142900.2.p, Gohir.D08G142900.4.p, Gohir.D08G142900.1.p, Gohir.D08G142900.3.p	PF00005 PF00664	PTHR24221 PTHR24221:SF205	3.6.3.44	Xenobiotic-transporting ATPase					GO:0005524 GO:0006810 GO:0016021 GO:0016887 GO:0042626 GO:0055085		AT2G47000	ATP binding cassette subfamily B4
Gohir.D08G144900	6179.1	5.4488	0.464935	94.3852	2.6e-22	1.1e-20	Gohir.D08G144900.1	45346538	Gohir.D08G144900.1.p	PF02519	PTHR31374 PTHR31374:SF29							GO:0009733	SAUR family protein (SAUR)	AT4G00880	SAUR-like auxin-responsive protein family
Gohir.D08G169700	1808.75	8.70866	0.784481	68.8724	1.05e-16	2.64e-15	Gohir.D08G169700.1, Gohir.D08G169700.2	45344015, 45344016	Gohir.D08G169700.1.p, Gohir.D08G169700.2.p	PF06749	PTHR31769 PTHR31769:SF6									AT4G19370	Protein of unknown function (DUF1218)
Gohir.D08G173600	2481.67	4.64755	0.353109	129.567	5.1e-30	3.94e-28	Gohir.D08G173600.1	45344981	Gohir.D08G173600.1.p
Gohir.D08G179200	1533.88	7.50783	0.330495	388.337	1.91e-86	1.4e-83	Gohir.D08G179200.1	45347204	Gohir.D08G179200.1.p	PF07690	PTHR11654 PTHR11654:SF121							GO:0005215 GO:0006810 GO:0016020 GO:0016021 GO:0055085	PROTEIN NRT1/ PTR FAMILY 7.3	AT1G32450	nitrate transporter 1.5
Gohir.D08G199900	3261.31	4.10361	0.59035	37.6396	8.51e-10	9.23e-09	Gohir.D08G199900.3	45345078	Gohir.D08G199900.3.p	PF00501 PF13193	PTHR24095 PTHR24095:SF171	6.2.1.8	Oxalate--CoA ligase			KOG1176	Acyl-CoA synthetase	GO:0003824 GO:0008152	Oxalate--CoA ligase / Oxalyl-CoA synthetase	AT3G48990	AMP-dependent synthetase and ligase family protein
Gohir.D08G200000	26500.7	9.8277	0.381309	329.839	1.04e-73	4.69e-71	Gohir.D08G200000.1	45346391	Gohir.D08G200000.1.p	PF00122 PF00403 PF12710	PTHR24093 PTHR24093:SF315	3.6.3.4	Cu(2+)-exporting ATPase					GO:0000166 GO:0005507 GO:0006812 GO:0016021 GO:0019829 GO:0030001 GO:0046872	Cu+-exporting ATPase (copA	AT1G63440	heavy metal atpase 5
Gohir.D08G212500	603.901	2.36343	0.435646	26.7918	2.27e-07	1.67e-06	Gohir.D08G212500.1, Gohir.D08G212500.3, Gohir.D08G212500.2	45345543, 45345544, 45345545	Gohir.D08G212500.1.p, Gohir.D08G212500.3.p, Gohir.D08G212500.2.p	PF07714 PF11721 PF13855, PF00069 PF11721 PF13855	PTHR27003 PTHR27003:SF61	2.7.11.1	Non-specific serine/threonine protein kise			KOG1187	Serine/threonine protein kise	GO:0004672 GO:0004713 GO:0005515 GO:0005524 GO:0006468		AT5G48740	Leucine-rich repeat protein kise family protein
Gohir.D09G025700	307.218	5.75608	0.428931	149.372	2.38e-34	2.36e-32	Gohir.D09G025700.3, Gohir.D09G025700.2, Gohir.D09G025700.1, Gohir.D09G025700.4	45378086, 45378087, 45378088, 45378089	Gohir.D09G025700.3.p, Gohir.D09G025700.2.p, Gohir.D09G025700.1.p, Gohir.D09G025700.4.p	PF08240 PF13602, PF00107 PF08240	PTHR11695 PTHR11695:SF530	1.3.1.74	2-alkel reductase (D(P)(+))			KOG1198, KOG0023	Zinc-binding oxidoreductase, Alcohol dehydrogese	GO:0008270 GO:0016491 GO:0055114
Gohir.D09G036200	2654.16	8.92692	0.303231	850.618	5.34e-187	9.52e-183	Gohir.D09G036200.1	45375207	Gohir.D09G036200.1.p	PF13561	PTHR24322 PTHR24322:SF498	1.1.1.223, 1.1.1.243	Isopiperitenol dehydrogese, Carveol dehydrogese			KOG0725	Reductases with broad range of substrate specificities	GO:0008152 GO:0008667 GO:0016491 GO:0019290 GO:0055114	Isopiperitenol dehydrogenase // Carveol dehydrogenase
Gohir.D09G037200	361.088	3.41808	0.496158	40.0787	2.44e-10	2.86e-09	Gohir.D09G037200.1, Gohir.D09G037200.2	45377512, 45377513	Gohir.D09G037200.1.p, Gohir.D09G037200.2.p	PF06813	PTHR21576 PTHR21576:SF44, PTHR21576 PTHR21576:SF27									AT5G14120	Major facilitator superfamily protein
Gohir.D09G060000	1165.55	4.77332	0.430411	91.8438	9.38e-22	3.78e-20	Gohir.D09G060000.2	45375399	Gohir.D09G060000.2.p	PF07714	PTHR27001 PTHR27001:SF193	2.7.11.1	Non-specific serine/threonine protein kise			KOG1187	Serine/threonine protein kise	GO:0004672 GO:0004713 GO:0005524 GO:0006468	Non-specific serine/threonine protein kinase / threonine-specific protein kinase
Gohir.D09G069500	1858.31	6.63181	0.467979	129.613	4.98e-30	3.87e-28	Gohir.D09G069500.1, Gohir.D09G069500.2	45375212, 45375213	Gohir.D09G069500.1.p, Gohir.D09G069500.2.p	PF04756	PTHR12692 PTHR12692:SF0					KOG2603	Oligosaccharyltransferase			AT1G61790	Oligosaccharyltransferase complex/magnesium transporter family protein
Gohir.D09G087200	244.223	4.90729	0.374091	148.972	2.91e-34	2.87e-32	Gohir.D09G087200.1	45374535	Gohir.D09G087200.1.p	PF05577	PTHR11010 PTHR11010:SF47	3.4.16.2	Lysosomal Pro-Xaa carboxypeptidase					GO:0006508 GO:0008236	PROTEASE S28 PRO-X CARBOXYPEPTIDASE-RELATED // PROLYLCARBOXYPEPTIDASE-LIKE PROTEIN-RELATED	AT5G22860	Serine carboxypeptidase S28 family protein
Gohir.D09G093700	6476.69	3.40047	0.42221	53.8536	2.16e-13	3.73e-12	Gohir.D09G093700.1	45376139	Gohir.D09G093700.1.p	PF04949	PTHR21470 PTHR21470:SF4								NTKL-BINDING PROTEIN 1 // SUBFAMILY NOT NAMED	AT2G27740	Family of unknown function (DUF662)
Gohir.D09G100800	2196.26	6.91165	0.309745	339.505	8.18e-76	4.13e-73	Gohir.D09G100800.1	45375861	Gohir.D09G100800.1.p	PF00111 PF00941 PF01315 PF01799 PF02738 PF03450	PTHR11908 PTHR11908:SF98	1.2.3.1	Aldehyde oxidase					GO:0003824 GO:0005506 GO:0009055 GO:0016491 GO:0016614 GO:0046872 GO:0050660 GO:0051536 GO:0055114	indole-3-acetaldehyde oxidase (AAO1_2)	AT3G43600	aldehyde oxidase 2
Gohir.D09G111400	216.322	4.61671	0.661163	37.9101	7.41e-10	8.13e-09	Gohir.D09G111400.1	45374268	Gohir.D09G111400.1.p	PF00249	PTHR10641 PTHR10641:SF640					KOG0048	Transcription factor	GO:0003677	MYB-LIKE DNA-BINDING PROTEIN MYB // TRANSCRIPTION FACTOR MYB46
Gohir.D09G120200	4268.75	5.68751	0.436217	114.991	7.91e-27	4.9e-25	Gohir.D09G120200.1	45378182	Gohir.D09G120200.1.p	PF00295	PTHR31375 PTHR31375:SF3	3.2.1.15	Polygalacturose	PWY-1081	homogalacturon degradation			GO:0004650 GO:0005975	POLYGALACTURONASE ADPG1-RELATED	AT2G41850	polygalacturose abscission zone A. thalia
Gohir.D09G147400	24782.9	4.70263	0.427458	88.8768	4.2e-21	1.61e-19	Gohir.D09G147400.1	45378227	Gohir.D09G147400.1.p	PF03360	PTHR10896 PTHR10896:SF16	2.4.2.24	1					GO:0015018 GO:0016020	GALACTOSYLGALACTOSYLXYLOSYLPROTEIN 3-BETA-GLUCURONOSYLTRANSFERASE BETA-1	AT2G37090	Nucleotide-diphospho-sugar transferases superfamily protein
Gohir.D09G151300	2906.52	3.89027	0.331346	110.121	9.22e-26	5.21e-24	Gohir.D09G151300.1	45377350	Gohir.D09G151300.1.p	PF00069	PTHR27001 PTHR27001:SF149	2.7.11.1, 2.7.10.2	Non-specific serine/threonine protein kise, Non-specific protein-tyrosine kise			KOG1187	Serine/threonine protein kise	GO:0004672 GO:0004713 GO:0005524 GO:0006468	interleukin-1 receptor-associated kinase 4 (IRAK4)	AT5G02290	Protein kise superfamily protein
Gohir.D09G168700	7604.9	6.6438	0.493799	111.914	3.73e-26	2.21e-24	Gohir.D09G168700.2	45377739	Gohir.D09G168700.2.p	PF01344 PF12937	PTHR24412 PTHR24412:SF230							GO:0005515	Kelch motif (Kelch_1) // F-box-like (F-box-like)	AT2G44130	Galactose oxidase/kelch repeat superfamily protein
Gohir.D09G178100	197.434	3.5936	0.388743	74.2888	6.75e-18	1.93e-16	Gohir.D09G178100.1	45374600	Gohir.D09G178100.1.p	PF06017	PTHR34969 PTHR34969:SF1							GO:0003774 GO:0016459	Unconventional myosin tail
Gohir.D09G205100	32593.4	5.00065	0.417579	102.354	4.64e-24	2.26e-22	Gohir.D09G205100.1	45375350	Gohir.D09G205100.1.p	PF00294	PTHR10584 PTHR10584:SF168	2.7.1.4	Fructokise	PWY-621, PWY-3801, PWY-4101	sucrose degradation III (sucrose invertase), sucrose degradation II (sucrose synthase), D-sorbitol degradation I	KOG2855	Ribokise	GO:0004747 GO:0006014	SUGAR KINASE // F14I3.3 PROTEIN-RELATED	AT3G59480	pfkB-like carbohydrate kise family protein
Gohir.D09G205500	1596.37	6.83464	0.232799	732.073	3.17e-161	2.43e-157	Gohir.D09G205500.1	45375734	Gohir.D09G205500.1.p	PF08450	PTHR10426 PTHR10426:SF21	4.3.3.2	Strictosidine synthase			KOG1520	Predicted alkaloid synthase/Surface mucin Hemomucin		POLLEN DEVELOPMENT PROTEIN LAP3	AT3G59530	Calcium-dependent phosphotriesterase superfamily protein
Gohir.D09G217800	7218.71	9.63624	0.457021	242.068	1.39e-54	3.47e-52	Gohir.D09G217800.1	45375126	Gohir.D09G217800.1.p		PTHR33181 PTHR33181:SF3
Gohir.D09G236400	12928.2	5.11492	0.422869	103.482	2.63e-24	1.31e-22	Gohir.D09G236400.1	45374801	Gohir.D09G236400.1.p	PF00933 PF01915 PF14310	PTHR30620 PTHR30620:SF50	3.2.1.37, 3.2.1.55	Xylan 1, Non-reducing end alpha-L-arabinofuranosidase					GO:0004553 GO:0005975	BETA-D-XYLOSIDASE 1	AT5G49360	beta-xylosidase 1
Gohir.D10G025000	17535.2	5.08271	0.564314	57.4529	3.46e-14	6.54e-13	Gohir.D10G025000.1	45371552	Gohir.D10G025000.1.p	PF12481	PTHR11772 PTHR11772:SF14								ASPARAGINE SYNTHETASE // SUBFAMILY NOT NAMED
Gohir.D10G036000	232179	9.68261	0.328379	414.624	3.61e-92	3.51e-89	Gohir.D10G036000.1	45370195	Gohir.D10G036000.1.p	PF13632 PF14569	PTHR13301 PTHR13301:SF31	2.4.1.12	Cellulose synthase (UDP-forming)	PWY-1001	cellulose biosynthesis				X-BOX TRANSCRIPTION FACTOR-RELATED // CELLULOSE SYNTHASE A CATALYTIC SUBUNIT 8 [UDP-FORMING]	AT4G18780	cellulose synthase family protein
Gohir.D10G060200	23350.4	7.86088	0.586393	99.2405	2.24e-23	1.03e-21	Gohir.D10G060200.1	45370526	Gohir.D10G060200.1.p	PF03168	PTHR31234 PTHR31234:SF6								Late embryogenesis abundant protein (LEA_2)	AT1G17620	Late embryogenesis abundant (LEA) hydroxyproline-rich glycoprotein family
Gohir.D10G094100	995.542	3.7579	0.277998	150.765	1.18e-34	1.18e-32	Gohir.D10G094100.2, Gohir.D10G094100.1	45371422, 45371423	Gohir.D10G094100.2.p, Gohir.D10G094100.1.p	PF04535	PTHR32021 PTHR32021:SF2									AT3G50810	Uncharacterised protein family (UPF0497)
Gohir.D10G113400	25837.9	4.39293	0.405731	88.6606	4.69e-21	1.78e-19	Gohir.D10G113400.1, Gohir.D10G113400.2	45370440, 45370441	Gohir.D10G113400.1.p, Gohir.D10G113400.2.p	PF00069 PF00560 PF08263	PTHR27008 PTHR27008:SF22	2.7.11.1	Non-specific serine/threonine protein kise			KOG1187	Serine/threonine protein kise	GO:0004672 GO:0004713 GO:0005515 GO:0005524 GO:0006468
Gohir.D10G117300	2407.04	5.08805	0.243896	321.981	5.36e-72	2.28e-69	Gohir.D10G117300.1	45372965	Gohir.D10G117300.1.p	PF00514 PF04564	PTHR23315 PTHR23315:SF63	6.3.2.19	Transferred entry: 2.3.2.23					GO:0004842 GO:0005488 GO:0005515 GO:0016567	U-BOX DOMAIN-CONTAINING PROTEIN 16	AT5G01830	ARM repeat superfamily protein
Gohir.D10G153300	16650.7	4.69943	0.43383	86.2317	1.6e-20	5.8e-19	Gohir.D10G153300.3, Gohir.D10G153300.5, Gohir.D10G153300.1, Gohir.D10G153300.6, Gohir.D10G153300.4, Gohir.D10G153300.2	45372950, 45372951, 45372952, 45372953, 45372954, 45372955	Gohir.D10G153300.3.p, Gohir.D10G153300.5.p, Gohir.D10G153300.1.p, Gohir.D10G153300.6.p, Gohir.D10G153300.4.p, Gohir.D10G153300.2.p	PF06886	PTHR31358 PTHR31358:SF1									AT3G23090	TPX2 (targeting protein for Xklp2) protein family
Gohir.D10G164400	1076.7	5.89096	0.576217	70.8792	3.8e-17	1e-15	Gohir.D10G164400.1, Gohir.D10G164400.2	45370468, 45370469	Gohir.D10G164400.1.p, Gohir.D10G164400.2.p	PF07690	PTHR23500 PTHR23500:SF62					KOG0254	Predicted transporter (major facilitator superfamily)	GO:0016020 GO:0016021 GO:0022891 GO:0055085, GO:0016021 GO:0055085		AT5G18840	Major facilitator superfamily protein
Gohir.D10G171400	17851.4	6.19495	0.702637	49.5816	1.9e-12	2.95e-11	Gohir.D10G171400.1	45372416	Gohir.D10G171400.1.p	PF03242	PTHR33509 PTHR33509:SF6							GO:0006950	Late embryogenesis abundant protein (LEA_3)
Gohir.D10G176900	1558.45	4.92642	0.53374	61.9962	3.44e-15	7.33e-14	Gohir.D10G176900.1	45369979	Gohir.D10G176900.1.p	PF00407	PTHR31213 PTHR31213:SF11							GO:0006952 GO:0009607	Pathogenesis-related protein Bet v I family (Bet_v_1)
Gohir.D10G192300	766.359	2.05482	0.457598	18.7171	1.52e-05	7.81e-05	Gohir.D10G192300.1	45372947	Gohir.D10G192300.1.p	PF07690	PTHR11654 PTHR11654:SF133							GO:0005215 GO:0006810 GO:0016020 GO:0016021 GO:0055085	PROTEIN NRT1/ PTR FAMILY 5.4	AT3G54450	Major facilitator superfamily protein
Gohir.D10G218700	19766.8	8.78948	0.46104	189.272	4.58e-43	6.99e-41	Gohir.D10G218700.1	45372217	Gohir.D10G218700.1.p	PF12695	PTHR11614 PTHR11614:SF92	2.3.1.22	2-acylglycerol O-acyltransferase	PWY-7420	monoacylglycerol metabolism (yeast)	KOG1455	Lysophospholipase		ALPHA/BETA-HYDROLASES SUPERFAMILY PROTEIN-RELATED	AT2G39420	alpha/beta-Hydrolases superfamily protein
Gohir.D10G249700	107.606	10.458	1.40443	60.6946	6.67e-15	1.38e-13	Gohir.D10G249700.1	45371791	Gohir.D10G249700.1.p	PF00394 PF07731 PF07732	PTHR11709 PTHR11709:SF22	1.10.3.2	Laccase	PWY-5466, PWY-6824	matairesinol biosynthesis, justicidin B biosynthesis			GO:0005507 GO:0016491 GO:0046274 GO:0048046 GO:0052716 GO:0055114	MULTI-COPPER OXIDASE // LACCASE-12-RELATED	AT2G40370	laccase 5
Gohir.D10G250000	3738.18	4.85679	0.300632	191.64	1.39e-43	2.18e-41	Gohir.D10G250000.1	45371362	Gohir.D10G250000.1.p	PF13839 PF14416	PTHR32285 PTHR32285:SF62								FAMILY NOT NAMED // PROTEIN TRICHOME BIREFRINGENCE-LIKE 33
Gohir.D11G035200	3582.93	4.50056	0.339868	132.478	1.18e-30	9.51e-29	Gohir.D11G035200.1	45340878	Gohir.D11G035200.1.p	PF02365	PTHR31744 PTHR31744:SF7							GO:0003677 GO:0006355	NAC DOMAIN-CONTAINING PROTEIN 100-RELATED
Gohir.D11G050700	916.067	5.57433	0.455394	106.67	5.26e-25	2.79e-23	Gohir.D11G050700.1	45342194	Gohir.D11G050700.1.p	PF04669	PTHR31444 PTHR31444:SF8								FAMILY NOT NAMED // PROTEIN IRREGULAR XYLEM 15-RELATED	AT3G50220	Protein of unknown function (DUF579)
Gohir.D11G054400	1982.57	4.59507	0.293412	186.555	1.8e-42	2.66e-40	Gohir.D11G054400.1, Gohir.D11G054400.2, Gohir.D11G054400.3	45337907, 45337908, 45337909	Gohir.D11G054400.1.p, Gohir.D11G054400.2.p, Gohir.D11G054400.3.p	PF07651	PTHR22951 PTHR22951:SF18							GO:0005543		AT4G40080	ENTH/ANTH/VHS superfamily protein
Gohir.D11G060100	8390.7	9.76196	0.445441	258.499	3.65e-58	1e-55	Gohir.D11G060100.1	45340845	Gohir.D11G060100.1.p	PF01501	PTHR11183 PTHR11183:SF56	2.4.1.17	Glucuronosyltransferase			KOG1950	Glycosyl transferase	GO:0016757	UDP-GLUCURONATE:XYLAN ALPHA-GLUCURONOSYLTRANSFERASE 3-RELATED	AT3G18660	plant glycogenin-like starch initiation protein 1
Gohir.D11G064300	251.864	6.97818	0.908587	40.5208	1.95e-10	2.32e-09	Gohir.D11G064300.1	45340978	Gohir.D11G064300.1.p		PTHR23241 PTHR23241:SF49					KOG4744	Uncharacterized conserved protein		LATE EMBRYOGENESIS ABUNDANT PLANTS LEA-RELATED // COLD-REGULATED PROTEIN 15B	AT2G42560	late embryogenesis abundant domain-containing protein / LEA domain-containing protein
Gohir.D11G082300	1672.31	8.71932	0.372332	500.023	9.39e-111	2.01e-107	Gohir.D11G082300.1	45339558	Gohir.D11G082300.1.p	PF00413 PF01471	PTHR10201 PTHR10201:SF140	3.4.24.12	Envelysin					GO:0004222 GO:0006508 GO:0008237 GO:0008270 GO:0031012	matrix metalloproteinase-20 (enamelysin) [EC:3.4.24.-] (MMP20)	AT2G45040	Matrixin family protein
Gohir.D11G084500	80628.9	9.74791	0.315438	461.487	2.28e-102	3.39e-99	Gohir.D11G084500.1	45337980	Gohir.D11G084500.1.p	PF01095 PF04043	PTHR31707 PTHR31707:SF11	3.1.1.11	Pectinesterase	PWY-1081	homogalacturon degradation			GO:0004857 GO:0005618 GO:0030599 GO:0042545	FAMILY NOT NAMED // PECTINESTERASE/PECTINESTERASE INHIBITOR 17-RELATED	AT2G45220	Plant invertase/pectin methylesterase inhibitor superfamily
Gohir.D11G096400	1051.06	7.57387	0.48617	165.219	8.19e-38	9.88e-36	Gohir.D11G096400.1	45338229	Gohir.D11G096400.1.p
Gohir.D11G102500	66.6887	4.47656	0.88402	20.9333	4.76e-06	2.71e-05	Gohir.D11G102500.1	45342384	Gohir.D11G102500.1.p	PF05097	PTHR34371 PTHR34371:SF2								Protein of unknown function (DUF688) (DUF688)	AT4G00950	Protein of unknown function (DUF688)
Gohir.D11G110100	239.478	2.68857	0.555421	20.9107	4.81e-06	2.74e-05	Gohir.D11G110100.2, Gohir.D11G110100.1	45339903, 45339904	Gohir.D11G110100.2.p, Gohir.D11G110100.1.p	PF02309	PTHR31734 PTHR31734:SF15							GO:0005634 GO:0006355		AT2G46990	indole-3-acetic acid inducible 20
Gohir.D11G115100	137.855	4.97125	0.538793	71.9551	2.2e-17	5.96e-16	Gohir.D11G115100.1	45342963	Gohir.D11G115100.1.p	PF14009	PTHR33052 PTHR33052:SF1								domain of unknown function (DUE4228) (DUE4228)
Gohir.D11G129600	839.276	3.99205	0.324541	122.463	1.83e-28	1.27e-26	Gohir.D11G129600.1, Gohir.D11G129600.2	45337786, 45337787	Gohir.D11G129600.1.p, Gohir.D11G129600.2.p	PF14368	PTHR33044 PTHR33044:SF23							GO:0006869 GO:0008289
Gohir.D11G156500	4361.36	3.30048	0.323259	87.5074	8.4e-21	3.13e-19	Gohir.D11G156500.8, Gohir.D11G156500.9, Gohir.D11G156500.11, Gohir.D11G156500.6, Gohir.D11G156500.2, Gohir.D11G156500.12	45339206, 45339207, 45339208, 45339209, 45339210, 45339211	Gohir.D11G156500.8.p, Gohir.D11G156500.9.p, Gohir.D11G156500.11.p, Gohir.D11G156500.6.p, Gohir.D11G156500.2.p, Gohir.D11G156500.12.p	PF03514	PTHR31636 PTHR31636:SF38									AT5G48150	GRAS family transcription factor
Gohir.D11G165500	19668.1	9.16023	0.467477	195.465	2.04e-44	3.33e-42	Gohir.D11G165500.1	45343447	Gohir.D11G165500.1.p	PF04833	PTHR31673 PTHR31673:SF2							GO:0010215 GO:0016049 GO:0031225	COBRA-LIKE PROTEIN 4	AT5G15630	COBRA-like extracellular glycosyl-phosphatidyl inositol-anchored protein family
Gohir.D11G172100	169.583	5.03349	0.422973	127.48	1.46e-29	1.1e-27	Gohir.D11G172100.1, Gohir.D11G172100.2, Gohir.D11G172100.3	45342940, 45342941, 45342942	Gohir.D11G172100.1.p, Gohir.D11G172100.2.p, Gohir.D11G172100.3.p	PF05701	PTHR32054 PTHR32054:SF5									AT1G66840	Plant protein of unknown function (DUF827)
Gohir.D11G193800	3233.85	8.09468	0.22914	1083.07	1.58e-237	4.22e-233	Gohir.D11G193800.1	45340313	Gohir.D11G193800.1.p	PF05920 PF07526	PTHR11850 PTHR11850:SF114					KOG0773	Transcription factor MEIS1 and related HOX domain proteins	GO:0003677 GO:0006355	BEL1-LIKE HOMEODOMAIN PROTEIN 2-RELATED	AT4G36870	BEL1-like homeodomain 2
Gohir.D11G202000	11407.4	10.4393	0.660059	120.137	5.9e-28	3.96e-26	Gohir.D11G202000.1	45342625	Gohir.D11G202000.1.p	PF04669	PTHR31444 PTHR31444:SF8								FAMILY NOT NAMED // PROTEIN IRREGULAR XYLEM 15-RELATED	AT3G50220	Protein of unknown function (DUF579)
Gohir.D11G206300	5031.06	6.89651	0.429802	157.989	3.11e-36	3.4e-34	Gohir.D11G206300.1	45340613	Gohir.D11G206300.1.p	PF00887	PTHR23310 PTHR23310:SF14					KOG0817	Acyl-CoA-binding protein	GO:0000062	Acyl-CoA-binding protein
Gohir.D11G273000	5608.17	3.37561	0.387948	63.0476	2.02e-15	4.4e-14	Gohir.D11G273000.1, Gohir.D11G273000.2	45338945, 45338946	Gohir.D11G273000.1.p, Gohir.D11G273000.2.p	PF00657	PTHR22835 PTHR22835:SF208	3.2.1.51	Alpha-L-fucosidase					GO:0016788		AT1G54790	GDSL-like Lipase/Acylhydrolase superfamily protein
Gohir.D11G288100	527.947	6.15697	0.325724	313.807	3.23e-70	1.29e-67	Gohir.D11G288100.1	45342696	Gohir.D11G288100.1.p	PF00646	PTHR32133 PTHR32133:SF106							GO:0005515	- F-box domain (F-box)
Gohir.D11G297700	7678.85	7.65696	0.37016	249.804	2.87e-56	7.54e-54	Gohir.D11G297700.1	45343093	Gohir.D11G297700.1.p		PTHR33357							GO:0046872		AT3G15353	metallothionein 3
Gohir.D11G304200	677.284	2.99108	0.462436	36.2725	1.72e-09	1.79e-08	Gohir.D11G304200.1	45342743	Gohir.D11G304200.1.p	PF00560 PF07714 PF11721 PF13855	PTHR27006 PTHR27006:SF11	2.7.11.1	Non-specific serine/threonine protein kise			KOG1187	Serine/threonine protein kise	GO:0004672 GO:0004713 GO:0005515 GO:0005524 GO:0006468	Leucine Rich Repeat (LRR_1) // Protein tyrosine kinase (Pkinase_Tyr) // Di-glucose binding within endoplasmic reticulum (Malectin) // Leucine rich repeat (LRR_8)
Gohir.D11G343800	88334.4	9.34057	0.332156	390.381	6.84e-87	5.09e-84	Gohir.D11G343800.1	45338075	Gohir.D11G343800.1.p	PF02469	PTHR32077								Fasciclin domain (Fasciclin)
Gohir.D12G010700	18018.2	11.6518	0.352291	707.432	7.24e-156	4.3e-152	Gohir.D12G010700.1	45319514	Gohir.D12G010700.1.p	PF13668	PTHR31694 PTHR31694:SF6								Ferritin-like domain (Ferritin_2)
Gohir.D12G019600	26137.4	8.61405	0.303825	430.258	1.43e-95	1.59e-92	Gohir.D12G019600.1	45317790	Gohir.D12G019600.1.p	PF00860	PTHR11119 PTHR11119:SF51							GO:0005215 GO:0006810 GO:0016020 GO:0055085	NUCLEOBASE-ASCORBATE TRANSPORTER 4	AT1G49960	Xanthine/uracil permease family protein
Gohir.D12G022400	9331.14	3.79673	0.481274	49.8165	1.69e-12	2.63e-11	Gohir.D12G022400.1	45318170	Gohir.D12G022400.1.p	PF00107 PF08240	PTHR11695 PTHR11695:SF574	1.1.1.195	Cinmyl-alcohol dehydrogese	PWY-361	phenylpropanoid biosynthesis	KOG0023	Alcohol dehydrogese	GO:0008270 GO:0016491 GO:0055114	ALCOHOL DEHYDROGENASE RELATED // CINNAMYL ALCOHOL DEHYDROGENASE 4-RELATED	AT4G34230	cinmyl alcohol dehydrogese 5
Gohir.D12G022900	463.015	7.53194	0.677515	87.3926	8.9e-21	3.3e-19	Gohir.D12G022900.1, Gohir.D12G022900.2, Gohir.D12G022900.3, Gohir.D12G022900.4, Gohir.D12G022900.5	45319331, 45319332, 45319333, 45319334, 45319335	Gohir.D12G022900.1.p, Gohir.D12G022900.2.p, Gohir.D12G022900.3.p, Gohir.D12G022900.4.p, Gohir.D12G022900.5.p	PF04199	PTHR31118, PTHR31118 PTHR31118:SF10	3.5.1.9	Arylformamidase					GO:0004061 GO:0019441
Gohir.D12G026500	6907.03	3.36997	0.479002	41.1983	1.38e-10	1.68e-09	Gohir.D12G026500.1	45317051	Gohir.D12G026500.1.p		PTHR36345 PTHR36345:SF1									AT2G15890	materl effect embryo arrest 14
Gohir.D12G035300	400.954	5.01083	0.437807	101.42	7.44e-24	3.54e-22	Gohir.D12G035300.2	45318191	Gohir.D12G035300.2.p	PF00069	PTHR27001 PTHR27001:SF235	2.7.11.1	Non-specific serine/threonine protein kise			KOG1187	Serine/threonine protein kise	GO:0004672 GO:0004713 GO:0005524 GO:0006468	ADENINE NUCLEOTIDE ALPHA HYDROLASES-DOMAIN CONTAINING PROTEIN KINASE-RELATED	AT2G16750	Protein kise protein with adenine nucleotide alpha hydrolases-like domain
Gohir.D12G048500	4114.58	6.171	0.377887	174.687	7.01e-40	9.24e-38	Gohir.D12G048500.1	45318276	Gohir.D12G048500.1.p	PF02225	PTHR22765 PTHR22765:SF56							GO:0005509	RING FINGER AND PROTEASE ASSOCIATED DOMAIN-CONTAINING // VACUOLAR-SORTING RECEPTOR 5-RELATED	AT1G30900	VACUOLAR SORTING RECEPTOR 6
Gohir.D12G070000	131.849	3.9422	0.450286	66.9544	2.78e-16	6.69e-15	Gohir.D12G070000.1	45317759	Gohir.D12G070000.1.p	PF07714	PTHR24361 PTHR24361:SF334	2.7.11.25	Mitogen-activated protein kise kise kise			KOG0198	MEKK and related serine/threonine protein kises	GO:0004672 GO:0004713 GO:0005524 GO:0006468	MITOGEN-ACTIVATED KINASE KINASE KINASE // MITOGEN-ACTIVATED PROTEIN KINASE KINASE KINASE 19-RELATED	AT5G67080	mitogen-activated protein kise kise kise 19
Gohir.D12G071000	1950.61	7.79876	0.656991	82.7131	9.49e-20	3.21e-18	Gohir.D12G071000.1	45319583	Gohir.D12G071000.1.p	PF04669	PTHR31444 PTHR31444:SF8								FAMILY NOT NAMED // PROTEIN IRREGULAR XYLEM 15-RELATED	AT3G50220	Protein of unknown function (DUF579)
Gohir.D12G089500	270.618	6.60019	0.515198	142.848	6.35e-33	5.85e-31	Gohir.D12G089500.1	45316864	Gohir.D12G089500.1.p	PF03195	PTHR31301 PTHR31301:SF22								protein of unknown function DUE260 (DUE260)	AT5G66870	ASYMMETRIC LEAVES 2-like 1
Gohir.D12G115800	26053.4	9.64351	0.312639	488.408	3.16e-108	5.65e-105	Gohir.D12G115800.1	45318015	Gohir.D12G115800.1.p	PF03188 PF03351	PTHR23130 PTHR23130:SF97					KOG4293	Predicted membrane protein	GO:0016021	FAMILY NOT NAMED // CYTOCHROME B561/FERRIC REDUCTASE TRANSMEMBRANE WITH DOMON RELATED DOMAIN	AT3G61750	Cytochrome b561/ferric reductase transmembrane with DOMON related domain
Gohir.D12G117300	1083.31	4.29903	0.281519	185.209	3.53e-42	5.14e-40	Gohir.D12G117300.1	45319381	Gohir.D12G117300.1.p	PF13833	PTHR10891 PTHR10891:SF624					KOG0028	Ca2+-binding protein (centrin/caltractin)	GO:0005509	CALCIUM-BINDING PROTEIN KIC	AT2G46600	Calcium-binding EF-hand family protein
Gohir.D12G144100	434933	4.16444	0.4251	74.1219	7.34e-18	2.09e-16	Gohir.D12G144100.1	45316800	Gohir.D12G144100.1.p	PF02469	PTHR32077 PTHR32077:SF6								FAMILY NOT NAMED // FASCICLIN-LIKE ARABINOGALACTAN PROTEIN 13-RELATED	AT1G03870	FASCICLIN-like arabinoogalactan 9
Gohir.D12G144700	431.271	5.97661	0.36063	233.64	9.58e-53	2.21e-50	Gohir.D12G144700.1	45319163	Gohir.D12G144700.1.p	PF04832	PTHR11220 PTHR11220:SF33								HEME-BINDING PROTEIN-RELATED // SUBFAMILY NOT NAMED
Gohir.D12G154200	1722.57	4.25364	0.398374	88.4362	5.25e-21	2e-19	Gohir.D12G154200.1	45317450	Gohir.D12G154200.1.p		PTHR35094									AT1G23040	hydroxyproline-rich glycoprotein family protein
Gohir.D12G165300	1753.32	7.75542	0.408801	239.723	4.52e-54	1.09e-51	Gohir.D12G165300.2, Gohir.D12G165300.1	45316079, 45316080	Gohir.D12G165300.2.p, Gohir.D12G165300.1.p	PF13912	PTHR26374 PTHR26374:SF199							GO:0046872		AT1G26610	C2H2-like zinc finger protein
Gohir.D12G167800	13197	8.94936	0.570304	126.936	1.92e-29	1.44e-27	Gohir.D12G167800.1	45318288	Gohir.D12G167800.1.p	PF00445	PTHR11240 PTHR11240:SF19	3.1.27.1	Ribonuclease T(2)			KOG1642	Ribonuclease	GO:0003723 GO:0033897	F7A19.32 PROTEIN-RELATED	AT1G26820	ribonuclease 3
Gohir.D12G175200	5390.23	6.58605	0.290504	330.638	6.98e-74	3.19e-71	Gohir.D12G175200.1	45317970	Gohir.D12G175200.1.p	PF04759	PTHR31696 PTHR31696:SF2								Protein of unknown function	AT3G25640	Protein of unknown function
Gohir.D12G179400	27.0068	4.60127	1.11808	14.2958	0.000156214	0.00063856	Gohir.D12G179400.1	45316823	Gohir.D12G179400.1.p		PTHR33781 PTHR33781:SF3								FAMILY NOT NAMED // PROTEIN PHYTOCHROME KINASE SUBSTRATE 3
Gohir.D12G190000	40072.6	8.85212	0.33013	372.302	5.9e-83	3.81e-80	Gohir.D12G190000.1	45317403	Gohir.D12G190000.1.p	PF00112 PF08246	PTHR12411 PTHR12411:SF346	3.4.22.6	Chymopapain			KOG1543	Cysteine proteise Cathepsin L	GO:0006508 GO:0008234	KDEL-tailed cysteine endopeptidase [EC:3.4.22.-] (CEP	AT5G50260	Cysteine proteises superfamily protein
Gohir.D12G190400	1971.29	7.78177	0.411688	232.466	1.73e-52	3.94e-50	Gohir.D12G190400.1	45316224	Gohir.D12G190400.1.p	PF08241	PTHR10108 PTHR10108:SF874	2.1.1.41	Sterol 24-C-methyltransferase	PWY-2541	plant sterol biosynthesis			GO:0008152 GO:0008168	F21J9.14	AT4G24805	S-adenosyl-L-methionine-dependent methyltransferases superfamily protein
Gohir.D12G210600	1042.83	3.36849	0.358208	74.4645	6.17e-18	1.77e-16	Gohir.D12G210600.1, Gohir.D12G210600.2	45319041, 45319042	Gohir.D12G210600.1.p, Gohir.D12G210600.2.p	PF04640	PTHR31065 PTHR31065:SF2									AT4G17900	PLATZ transcription factor family protein
Gohir.D12G212900	505.821	12.6903	1.23357	272.759	2.84e-61	8.7e-59	Gohir.D12G212900.1	45317397	Gohir.D12G212900.1.p	PF00141	PTHR31388 PTHR31388:SF47	1.11.1.7	Peroxidase	PWY-7214, PWY-7445, PWY-5466, PWY-6824	baicalein degradation (hydrogen peroxide detoxification), luteolin triglucuronide degradation, matairesinol biosynthesis, justicidin B biosynthesis			GO:0004601 GO:0006979 GO:0020037 GO:0055114	PEROXIDASE 20	AT2G35380	Peroxidase superfamily protein
Gohir.D12G260700	2214.08	7.48324	0.647191	79.2501	5.47e-19	1.74e-17	Gohir.D12G260700.1	45318449	Gohir.D12G260700.1.p	PF01694	PTHR22936 PTHR22936:SF35					KOG2289	Rhomboid family proteins	GO:0004252 GO:0006508 GO:0016021	RHOMBOID-RELATED // MEMBRANE PROTEIN-RELATED	AT5G07250	RHOMBOID-like protein 3
Gohir.D12G267800	102.937	10.3925	1.28174	113.021	2.13e-26	1.28e-24	Gohir.D12G267800.1	45317492	Gohir.D12G267800.1.p
Gohir.D13G015300	27590	9.46178	0.381665	308.836	3.91e-69	1.51e-66	Gohir.D13G015300.1	45405079	Gohir.D13G015300.1.p	PF13839 PF14416	PTHR32285 PTHR32285:SF62								FAMILY NOT NAMED // PROTEIN TRICHOME BIREFRINGENCE-LIKE 33	AT2G40320	TRICHOME BIREFRINGENCE-LIKE 33
Gohir.D13G021800	116.587	10.572	1.27867	119.612	7.69e-28	5.13e-26	Gohir.D13G021800.1	45404646	Gohir.D13G021800.1.p		PTHR22957 PTHR22957:SF269								TBC1 DOMAIN FAMILY MEMBER GTPASE-ACTIVATING PROTEIN // RABGAP/TBC DOMAIN-CONTAINING PROTEIN
Gohir.D13G030400	2812.4	3.47682	0.366392	74.5161	6.01e-18	1.73e-16	Gohir.D13G030400.1	45404515	Gohir.D13G030400.1.p	PF05920 PF07526	PTHR11850 PTHR11850:SF65					KOG0773	Transcription factor MEIS1 and related HOX domain proteins	GO:0003677 GO:0006355	HOMEOBOX PROTEIN TRANSCRIPTION FACTORS // BEL1-LIKE HOMEODOMAIN PROTEIN 6-RELATED	AT4G34610	BEL1-like homeodomain 6
Gohir.D13G069000	102081	10.2477	0.342915	415.18	2.73e-92	2.71e-89	Gohir.D13G069000.1	45401309	Gohir.D13G069000.1.p		PTHR36549 PTHR36549:SF1
Gohir.D13G070200	33530.7	8.87099	0.308704	431.423	7.97e-96	9.27e-93	Gohir.D13G070200.1	45403783	Gohir.D13G070200.1.p	PF01490	PTHR22950 PTHR22950:SF327					KOG1303	Amino acid transporters		AMINO ACID TRANSPORTER // LYSINE HISTIDINE TRANSPORTER-LIKE 6	AT1G25530	Transmembrane amino acid transporter family protein
Gohir.D13G085300	11698.4	9.43962	0.420275	264.656	1.66e-59	4.8e-57	Gohir.D13G085300.1	45403856	Gohir.D13G085300.1.p	PF06521	PTHR33649 PTHR33649:SF4								FAMILY NOT NAMED // PAR1 PROTEIN	AT3G54040	PAR1 protein
Gohir.D13G113100	541.056	8.38019	0.956265	48.0204	4.22e-12	6.26e-11	Gohir.D13G113100.1, Gohir.D13G113100.2	45403958, 45403959	Gohir.D13G113100.1.p, Gohir.D13G113100.2.p	PF00646 PF14299	PTHR32278 PTHR32278:SF11							GO:0005515
Gohir.D13G122300	5415.97	6.74413	0.337419	251.283	1.36e-56	3.65e-54	Gohir.D13G122300.1	45403140	Gohir.D13G122300.1.p	PF04669	PTHR31444 PTHR31444:SF2	2.1.1.112	Glucuronoxylan 4-O-methyltransferase						glucuronoxylan 4-O-methyltransferase (GXM)	AT1G33800	Protein of unknown function (DUF579)
Gohir.D13G123200	48201.3	7.44943	0.443502	161.043	6.7e-37	7.66e-35	Gohir.D13G123200.1	45401595	Gohir.D13G123200.1.p	PF00854	PTHR11654 PTHR11654:SF116							GO:0005215 GO:0006810 GO:0016020	OLIGOPEPTIDE TRANSPORTER-RELATED // SUBFAMILY NOT NAMED	AT1G22540	Major facilitator superfamily protein
Gohir.D13G125800	37199.3	6.47014	0.414839	151.439	8.4e-35	8.47e-33	Gohir.D13G125800.1	45403450	Gohir.D13G125800.1.p	PF13347	PTHR19432 PTHR19432:SF38							GO:0005887 GO:0008515 GO:0015770	solute carrier family 45
Gohir.D13G148400	1377.31	3.85567	0.416092	69.0123	9.78e-17	2.47e-15	Gohir.D13G148400.2	45401979	Gohir.D13G148400.2.p	PF02683	PTHR31272 PTHR31272:SF6							GO:0008218 GO:0016020 GO:0017004 GO:0055114	CYTOCHROME C-TYPE BIOGENESIS CCDA-LIKE CHLOROPLASTIC PROTEIN	AT5G54290	cytochrome c biogenesis protein family
Gohir.D13G176900	542.555	5.95739	0.350073	234.674	5.7e-53	1.35e-50	Gohir.D13G176900.1	45403624	Gohir.D13G176900.1.p
Gohir.D13G178700	429.45	5.92137	0.634481	61.4083	4.64e-15	9.72e-14	Gohir.D13G178700.1	45405195	Gohir.D13G178700.1.p	PF00360 PF00512 PF00989 PF01590 PF02518 PF08446	PTHR24423 PTHR24423:SF519							GO:0000155 GO:0005515 GO:0006355 GO:0007165 GO:0009584 GO:0009585 GO:0009881 GO:0017006 GO:0018298 GO:0042803	phytochrome A (PHYA)	AT1G09570	phytochrome A
Gohir.D13G195300	575.75	4.52958	0.330182	150.596	1.28e-34	1.28e-32	Gohir.D13G195300.2	45402875	Gohir.D13G195300.2.p	PF00270 PF00271 PF00636 PF02170	PTHR14950 PTHR14950:SF21	3.1.26.3	Ribonuclease III			KOG0701	dsR-specific nuclease Dicer and related ribonucleases	GO:0003676 GO:0003723 GO:0004525 GO:0005515 GO:0005524 GO:0006396	DEAD/DEAH box helicase (DEAD) // Helicase conserved C-terminal domain (Helicase_C) // Ribonuclease III domain (Ribonuclease_3) // PAZ domain (PAZ)	AT3G43920	dicer-like 3
Gohir.D13G220200	1738.03	9.00502	0.415216	402.744	1.39e-89	1.24e-86	Gohir.D13G220200.1	45401257	Gohir.D13G220200.1.p	PF00249	PTHR10641 PTHR10641:SF640							GO:0003677	MYB-LIKE DNA-BINDING PROTEIN MYB // TRANSCRIPTION FACTOR MYB46
Gohir.D05G343700	2721.34	15.1176	1.28194	217.366	3.4e-49	6.91e-47				PF07714 PF13855, PF07714	PTHR27000 PTHR27000:SF31							GO:0004672 GO:0004713 GO:0005515 GO:0005524 GO:0006468, GO:0004672 GO:0004713 GO:0005524 GO:0006468
Gohir.D09G139800	1420.7	14.1797	1.2336	335.575	5.87e-75	2.83e-72
Gohir.A12G199500	1412.21	14.1711	1.24442	288.493	1.06e-64	3.76e-62				PF00168 PF02893 PF16016	PTHR10774 PTHR10774:SF94							GO:0005515		AT5G50170	C2 calcium/lipid-binding and GRAM domain containing protein
Gohir.D02G028200	951.216	13.6012	1.28955	172.481	2.13e-39	2.75e-37				PF00067	PTHR24282 PTHR24282:SF20							GO:0004497 GO:0005506 GO:0016705 GO:0020037 GO:0055114
Gohir.A01G197400	944.386	13.5906	1.26038	223.491	1.57e-50	3.32e-48				PF03745	PTHR34796 PTHR34796:SF1									AT2G41120	(1 of 1) PF03745 - Domain of unknown function (DUF309) (DUF309)
Gohir.A05G025200	923.538	13.5584	1.30636	151.777	7.09e-35	7.2e-33					PTHR33388 PTHR33388:SF4									AT4G28840
Gohir.A11G299000	8207.58	5.35832	0.516569	74.4167	6.33e-18	1.81e-16				PF06886	PTHR31358 PTHR31358:SF4									AT1G54460	TPX2 (targeting protein for Xklp2) protein family
Gohir.A02G032000	653.742	13.0598	1.2412	259.603	2.09e-58	5.84e-56				PF07466	PTHR33975 PTHR33975:SF2
Gohir.A12G225100	647.057	13.045	1.24736	239.999	3.93e-54	9.58e-52				PF07690	PTHR23500 PTHR23500:SF144							GO:0016020 GO:0016021 GO:0022891 GO:0055085
Gohir.A12G004100	579.5	12.8863	1.37537	95.5245	1.46e-22	6.31e-21				PF14368	PTHR33044 PTHR33044:SF36							GO:0006869 GO:0008289		AT2G48130	Bifunctiol inhibitor/lipid-transfer protein/seed storage 2S albumin superfamily protein
Gohir.A07G192800	561.672	12.8408	1.31386	132.253	1.32e-30	1.06e-28				PF01105	PTHR22811 PTHR22811:SF50							GO:0006810 GO:0016021
Gohir.A08G003000	560.806	12.8386	1.33324	117.658	2.06e-27	1.33e-25				PF00999	PTHR32468 PTHR32468:SF17							GO:0006812 GO:0015299 GO:0016021 GO:0055085		AT3G44900	cation/H+ exchanger 4
Gohir.D10G233500	546.112	12.8006	1.48979	61.8627	3.68e-15	7.8e-14				PF01553	PTHR15486 PTHR15486:SF25							GO:0008152 GO:0016746		AT3G11430	glycerol-3-phosphate acyltransferase 5
Gohir.A08G103300	541.478	12.7882	1.25499	212.356	4.21e-48	8.25e-46				PF03018	PTHR21495 PTHR21495:SF49
Gohir.A12G271900	506.246	12.6909	1.21719	359.19	4.23e-80	2.46e-77				PF00249	PTHR10641 PTHR10641:SF665							GO:0003677
Gohir.D04G121000	937.034	5.31978	0.472508	91.1805	1.31e-21	5.22e-20					PTHR33142 PTHR33142:SF6
Gohir.A03G185900	983.718	12.6877	1.45659	71.2736	3.11e-17	8.25e-16				PF00201	PTHR11926 PTHR11926:SF167							GO:0008152 GO:0016758		AT4G15480	UDP-Glycosyltransferase superfamily protein
Gohir.D04G191500	72.2614	3.34647	0.469465	46.7829	7.93e-12	1.14e-10				PF02701	PTHR31089 PTHR31089:SF4							GO:0003677 GO:0006355
Gohir.D04G063700	452.188	12.5283	1.53097	53.2586	2.92e-13	4.97e-12				PF01553	PTHR15486 PTHR15486:SF25							GO:0008152 GO:0016746		AT3G11430	glycerol-3-phosphate acyltransferase 5
Gohir.D07G031500	280.331	5.3083	0.88628	25.7904	3.81e-07	2.69e-06				PF12874	PTHR23067 PTHR23067:SF43							GO:0003676 GO:0008270		AT2G24030	zinc ion binding;nucleic acid binding
Gohir.A11G178300	36367.3	12.4735	0.743799	117.672	2.05e-27	1.33e-25				PF00067	PTHR24298 PTHR24298:SF73							GO:0004497 GO:0005506 GO:0016705 GO:0020037 GO:0055114		AT4G36220	ferulic acid 5-hydroxylase 1
Gohir.D11G129700	3001.76	12.4252	0.904508	176.795	2.43e-40	3.27e-38				PF14368	PTHR33044 PTHR33044:SF36							GO:0006869 GO:0008289		AT2G48130	Bifunctiol inhibitor/lipid-transfer protein/seed storage 2S albumin superfamily protein
Gohir.D10G174000	381.223	12.282	1.53063	51.8289	6.06e-13	9.91e-12					PTHR34366 PTHR34366:SF2
Gohir.A05G222600	375.504	12.2602	1.20863	401.774	2.26e-89	1.99e-86				PF03171 PF14226	PTHR10209 PTHR10209:SF167							GO:0016491 GO:0055114
Gohir.A06G190900	4756.59	12.2472	0.723668	227.527	2.06e-51	4.57e-49				PF03168	PTHR31234 PTHR31234:SF6									AT1G17620	Late embryogenesis abundant (LEA) hydroxyproline-rich glycoprotein family
Gohir.A10G044400	371.16	12.243	1.24517	218.656	1.78e-49	3.63e-47				PF01764	PTHR31403 PTHR31403:SF11							GO:0006629
Gohir.D08G089500	1321.73	5.28418	0.622233	50.8366	1e-12	1.6e-11				PF00324	PTHR11785 PTHR11785:SF359							GO:0003333 GO:0006810 GO:0015171 GO:0016020 GO:0055085
Gohir.D12G202300	364.712	12.2177	1.2593	186.741	1.64e-42	2.43e-40				PF00168 PF02893 PF16016	PTHR10774 PTHR10774:SF94							GO:0005515		AT5G50170	C2 calcium/lipid-binding and GRAM domain containing protein
Gohir.D05G199900	116232	12.2042	0.44407	315.026	1.76e-70	7.12e-68				PF00314	PTHR31048 PTHR31048:SF10									AT1G75030	thaumatin-like protein 3
Gohir.D07G122100	339.976	12.1166	1.3305	108.765	1.83e-25	1.01e-23
Gohir.D09G136900	338.945	12.1121	1.24215	222.104	3.14e-50	6.58e-48				PF00005 PF01061 PF08370 PF14510	PTHR19241 PTHR19241:SF261							GO:0005524 GO:0016020 GO:0016887		AT2G36380	pleiotropic drug resistance 6
Gohir.A05G121400	1836.05	12.0718	0.954321	195.662	1.85e-44	3.02e-42				PF03140	PTHR31549 PTHR31549:SF23									AT3G02645	Plant protein of unknown function (DUF247)
Gohir.D05G367900	1819.84	12.0302	1.01376	133.484	7.08e-31	5.79e-29					PTHR23155 PTHR23155:SF554
Gohir.A10G206200	310.182	11.9846	1.28423	144.836	2.33e-33	2.18e-31
Gohir.A01G219000	309.397	11.9807	1.23404	241.61	1.75e-54	4.28e-52				PF03081	PTHR12542 PTHR12542:SF38							GO:0000145 GO:0006887		AT3G09520	exocyst subunit exo70 family protein H4
Gohir.D02G010800	305.849	11.9641	2.33869	13.9864	0.000184141	0.000741231												GO:0003677 GO:0006355
Gohir.A07G009200	1111.07	11.9472	1.13299	165.311	7.82e-38	9.45e-36				PF00069	PTHR24361 PTHR24361:SF336							GO:0004672 GO:0004713 GO:0005524 GO:0006468
Gohir.A11G234200	76.5463	5.23758	0.665282	55.2099	1.08e-13	1.94e-12				PF00847	PTHR31194 PTHR31194:SF5							GO:0003677 GO:0003700 GO:0006355
Gohir.D13G050300	954.266	11.8581	1.39741	58.8671	1.69e-14	3.32e-13					PTHR33088
Gohir.D11G186100	36140.2	11.8243	0.45014	319.725	1.66e-71	6.95e-69				PF00067	PTHR24298 PTHR24298:SF73							GO:0004497 GO:0005506 GO:0016705 GO:0020037 GO:0055114		AT4G36220	ferulic acid 5-hydroxylase 1
Gohir.D04G025500	265.112	11.7584	1.38949	77.8612	1.11e-18	3.42e-17				PF06775	PTHR21212 PTHR21212:SF0									AT5G16460	Putative adipose-regulatory protein (Seipin)
Gohir.D06G123800	259.835	11.729	1.62098	38.8862	4.49e-10	5.08e-09				PF04535	PTHR11615 PTHR11615:SF120									AT5G44550	Uncharacterised protein family (UPF0497)
Gohir.A11G272000	256.838	11.7124	1.27693	147.285	6.8e-34	6.56e-32					PTHR34366 PTHR34366:SF3									AT1G56320
Gohir.D03G042100	315.031	5.22138	1.02327	18.557	1.65e-05	8.43e-05
Gohir.A07G187600	2908.76	5.22093	0.597881	53.62	2.43e-13	4.17e-12				PF13350	PTHR31126 PTHR31126:SF15							GO:0004725		AT1G05000	Phosphotyrosine protein phosphatases superfamily protein
Gohir.D01G116800	247.885	11.6606	1.40378	72.4985	1.67e-17	4.58e-16
Gohir.A06G034600	141.658	5.21763	0.911075	24.4859	7.49e-07	5.02e-06					PTHR24006							GO:0005515
Gohir.A03G054200	161716	11.6512	0.354348	462.081	1.69e-102	2.59e-99				PF02458	PTHR31642 PTHR31642:SF43							GO:0016747
Gohir.D08G059800	326079	11.6377	0.327366	531.16	1.58e-117	4.03e-114				PF02469	PTHR32077 PTHR32077:SF3									AT2G04780	FASCICLIN-like arabinoogalactan 7
Gohir.A01G145400	241.566	11.6234	1.46495	58.0582	2.54e-14	4.89e-13				PF01095 PF04043	PTHR31707 PTHR31707:SF27							GO:0004857 GO:0005618 GO:0030599 GO:0042545		AT1G23200	Plant invertase/pectin methylesterase inhibitor superfamily
Gohir.A06G056400	241.047	11.6203	1.252	182.969	1.09e-41	1.56e-39				PF00295	PTHR31375							GO:0004650 GO:0005975
Gohir.D06G076800	240.817	11.6198	1.31415	111.594	4.39e-26	2.58e-24				PF03619	PTHR23423 PTHR23423:SF23							GO:0009626		AT1G23070	Protein of unknown function (DUF300)
Gohir.A05G206100	225.095	11.5216	1.26866	153.247	3.38e-35	3.52e-33				PF03629	PTHR31988 PTHR31988:SF4									AT3G53010	Domain of unknown function (DUF303)
Gohir.D09G048500	42.8494	5.19936	0.895277	30.1882	3.92e-08	3.3e-07				PF00643 PF06203	PTHR31874 PTHR31874:SF5							GO:0005515 GO:0005622 GO:0008270
Gohir.D05G234300	69263.8	11.4938	0.630263	141.634	1.17e-32	1.05e-30				PF00332	PTHR32227 PTHR32227:SF130							GO:0004553 GO:0005975		AT1G77780	Glycosyl hydrolase superfamily protein
Gohir.D01G009200	4115.71	11.4659	1.74539	19.0458	1.28e-05	6.67e-05				PF01554	PTHR11206 PTHR11206:SF181							GO:0006855 GO:0015238 GO:0015297 GO:0016020 GO:0055085
Gohir.D09G051300	332.923	5.19659	0.833915	28.0975	1.15e-07	8.94e-07				, PF12695	PTHR11005 PTHR11005:SF30
Gohir.A03G176800	503389	11.3797	0.300611	607.928	3.16e-134	1.21e-130
Gohir.A07G154100	194.167	11.3081	1.25464	168.709	1.42e-38	1.77e-36				PF04863 PF04864	PTHR11751 PTHR11751:SF126							GO:0016846		AT1G34060	Pyridoxal phosphate (PLP)-dependent transferases superfamily protein
Gohir.A06G018500	190.612	11.2821	1.23503	210.414	1.12e-47	2.16e-45				PF05701	PTHR32054 PTHR32054:SF2
Gohir.D10G241800	189.299	11.2715	1.30933	109.001	1.62e-25	9.01e-24				PF14368	PTHR33122 PTHR33122:SF6
Gohir.A05G367500	189.268	11.2712	1.26587	150.633	1.26e-34	1.26e-32				PF08387	PTHR32212									AT5G02920	F-box/RNI-like superfamily protein
Gohir.A12G263600	188.797	11.2678	1.3101	108.421	2.17e-25	1.19e-23				PF00999	PTHR32468 PTHR32468:SF15							GO:0006812 GO:0015299 GO:0016021 GO:0055085		AT1G05580	cation/H+ exchanger 23
Gohir.A03G176900	540204	11.2662	0.303682	587.135	1.05e-129	3.52e-126
Gohir.A08G072800	1178.54	5.15976	1.01681	18.1915	2e-05	0.000100262				PF03083	PTHR10791 PTHR10791:SF49
Gohir.A03G176700	510691	11.2605	0.2911	639.782	3.73e-141	1.66e-137
Gohir.A12G019200	67.4201	5.15204	0.964065	22.6089	1.99e-06	1.22e-05
Gohir.D12G267900	8206.66	11.2232	0.725558	117.574	2.15e-27	1.39e-25				PF04577	PTHR20961 PTHR20961:SF5							GO:0016757 GO:0031419 GO:0046872		AT3G18170	Glycosyltransferase family 61 protein
Gohir.D12G122700	7358.75	5.1507	0.326731	176.189	3.29e-40	4.4e-38				PF03283	PTHR21562 PTHR21562:SF12, PTHR21562 PTHR21562:SF5							GO:0016787		AT2G46930	Pecticetylesterase family protein
Gohir.A13G221200	4742.85	11.196	0.75092	120.667	4.52e-28	3.05e-26				PF02469	PTHR32077 PTHR32077:SF10									AT5G60490	FASCICLIN-like arabinogalactan-protein 12
Gohir.D11G190400	9014.77	11.1444	0.443195	396.543	3.11e-88	2.45e-85				PF00561	PTHR10992 PTHR10992:SF838									AT2G18360	alpha/beta-Hydrolases superfamily protein
Gohir.D05G178800	438.536	5.14322	0.730364	35.9779	2e-09	2.06e-08				PF07058	PTHR31246 PTHR31246:SF5							GO:0007010 GO:0008017		AT4G17220	microtubule-associated proteins 70-5
Gohir.A11G314300	7230.67	11.1361	0.696744	129.578	5.07e-30	3.93e-28				PF00249	PTHR10641 PTHR10641:SF671							GO:0003677
Gohir.D07G121700	258105	11.1087	0.345256	449.043	1.17e-99	1.56e-96				PF02469	PTHR32077 PTHR32077:SF10
Gohir.A04G102900	168.535	11.1044	1.26236	151.067	1.01e-34	1.02e-32				PF05498	PTHR33136
Gohir.A12G004000	1474.99	11.0788	0.776425	233.882	8.49e-53	1.98e-50				PF14368	PTHR33044 PTHR33044:SF34									AT2G48140	Bifunctiol inhibitor/lipid-transfer protein/seed storage 2S albumin superfamily protein
Gohir.D10G177700	209671	11.0786	0.38751	354.998	3.46e-79	1.93e-76				PF00182	PTHR22595 PTHR22595:SF42							GO:0004568 GO:0005975 GO:0006032 GO:0016998
Gohir.A10G170600	362575	11.0654	0.363258	400.973	3.38e-89	2.92e-86				PF00182	PTHR22595 PTHR22595:SF42							GO:0004568 GO:0005975 GO:0006032 GO:0016998		AT3G16920	chitise-like protein 2
Gohir.D13G225200	56559.7	11.0455	0.472433	244.045	5.16e-55	1.32e-52				PF02469	PTHR32077 PTHR32077:SF10									AT5G60490	FASCICLIN-like arabinogalactan-protein 12
Gohir.A06G087300	41052.5	11.0184	0.405934	341.8	2.59e-76	1.32e-73					PTHR31234 PTHR31234:SF6									AT5G11890
Gohir.A10G014300	12851.2	5.11954	0.446465	92.9288	5.42e-22	2.24e-20				PF00232	PTHR10353 PTHR10353:SF27							GO:0004553 GO:0005975		AT1G61820	beta glucosidase 46
Gohir.D01G017500	14270.5	11.0009	0.407457	398.644	1.09e-88	8.81e-86				PF08263 PF13855	PTHR32093							GO:0005515		AT4G28380	Leucine-rich repeat (LRR) family protein
Gohir.D08G009500	2983.84	10.9687	1.75043	17.8739	2.36e-05	0.0001165				PF00082	PTHR10795 PTHR10795:SF399							GO:0004252 GO:0006508
Gohir.D08G216400	4759.51	10.9075	0.545401	261.795	6.97e-59	1.99e-56				PF03151	PTHR11132 PTHR11132:SF115									AT2G28315	Nucleotide/sugar transporter family protein
Gohir.A05G301500	15882.8	10.9017	0.39824	399.623	6.65e-89	5.57e-86				PF02701	PTHR31992 PTHR31992:SF26							GO:0003677 GO:0006355		AT3G55370	OBF-binding protein 3
Gohir.A05G222700	1710.2	10.8907	0.730094	206.331	8.68e-47	1.59e-44				PF07651	PTHR22951 PTHR22951:SF24							GO:0005543
Gohir.A05G348800	144.779	10.8854	1.65732	32.4026	1.25e-08	1.14e-07				PF01553	PTHR15486 PTHR15486:SF25							GO:0008152 GO:0016746		AT3G11430	glycerol-3-phosphate acyltransferase 5
Gohir.D11G251000	143.346	10.871	1.34814	82.5386	1.04e-19	3.5e-18				PF07883	PTHR31238 PTHR31238:SF42							GO:0030145 GO:0045735
Gohir.D05G104100	142.45	10.8623	1.63798	33.6371	6.64e-09	6.34e-08					PTHR33604 PTHR33604:SF2									AT5G60700	glycosyltransferase family protein 2
Gohir.D02G200600	1.34e+06	10.8565	0.26509	730.983	5.48e-161	3.67e-157
Gohir.D05G157000	138.777	10.824	1.38844	68.4098	1.33e-16	3.3e-15				PF10250	PTHR31933 PTHR31933:SF2									AT1G29200	O-fucosyltransferase family protein
Gohir.D11G182800	42619.1	3.25034	0.264585	126.898	1.96e-29	1.46e-27				PF03171 PF14226	PTHR10209 PTHR10209:SF137							GO:0016491 GO:0055114		AT3G51240	flavanone 3-hydroxylase
Gohir.D07G016900	5187.16	10.8075	0.601502	184.996	3.93e-42	5.71e-40				PF00534 PF00862	PTHR12526 PTHR12526:SF391							GO:0005985 GO:0016157
Gohir.A09G137700	134.908	10.783	1.42081	60.0412	9.29e-15	1.88e-13				PF00005 PF01061 PF08370 PF14510, PF00005 PF01061 PF08370	PTHR19241 PTHR19241:SF261							GO:0005524 GO:0016020 GO:0016887		AT2G36380	pleiotropic drug resistance 6
Gohir.D11G046200	5204.15	10.7688	0.797647	91.5089	1.11e-21	4.45e-20				PF00067	PTHR24298 PTHR24298:SF73							GO:0004497 GO:0005506 GO:0016705 GO:0020037 GO:0055114		AT4G36220	ferulic acid 5-hydroxylase 1
Gohir.D08G097900	127.278	10.699	1.49413	46.8473	7.67e-12	1.11e-10				PF00335	PTHR32191 PTHR32191:SF17							GO:0016021		AT5G57810	tetraspanin15
Gohir.D06G217400	36798.1	10.6857	0.399293	337.67	2.05e-75	1.02e-72				PF01190	PTHR33210									AT5G47635	Pollen Ole e 1 allergen and extensin family protein
Gohir.D12G261400	41538	5.07583	0.24245	311.043	1.29e-69	5.1e-67				PF02179	PTHR12329 PTHR12329:SF11							GO:0005515 GO:0051087		AT5G52060	BCL-2-associated athanogene 1
Gohir.A09G065100	245604	10.6452	0.393706	325.326	1e-72	4.36e-70				PF00182	PTHR22595 PTHR22595:SF42							GO:0004568 GO:0005975 GO:0006032 GO:0016998		AT3G16920	chitise-like protein 2
Gohir.D12G097900	121.378	10.6301	1.38137	68.3505	1.37e-16	3.4e-15				PF13912	PTHR26374							GO:0003676 GO:0003824 GO:0046872		AT1G02040	C2H2-type zinc finger family protein
Gohir.D09G197300	120.926	10.6248	1.29463	107.66	3.19e-25	1.72e-23				PF12937 PF14299	PTHR32278 PTHR32278:SF6							GO:0005515
Gohir.D12G150300	17267.2	10.6228	0.455223	269.669	1.34e-60	4.03e-58				PF00112 PF08246	PTHR12411 PTHR12411:SF404							GO:0006508 GO:0008234
Gohir.A10G221300	599.584	10.6172	1.18829	66.6145	3.3e-16	7.88e-15				PF01553	PTHR15486 PTHR15486:SF25							GO:0008152 GO:0016746		AT3G11430	glycerol-3-phosphate acyltransferase 5
Gohir.D11G223900	119.351	10.6058	1.33581	84.1388	4.61e-20	1.6e-18				PF04570	PTHR33059 PTHR33059:SF4
Gohir.D12G003700	608.102	10.5937	1.00348	141.256	1.41e-32	1.27e-30				PF14368	PTHR33044 PTHR33044:SF34									AT2G48140	Bifunctiol inhibitor/lipid-transfer protein/seed storage 2S albumin superfamily protein
Gohir.D04G147700	5980.91	10.5793	0.433067	399.494	7.1e-89	5.85e-86				PF00067	PTHR24296 PTHR24296:SF3							GO:0004497 GO:0005506 GO:0016705 GO:0020037 GO:0055114		AT5G23190	cytochrome P450
Gohir.A11G282400	84.2045	5.05129	0.819851	30.5535	3.25e-08	2.77e-07
Gohir.A05G008700	183912	10.5706	0.289335	605.65	9.88e-134	3.53e-130				PF13632 PF14569	PTHR13301 PTHR13301:SF28							GO:0005515 GO:0008270		AT5G17420	Cellulose synthase family protein
Gohir.A07G037800	34531.2	10.5595	0.396891	336.741	3.27e-75	1.59e-72				PF13632 PF14569, PF14569	PTHR13301 PTHR13301:SF28									AT5G17420	Cellulose synthase family protein
Gohir.D02G200700	98005.1	10.5061	0.353836	403.87	7.92e-90	7.31e-87
Gohir.D01G122200	11302.8	10.4921	0.422858	332.646	2.55e-74	1.18e-71
Gohir.D05G009400	215826	10.4901	0.284908	616.175	5.08e-136	2.09e-132				PF13632 PF14569	PTHR13301 PTHR13301:SF28							GO:0005515 GO:0008270		AT5G17420	Cellulose synthase family protein
Gohir.A10G175200	108.692	10.4708	1.34546	78.3469	8.64e-19	2.71e-17
Gohir.A05G280200	2365.09	10.4673	1.81417	15.5735	7.94e-05	0.000347222				PF04588	PTHR28018 PTHR28018:SF3
Gohir.A06G204100	23034.9	10.4665	0.382896	371.678	8.07e-83	5.14e-80				PF01190	PTHR33210									AT5G47635	Pollen Ole e 1 allergen and extensin family protein
Gohir.A05G359700	108.12	10.4632	1.32301	87.9684	6.65e-21	2.51e-19				PF03083	PTHR10791
Gohir.A05G055100	108.108	10.4631	1.28559	111.349	4.96e-26	2.89e-24
Gohir.A10G044300	181.374	5.02707	1.05282	16.7767	4.2e-05	0.000196322				PF01764	PTHR31403 PTHR31403:SF13							GO:0006629		AT1G30370	alpha/beta-Hydrolases superfamily protein
Gohir.D08G062900	1071.29	5.0221	0.402152	115.049	7.68e-27	4.77e-25				PF10250	PTHR31741 PTHR31741:SF11									AT2G44500	O-fucosyltransferase family protein
Gohir.D11G282100	106.221	10.4386	1.40223	61.0131	5.67e-15	1.18e-13					PTHR34366 PTHR34366:SF3									AT1G56320
Gohir.A04G083400	401.716	10.4295	1.25537	68.5374	1.24e-16	3.11e-15				PF01490	PTHR22950 PTHR22950:SF313									AT5G02180	Transmembrane amino acid transporter family protein
Gohir.A07G117300	102588	10.3999	0.368727	365.298	1.98e-81	1.22e-78				PF02469	PTHR32077 PTHR32077:SF10
Gohir.A01G221600	5653.87	10.3964	0.541458	206.534	7.84e-47	1.44e-44					PTHR34670 PTHR34670:SF3									AT5G02090	(1 of 2) PTHR34670:SF3 - EXPRESSED PROTEIN
Gohir.D03G059500	44.1516	5.0117	1.04474	18.9767	1.32e-05	6.89e-05				PF00847	PTHR31985 PTHR31985:SF23							GO:0003677 GO:0003700 GO:0006355
Gohir.D07G188900	318.171	5.01156	0.874584	24.0239	9.51e-07	6.26e-06				PF00069 PF11721	PTHR27003 PTHR27003:SF104							GO:0004672 GO:0004713 GO:0005524 GO:0006468
Gohir.D13G101500	105.025	3.20838	0.648666	21.3683	3.79e-06	2.2e-05				PF00043 PF02798	PTHR11260 PTHR11260:SF254							GO:0005515
Gohir.D06G086700	39610.7	10.3662	0.346291	432.187	5.43e-96	6.46e-93				PF03168	PTHR31234 PTHR31234:SF6									AT5G11890
Gohir.D07G041900	167858	10.3513	0.32793	456.371	2.96e-101	4.17e-98				PF13632 PF14569	PTHR13301 PTHR13301:SF28							GO:0005515 GO:0008270		AT5G17420	Cellulose synthase family protein
Gohir.A05G084500	123.046	3.20234	0.575274	27.1422	1.89e-07	1.41e-06				PF12170	PTHR33142 PTHR33142:SF1							GO:0003887
Gohir.D09G064100	283146	10.3378	0.366209	361.91	1.08e-80	6.43e-78				PF00182	PTHR22595 PTHR22595:SF42							GO:0004568 GO:0005975 GO:0006032 GO:0016998		AT3G16920	chitise-like protein 2
Gohir.A01G018900	21821.6	10.3145	0.391419	345.147	4.83e-77	2.54e-74				PF08263 PF13855	PTHR32093							GO:0005515		AT4G28380	Leucine-rich repeat (LRR) family protein
Gohir.A04G115000	4456.91	10.3047	0.585353	176.284	3.14e-40	4.21e-38					PTHR33088 PTHR33088:SF9									AT5G09530	hydroxyproline-rich glycoprotein family protein
Gohir.D12G012600	96.8366	10.3043	1.35034	74.3919	6.41e-18	1.84e-16				PF00139 PF07714	PTHR27007 PTHR27007:SF48							GO:0004672 GO:0004713 GO:0005524 GO:0006468 GO:0030246
Gohir.D08G144000	5755.32	10.2866	0.50328	239.381	5.36e-54	1.29e-51
Gohir.D11G169100	93.9023	10.2602	1.3082	92.4384	6.95e-22	2.84e-20
Gohir.A01G009600	92.2739	10.2345	1.39657	60.3278	8.03e-15	1.64e-13				PF01554	PTHR11206 PTHR11206:SF181							GO:0006855 GO:0015238 GO:0015297 GO:0016020 GO:0055085
Gohir.A06G209700	89.1204	10.1859	1.49622	43.1639	5.03e-11	6.53e-10				PF00264 PF12142 PF12143	PTHR11474 PTHR11474:SF33							GO:0004097 GO:0008152 GO:0016491 GO:0055114
Gohir.D02G038400	5304.18	10.1859	0.53094	206.853	6.68e-47	1.24e-44					PTHR33181 PTHR33181:SF3
Gohir.D03G032100	5310.39	4.97187	0.347474	147.685	5.56e-34	5.4e-32				PF00722 PF06955	PTHR31062 PTHR31062:SF48							GO:0004553 GO:0005618 GO:0005975 GO:0006073 GO:0010411 GO:0016762 GO:0042546 GO:0048046		AT5G65730	xyloglucan endotransglucosylase/hydrolase 6
Gohir.D12G197400	12404.5	10.1631	0.612804	133.649	6.52e-31	5.35e-29				PF07883	PTHR31238 PTHR31238:SF3							GO:0030145 GO:0045735		AT5G61750	RmlC-like cupins superfamily protein
Gohir.A05G061900	3688.15	10.1417	1.2721	30.4974	3.34e-08	2.84e-07				PF00026	PTHR13683 PTHR13683:SF246							GO:0004190 GO:0006508
Gohir.D10G197800	28537.7	10.1404	0.322412	497.954	2.65e-110	5.25e-107
Gohir.A08G122700	2342.49	10.1331	0.585303	210.389	1.13e-47	2.17e-45
Gohir.A01G021100	1810.99	10.123	1.78594	15.4335	8.55e-05	0.000371245				PF02893	PTHR31969 PTHR31969:SF3
Gohir.D08G061600	2863.37	10.1208	0.584037	190.522	2.45e-43	3.77e-41					PTHR31673 PTHR31673:SF2
Gohir.A12G145700	4068.92	10.1085	0.503258	250.897	1.66e-56	4.41e-54				PF00112 PF08246, PF00112	PTHR12411 PTHR12411:SF404							GO:0006508 GO:0008234
Gohir.D12G175300	227.785	3.18429	0.390713	58.4876	2.05e-14	3.99e-13
Gohir.A06G157600	425.915	10.0841	1.02137	119.046	1.02e-27	6.77e-26				PF07690, PF00854	PTHR11654 PTHR11654:SF90							GO:0005215 GO:0006810 GO:0016020 GO:0016021 GO:0055085, GO:0005215 GO:0006810 GO:0016020
Gohir.A07G017700	82.9895	10.0817	1.29529	96.9262	7.2e-23	3.17e-21				PF01095 PF04043	PTHR31707 PTHR31707:SF19							GO:0004857 GO:0005618 GO:0030599 GO:0042545		AT5G20860	Plant invertase/pectin methylesterase inhibitor superfamily
Gohir.A12G111300	2367.95	10.0749	0.614923	175.902	3.8e-40	5.07e-38				PF00201	PTHR11926 PTHR11926:SF189							GO:0008152 GO:0016758		AT4G01070	UDP-Glycosyltransferase superfamily protein
Gohir.A11G183900	18224.4	10.0742	0.444844	254.221	3.12e-57	8.44e-55				PF00561	PTHR10992 PTHR10992:SF838									AT2G18360	alpha/beta-Hydrolases superfamily protein
Gohir.A05G064300	54.374	4.93472	1.03474	18.2391	1.95e-05	9.81e-05				PF07839	PTHR33349 PTHR33349:SF2							GO:0005516		AT5G24880	(1 of 2) PTHR33349:SF2 - CALMODULIN-BINDING PROTEIN-LIKE PROTEIN
Gohir.D08G004400	35742.5	10.0035	0.3121	510.85	4.14e-113	9.24e-110
Gohir.D01G103300	6986.5	3.16858	0.466372	39.1134	4e-10	4.57e-09					PTHR33872 PTHR33872:SF2									AT1G19530
Gohir.A05G413700	77.2237	9.97863	1.32954	77.8659	1.1e-18	3.42e-17				PF00481	PTHR13832 PTHR13832:SF326							GO:0003824 GO:0004722 GO:0006470
Gohir.A02G038200	180.886	4.92137	0.542229	66.4425	3.6e-16	8.55e-15				PF00892	PTHR31218 PTHR31218:SF33							GO:0016020 GO:0016021 GO:0022857
Gohir.A12G243100	33340.4	9.94816	0.481855	203.982	2.82e-46	4.97e-44					PTHR33472									AT1G63310
Gohir.D05G225400	75.5457	9.94627	1.28624	100.302	1.31e-23	6.11e-22				PF07651	PTHR22951 PTHR22951:SF24							GO:0005543
Gohir.A09G236500	75.4168	9.94514	1.31044	85.9819	1.82e-20	6.56e-19				PF00847	PTHR31190 PTHR31190:SF18							GO:0003677 GO:0003700 GO:0006355		AT3G16770	ethylene-responsive element binding protein
Gohir.D10G233600	75.293	9.94102	1.36813	64.4325	9.99e-16	2.25e-14				PF03171 PF14226	PTHR10209 PTHR10209:SF132							GO:0016491 GO:0055114
Gohir.A05G200900	8151.32	3.1632	0.400435	52.8971	3.51e-13	5.92e-12
Gohir.A08G109700	73.5644	9.90873	1.27891	104.894	1.29e-24	6.62e-23				PF02365	PTHR31989 PTHR31989:SF39							GO:0003677 GO:0006355		AT1G32770	C domain containing protein 12
Gohir.D10G095200	56.3092	4.9061	1.00079	19.3632	1.08e-05	5.74e-05				PF03195	PTHR31301 PTHR31301:SF22									AT5G66870	ASYMMETRIC LEAVES 2-like 1
Gohir.A05G055200	15136.4	4.90268	0.278522	224.042	1.19e-50	2.54e-48				PF02990	PTHR10766 PTHR10766:SF46							GO:0016021		AT2G24170	Endomembrane protein 70 protein family
Gohir.D12G272600	379.449	9.86053	0.883122	336.969	2.92e-75	1.43e-72				PF00249	PTHR10641 PTHR10641:SF665							GO:0003677
Gohir.D08G009300	24438.6	9.85606	0.366724	361.931	1.07e-80	6.43e-78				PF00082 PF05922, PF00082	PTHR10795 PTHR10795:SF399							GO:0004252 GO:0006508		AT5G59120	subtilase 4.13
Gohir.D01G039200	70.3938	9.8451	1.36709	63.6289	1.5e-15	3.32e-14				PF07714 PF11721	PTHR27006 PTHR27006:SF11							GO:0004672 GO:0004713 GO:0005524 GO:0006468
Gohir.D05G255900	69.7206	9.83028	1.44722	47.2275	6.32e-12	9.22e-11				PF03195	PTHR31301 PTHR31301:SF17									AT5G63090	Lateral organ boundaries (LOB) domain family protein
Gohir.D08G082000	136.864	4.88299	0.546473	66.6904	3.18e-16	7.59e-15
Gohir.D10G143100	167.074	4.88268	0.576092	57.7764	2.94e-14	5.61e-13				PF07983	PTHR32227 PTHR32227:SF73									AT1G79480	Carbohydrate-binding X8 domain superfamily protein
Gohir.A08G130400	67.6736	9.78871	1.46876	43.8849	3.48e-11	4.62e-10				PF05686	PTHR12203 PTHR12203:SF28									AT2G45830	downstream target of AGL15 2
Gohir.A02G103600	4364	9.78119	0.846818	67.2249	2.42e-16	5.86e-15				PF03018	PTHR21495 PTHR21495:SF49
Gohir.D11G084600	66.8154	9.76898	1.3047	85.9295	1.86e-20	6.71e-19				PF04043	PTHR31080 PTHR31080:SF12							GO:0004857		AT4G00080	Plant invertase/pectin methylesterase inhibitor superfamily protein
Gohir.D03G120300	6900.73	2.28385	0.316341	47.4784	5.56e-12	8.16e-11				PF04145	PTHR12483 PTHR12483:SF45							GO:0005375 GO:0016021 GO:0035434		AT5G59030	copper transporter 1
Gohir.A13G002300	147.768	4.87084	0.869479	23.9259	1e-06	6.55e-06				PF03140	PTHR31549 PTHR31549:SF27
Gohir.D10G244200	95.7538	3.1418	0.60603	23.5553	1.21e-06	7.81e-06				PF00931 PF13676	PTHR11017 PTHR11017:SF162							GO:0005515 GO:0007165 GO:0043531
Gohir.A04G107900	5540.71	9.73245	0.374765	433.44	2.9e-96	3.53e-93				PF00067	PTHR24296 PTHR24296:SF3							GO:0004497 GO:0005506 GO:0016705 GO:0020037 GO:0055114		AT5G23190	cytochrome P450
Gohir.D03G083400	63.7701	9.70128	1.36997	61.2257	5.09e-15	1.06e-13				PF13639 PF13947	PTHR14155 PTHR14155:SF157							GO:0005515 GO:0008270 GO:0030247
Gohir.A07G099600	63.6394	9.69902	1.29201	91.7202	9.98e-22	4.01e-20
Gohir.D08G248000	63.3076	9.6925	1.30289	85.5538	2.25e-20	8.06e-19				PF01161	PTHR11362 PTHR11362:SF9							GO:0008429 GO:0009909 GO:0048573		AT1G65480	PEBP (phosphatidylethanolamine-binding protein) family protein
Gohir.A11G065600	218.701	4.85304	0.531333	66.1384	4.2e-16	9.88e-15					PTHR34278 PTHR34278:SF1
Gohir.D05G344000	62.3197	9.66973	1.33363	71.9222	2.24e-17	6.04e-16				PF00069 PF00560 PF08263 PF13855, PF00069	PTHR27000 PTHR27000:SF31							GO:0004672 GO:0004713 GO:0005515 GO:0005524 GO:0006468, GO:0004672 GO:0004713 GO:0005524 GO:0006468
Gohir.A10G157000	62.0959	9.6632	1.33405	71.6707	2.54e-17	6.81e-16
Gohir.A11G328800	7298.06	4.8477	0.529149	60.8767	6.08e-15	1.26e-13				PF00394 PF07731 PF07732	PTHR11709 PTHR11709:SF93							GO:0005507 GO:0016491 GO:0046274 GO:0048046 GO:0052716 GO:0055114		AT2G38080	Laccase/Diphenol oxidase family protein
Gohir.D07G052500	6152.37	9.65314	1.51821	19.4434	1.04e-05	5.52e-05				PF03083	PTHR10791 PTHR10791:SF22							GO:0016021
Gohir.D05G356700	986.914	4.84357	0.528049	62.1557	3.17e-15	6.8e-14					PTHR33357							GO:0046872		AT3G15353	metallothionein 3
Gohir.D01G131800	1720.24	4.84001	0.652467	40.1341	2.37e-10	2.79e-09				PF02535	PTHR11040 PTHR11040:SF59							GO:0005385 GO:0016020 GO:0016021 GO:0030001 GO:0046873 GO:0055085 GO:0071577
Gohir.D08G122500	61.2698	9.64399	1.36274	62.4834	2.69e-15	5.78e-14				PF02365	PTHR31989 PTHR31989:SF39							GO:0003677 GO:0006355		AT1G32770	C domain containing protein 12
Gohir.D11G111200	327.557	4.82668	0.710161	34.669	3.91e-09	3.85e-08				PF00150	PTHR31451 PTHR31451:SF14							GO:0004553 GO:0005975
Gohir.D02G019600	1328.1	9.62082	0.547929	286.905	2.35e-64	8.22e-62
Gohir.A05G089500	116.908	9.61372	1.59257	32.3328	1.3e-08	1.18e-07				PF00067	PTHR24296 PTHR24296:SF26							GO:0004497 GO:0005506 GO:0016705 GO:0020037 GO:0055114		AT5G58860	cytochrome P450
Gohir.D03G172800	59.9126	9.61341	1.50763	38.1883	6.42e-10	7.12e-09				PF00190	PTHR31189 PTHR31189:SF0							GO:0045735
Gohir.A10G044500	57.9727	4.80212	1.01023	18.0691	2.13e-05	0.000106301				PF01535 PF13041	PTHR24015 PTHR24015:SF421									AT2G35130	Tetratricopeptide repeat (TPR)-like superfamily protein
Gohir.A05G095700	506.095	9.58836	0.770566	212.099	4.79e-48	9.35e-46				PF14309	PTHR21726 PTHR21726:SF39
Gohir.D12G064300	1032.73	3.1239	0.495827	33.9216	5.74e-09	5.52e-08				PF00010	PTHR12565 PTHR12565:SF132, PTHR12565 PTHR12565:SF149							GO:0046983		AT4G36540	BR enhanced expression 2
Gohir.D02G147500	395.191	4.79202	0.656545	40.039	2.49e-10	2.91e-09				PF11820	PTHR33128 PTHR33128:SF9									AT3G48660	Protein of unknown function (DUF 3339)
Gohir.A05G247500	58.1921	9.56924	1.39817	53.4472	2.66e-13	4.54e-12				PF00657	PTHR22835 PTHR22835:SF250							GO:0016788		AT3G27950	GDSL-like Lipase/Acylhydrolase superfamily protein
Gohir.A08G202500	36788.1	9.56698	0.39436	290.303	4.27e-65	1.52e-62				PF00069 PF08263	PTHR27001 PTHR27001:SF60							GO:0004672 GO:0004713 GO:0005524 GO:0006468		AT2G40270	Protein kise family protein
Gohir.D08G071800	57.988	9.56578	1.44616	45.3028	1.69e-11	2.33e-10
Gohir.D05G198300	57.3936	9.54963	1.33066	71.2989	3.07e-17	8.16e-16				PF04844	PTHR33057
Gohir.A11G077900	3730.23	9.54354	0.393852	409.024	5.98e-91	5.72e-88				PF00413 PF01471	PTHR10201 PTHR10201:SF140							GO:0004222 GO:0006508 GO:0008237 GO:0008270 GO:0031012		AT2G45040	Matrixin family protein
Gohir.A08G001900	56.8699	9.53695	1.34111	67.5584	2.05e-16	5e-15				PF08449	PTHR11132 PTHR11132:SF104							GO:0055085
Gohir.D10G020300	56.6803	9.5318	1.30364	82.3908	1.12e-19	3.75e-18				PF02265	PTHR33146 PTHR33146:SF4							GO:0003676 GO:0004519 GO:0006308 GO:0016788		AT1G11190	bifunctiol nuclease i
Gohir.D05G301200	7656.34	9.53091	0.352845	430.273	1.42e-95	1.59e-92
Gohir.D05G197600	55.6469	9.50684	1.38169	56.3072	6.2e-14	1.14e-12				PF01794 PF08022 PF08030 PF08414, PF08030	PTHR11972 PTHR11972:SF73							GO:0004601 GO:0005509 GO:0016020 GO:0016491 GO:0050664 GO:0055114, GO:0016491 GO:0055114		AT5G47910	respiratory burst oxidase homologue D
Gohir.A03G071100	55.1893	9.49453	1.38004	56.5462	5.49e-14	1.02e-12				PF04833	PTHR31673 PTHR31673:SF2							GO:0010215 GO:0016049 GO:0031225
Gohir.D04G101700	3199.07	9.49314	0.408001	387.289	3.22e-86	2.3e-83				PF01476	PTHR33648 PTHR33648:SF2									AT3G52790	peptidoglycan-binding LysM domain-containing protein
Gohir.D04G090300	47.3229	4.75754	1.01142	18.0927	2.1e-05	0.000105137
Gohir.D13G003300	80088.9	9.45311	0.391845	284.206	9.1e-64	3.1e-61				PF02469	PTHR32499 PTHR32499:SF3
Gohir.D03G115200	53.3507	9.44537	1.5703	31.7807	1.73e-08	1.54e-07				PF05097	PTHR34371									AT4G27810	(1 of 14) PF05097 - Protein of unknown function (DUF688) (DUF688)
Gohir.D06G151100	53.3408	9.44376	1.5573	32.7529	1.05e-08	9.66e-08				PF01657 PF07714	PTHR27002 PTHR27002:SF62							GO:0004672 GO:0004713 GO:0005524 GO:0006468
Gohir.D13G087600	325.559	4.74779	0.978858	17.4896	2.89e-05	0.000139824					PTHR33974 PTHR33974:SF2									AT3G21710	(1 of 2) PTHR33974:SF2 - GENOMIC D
Gohir.D01G189700	2322.97	9.4316	0.613716	141.262	1.41e-32	1.26e-30				PF00005 PF01061	PTHR19241 PTHR19241:SF286							GO:0005524 GO:0016020 GO:0016887		AT5G06530	ABC-2 type transporter family protein
Gohir.D05G343900	52.7849	9.42924	1.3117	76.9737	1.73e-18	5.27e-17				PF00069 PF00560 PF08263 PF13855	PTHR27000 PTHR27000:SF31							GO:0004672 GO:0004713 GO:0005515 GO:0005524 GO:0006468
Gohir.A11G282100	52.7806	9.42836	1.50354	37.4223	9.51e-10	1.03e-08
Gohir.D05G066500	269.541	9.39121	0.951426	159.146	1.74e-36	1.92e-34				PF00188	PTHR10334 PTHR10334:SF212									AT4G31470	CAP (Cysteine-rich secretory proteins
Gohir.A03G051900	51.2275	9.38688	1.53358	34.3809	4.53e-09	4.42e-08					PTHR34371									AT4G27810	(1 of 14) PF05097 - Protein of unknown function (DUF688) (DUF688)
Gohir.D05G343600	51.06	9.38267	1.49589	37.9164	7.38e-10	8.1e-09				PF00560 PF07714 PF08263 PF13855, PF07714	PTHR27000 PTHR27000:SF31							GO:0004672 GO:0004713 GO:0005515 GO:0005524 GO:0006468, GO:0004672 GO:0004713 GO:0005524 GO:0006468
Gohir.A05G265800	50.7787	9.37472	1.62936	27.6163	1.48e-07	1.13e-06				PF02298	PTHR33021 PTHR33021:SF64							GO:0009055		AT1G72230	Cupredoxin superfamily protein
Gohir.D01G073000	50.7528	9.3718	1.38906	53.3317	2.82e-13	4.8e-12				PF00069 PF13855	PTHR27008 PTHR27008:SF38							GO:0004672 GO:0004713 GO:0005515 GO:0005524 GO:0006468
Gohir.D05G343400	50.3154	9.36125	1.40114	50.8829	9.8e-13	1.57e-11				PF00069 PF13855	PTHR27000 PTHR27000:SF31							GO:0004672 GO:0004713 GO:0005515 GO:0005524 GO:0006468
Gohir.D03G149100	49.8222	9.3463	1.38482	53.9535	2.05e-13	3.55e-12
Gohir.D06G132100	1295.04	4.71108	0.565552	51.4999	7.16e-13	1.16e-11				PF00069 PF00139	PTHR27007 PTHR27007:SF9							GO:0004672 GO:0004713 GO:0005524 GO:0006468 GO:0030246		AT4G04960	Concavalin A-like lectin protein kise family protein
Gohir.D01G043400	2383.34	9.33071	0.46487	280.054	7.31e-63	2.45e-60				PF00005 PF01061	PTHR19241 PTHR19241:SF182							GO:0005524 GO:0016020 GO:0016887		AT1G53270	ABC-2 type transporter family protein
Gohir.A01G054700	49.185	9.32846	1.56509	31.5534	1.94e-08	1.72e-07				PF00560 PF08263 PF13855	PTHR27004 PTHR27004:SF1							GO:0005515
Gohir.A06G165700	48.2902	9.30236	1.72444	22.767	1.83e-06	1.13e-05				PF00082 PF05922	PTHR10795 PTHR10795:SF348							GO:0004252 GO:0006508
Gohir.D02G103400	191.46	4.70239	0.780914	27.8009	1.34e-07	1.03e-06				PF00657	PTHR22835 PTHR22835:SF168							GO:0016788		AT1G71250	GDSL-like Lipase/Acylhydrolase superfamily protein
Gohir.D05G343800	91.7948	9.26483	1.27347	110.342	8.24e-26	4.68e-24				PF00560 PF07714 PF08263 PF13855	PTHR27000 PTHR27000:SF31							GO:0004672 GO:0004713 GO:0005515 GO:0005524 GO:0006468
Gohir.D11G037600	317.597	3.0847	0.451793	40.431	2.04e-10	2.42e-09
Gohir.A03G184700	4249.34	9.24055	0.393795	346.353	2.64e-77	1.41e-74				PF04788	PTHR31300 PTHR31300:SF1
Gohir.D01G210600	8719.17	9.24019	0.630334	109.916	1.02e-25	5.74e-24					PTHR34670 PTHR34670:SF3									AT5G02090	(1 of 2) PTHR34670:SF3 - EXPRESSED PROTEIN
Gohir.D11G085400	44.7578	9.19039	1.51621	34.7354	3.78e-09	3.73e-08
Gohir.A12G158700	1232.44	9.18741	0.621735	151.91	6.63e-35	6.76e-33				PF04564	PTHR22849 PTHR22849:SF3							GO:0004842 GO:0005488 GO:0005515 GO:0016567		AT1G68940	Armadillo/beta-catenin-like repeat family protein
Gohir.D13G167300	44.2156	9.17524	1.48453	37.7248	8.15e-10	8.86e-09				PF00635 PF12796	PTHR24198 PTHR24198:SF85							GO:0005515
Gohir.D03G148500	1754.33	9.16942	0.663412	115.047	7.69e-27	4.77e-25				PF05920 PF07526	PTHR11850 PTHR11850:SF120							GO:0003677 GO:0006355		AT5G41410	POX (plant homeobox) family protein
Gohir.A11G261600	44.0746	9.16814	1.45241	41.3706	1.26e-10	1.54e-09				PF07690, PF00083	PTHR23500 PTHR23500:SF62							GO:0016021 GO:0055085, GO:0016021 GO:0022857 GO:0055085		AT4G04750	Major facilitator superfamily protein
Gohir.D02G205700	132.848	4.68261	0.933824	19.3416	1.09e-05	5.8e-05					PTHR28498 PTHR28498:SF1							GO:0008270		AT4G33925
Gohir.D07G032100	343.94	9.15376	1.28317	33.3059	7.87e-09	7.42e-08					PTHR26312 PTHR26312:SF75							GO:0005515		AT4G32340	Tetratricopeptide repeat (TPR)-like superfamily protein
Gohir.A07G103300	43.3205	9.1458	1.74274	21.5149	3.51e-06	2.05e-05				PF13921	PTHR10641 PTHR10641:SF612							GO:0003677		AT5G58850	myb domain protein 119
Gohir.A09G091600	43.1519	9.1385	1.63577	26.224	3.04e-07	2.19e-06				PF00234	PTHR33076 PTHR33076:SF11							GO:0006869 GO:0008289		AT2G38540	lipid transfer protein 1
Gohir.D04G164400	1493.22	9.13426	0.491236	275.51	7.15e-62	2.32e-59				PF03018	PTHR21495 PTHR21495:SF15
Gohir.A03G039500	149.664	9.13239	1.13186	126.322	2.61e-29	1.93e-27					PTHR34658
Gohir.A02G117000	42.4066	9.1131	1.4164	45.9921	1.19e-11	1.67e-10					PTHR33172 PTHR33172:SF2
Gohir.A08G045800	216576	9.11045	0.30245	451.883	2.81e-100	3.85e-97				PF13632 PF14569, PF03552	PTHR13301 PTHR13301:SF59							, GO:0016020 GO:0016760 GO:0030244		AT5G44030	cellulose synthase A4
Gohir.D11G236700	109.417	4.66223	0.619328	47.1225	6.67e-12	9.68e-11
Gohir.D02G203200	147.636	9.10544	1.09783	168.414	1.64e-38	2.05e-36
Gohir.A10G189900	9078.8	9.10509	0.365589	343.677	1.01e-76	5.25e-74
Gohir.A11G251300	150.047	9.10037	1.24231	64.9275	7.77e-16	1.78e-14				PF03479	PTHR31100 PTHR31100:SF8									AT3G04570	AT-hook motif nuclear-localized protein 19
Gohir.A11G194900	974.385	4.6462	0.500298	64.9067	7.85e-16	1.8e-14				PF02458	PTHR31896 PTHR31896:SF12							GO:0016747		AT3G50280	HXXXD-type acyl-transferase family protein
Gohir.D10G136000	2368.39	9.07955	0.553238	162.431	3.33e-37	3.87e-35				PF01565 PF08031	PTHR32448							GO:0003824 GO:0016491 GO:0016614 GO:0050660 GO:0055114		AT4G20820	FAD-binding Berberine family protein
Gohir.D05G002000	17601.2	4.63959	0.512112	60.6427	6.84e-15	1.41e-13					PTHR11716 PTHR11716:SF54							GO:0004623 GO:0005509 GO:0016042		AT2G06925	Phospholipase A2 family protein
Gohir.D05G261700	40.8787	9.05946	1.54036	31.9527	1.58e-08	1.42e-07				PF04844	PTHR33057 PTHR33057:SF28
Gohir.D09G224100	786.605	4.63434	0.451811	79.792	4.16e-19	1.33e-17				PF00069 PF01476	PTHR27001 PTHR27001:SF241							GO:0004672 GO:0004713 GO:0005524 GO:0006468
Gohir.A11G194800	39.9038	9.02461	1.513	34.0071	5.49e-09	5.3e-08				PF02458	PTHR31896 PTHR31896:SF12							GO:0016747		AT3G50280	HXXXD-type acyl-transferase family protein
Gohir.D10G076000	1130.14	9.02454	0.477502	353.684	6.68e-79	3.69e-76				PF05553	PTHR33098 PTHR33098:SF6									AT1G15385	(1 of 28) PF05553 - Cotton fibre expressed protein (DUF761)
Gohir.D04G039300	4061.11	4.62276	0.38862	105.326	1.04e-24	5.36e-23
Gohir.D07G009500	39.6705	9.01668	1.50632	34.555	4.14e-09	4.07e-08				PF00069, PF07714	PTHR24361 PTHR24361:SF336							GO:0004672 GO:0004713 GO:0005524 GO:0006468
Gohir.D04G131100	5611.81	3.06278	0.356627	63.1163	1.95e-15	4.25e-14				PF00487 PF11960	PTHR32100 PTHR32100:SF17							GO:0006629 GO:0016717 GO:0055114
Gohir.D09G017800	39.5333	9.01128	1.64055	25.4251	4.6e-07	3.2e-06
Gohir.D06G038100	49.595	4.61537	1.03566	16.1525	5.84e-05	0.000263578
Gohir.A07G210500	35.6563	4.61495	1.11604	14.1274	0.00017084	0.000692141				PF00067	PTHR24296 PTHR24296:SF11							GO:0004497 GO:0005506 GO:0016705 GO:0020037 GO:0055114
Gohir.A10G221700	39.08	8.99469	1.73382	21.3206	3.89e-06	2.25e-05				PF00004	PTHR32429 PTHR32429:SF8							GO:0005524
Gohir.A01G134500	7130.01	8.99074	0.47237	195.86	1.67e-44	2.75e-42
Gohir.D04G053200	37.9973	8.95477	1.36676	53.6263	2.42e-13	4.16e-12				PF03098	PTHR11903 PTHR11903:SF14							GO:0004601 GO:0006979 GO:0020037 GO:0055114		AT3G01420	Peroxidase superfamily protein
Gohir.D03G006800	346.255	8.95418	0.776274	162.572	3.1e-37	3.62e-35				PF13639	PTHR14155 PTHR14155:SF102							GO:0005515 GO:0008270		AT3G51325	RING/U-box superfamily protein
Gohir.D06G157000	376.812	3.05419	0.753997	14.1127	0.000172181	0.000697173				PF00082 PF05922	PTHR10795 PTHR10795:SF390							GO:0004252 GO:0006508		AT1G62340	PA-domain containing subtilase family protein
Gohir.A12G184000	799.436	8.94812	0.683151	126.191	2.79e-29	2.06e-27				PF00685	PTHR11783 PTHR11783:SF74							GO:0008146		AT1G18590	sulfotransferase 17
Gohir.A04G064300	7126.43	8.93843	0.310653	499.536	1.2e-110	2.47e-107				PF01476	PTHR33648 PTHR33648:SF2									AT3G52790	peptidoglycan-binding LysM domain-containing protein
Gohir.A12G159000	37.4005	8.93112	1.48051	36.4726	1.55e-09	1.62e-08				PF03352	PTHR31116 PTHR31116:SF2							GO:0003824 GO:0006281 GO:0006284 GO:0008725		AT1G13635	D glycosylase superfamily protein
Gohir.A03G126700	28558.8	8.93066	0.331301	378.753	2.33e-84	1.6e-81				PF03999	PTHR19321 PTHR19321:SF3							GO:0000226 GO:0000910 GO:0008017		AT1G27920	microtubule-associated protein 65-8
Gohir.D02G003400	606.968	8.9289	1.6106	16.7025	4.37e-05	0.000203172				PF03106	PTHR31282 PTHR31282:SF17							GO:0003700 GO:0006355 GO:0043565
Gohir.A03G184200	420.907	4.58181	0.340383	147.78	5.3e-34	5.16e-32					PTHR28498 PTHR28498:SF1							GO:0008270		AT4G33925
Gohir.A08G199000	1949.46	8.92514	0.600534	132.727	1.04e-30	8.44e-29				PF03151	PTHR11132 PTHR11132:SF115									AT2G28315	Nucleotide/sugar transporter family protein
Gohir.D11G105200	567.032	8.9182	0.756234	109.621	1.19e-25	6.62e-24				PF02365	PTHR31989 PTHR31989:SF45							GO:0003677 GO:0006355		AT2G46770	C (No Apical Meristem) domain transcriptiol regulator superfamily protein
Gohir.A05G239000	193.079	8.91512	0.927279	181.355	2.45e-41	3.42e-39
Gohir.A07G074800	36.9017	8.91416	1.40358	46.2511	1.04e-11	1.48e-10				PF00642	PTHR12547 PTHR12547:SF60							GO:0046872		AT1G66810	Zinc finger C-x8-C-x5-C-x3-H type family protein
Gohir.D11G156000	397.873	8.91248	0.740097	160.201	1.02e-36	1.16e-34
Gohir.A02G051400	5596.99	8.91208	0.475505	193.907	4.46e-44	7.13e-42				PF00481	PTHR13832 PTHR13832:SF198							GO:0003824 GO:0004722 GO:0006470
Gohir.A10G029700	36.823	8.90914	1.45874	38.6677	5.02e-10	5.65e-09
Gohir.D05G359700	216.887	8.90346	1.14651	50.603	1.13e-12	1.8e-11				PF00005 PF01061	PTHR19241 PTHR19241:SF257							GO:0005524 GO:0016020 GO:0016887		AT4G27420	ABC-2 type transporter family protein
Gohir.A12G210200	249.81	8.89164	0.862801	148.995	2.88e-34	2.85e-32				PF00141	PTHR31388 PTHR31388:SF47							GO:0004601 GO:0006979 GO:0020037 GO:0055114		AT2G35380	Peroxidase superfamily protein
Gohir.A11G100500	697.813	8.88733	0.692763	124.783	5.68e-29	4.09e-27				PF02365	PTHR31989 PTHR31989:SF45							GO:0003677 GO:0006355		AT2G46770	C (No Apical Meristem) domain transcriptiol regulator superfamily protein
Gohir.D08G132300	1139.18	4.55071	0.278616	208.73	2.6e-47	4.89e-45
Gohir.D02G019500	35.5856	8.85935	1.49763	34.3467	4.61e-09	4.5e-08				PF01565 PF08031	PTHR32448							GO:0003824 GO:0016491 GO:0016614 GO:0050660 GO:0055114		AT4G20820	FAD-binding Berberine family protein
Gohir.A09G151600	13753.8	4.54799	0.273914	206.109	9.7e-47	1.76e-44				PF00612	PTHR32295 PTHR32295:SF32							GO:0005515		AT5G03040	IQ-domain 2
Gohir.D05G078500	35.3387	8.84995	1.50419	33.7005	6.43e-09	6.15e-08
Gohir.A10G235900	3473.4	4.54518	0.485942	65.5119	5.78e-16	1.34e-14				PF02362								GO:0003677
Gohir.D02G084600	559.106	8.84584	0.871787	70.6465	4.27e-17	1.12e-15					PTHR33779 PTHR33779:SF1
Gohir.D01G088300	34.9712	8.83508	1.37049	51.5131	7.11e-13	1.15e-11				PF00044 PF02672 PF02800, PF02672	PTHR10836 PTHR10836:SF39							GO:0006006 GO:0016620 GO:0050661 GO:0051287 GO:0055114, GO:0016620 GO:0055114		AT1G42970	glyceraldehyde-3-phosphate dehydrogese B subunit
Gohir.D12G058100	119.489	4.53956	0.920992	18.9344	1.35e-05	7.04e-05				PF00581	PTHR12231									AT4G35770	Rhodanese/Cell cycle control phosphatase superfamily protein
Gohir.A12G267400	188.816	8.80561	0.91892	160.182	1.03e-36	1.16e-34				PF04577	PTHR20961 PTHR20961:SF5							GO:0016757		AT3G18170	Glycosyltransferase family 61 protein
Gohir.D10G119500	34.2239	8.80308	1.66855	23.239	1.43e-06	9.1e-06				PF00743	PTHR23023 PTHR23023:SF121							GO:0004499 GO:0016491 GO:0050660 GO:0050661 GO:0055114		AT1G21430	Flavin-binding monooxygese family protein
Gohir.D10G163400	301.49	4.53665	0.854787	21.4199	3.69e-06	2.15e-05				PF05078	PTHR31621 PTHR31621:SF1									AT3G21550	DUF679 domain membrane protein 2
Gohir.D10G163300	230.616	8.78749	0.901236	116.717	3.31e-27	2.12e-25				PF05078	PTHR31621 PTHR31621:SF1
Gohir.A02G031700	3667.54	8.78732	0.475775	197.821	6.24e-45	1.04e-42					PTHR33181 PTHR33181:SF3
Gohir.D09G247700	116.061	8.77028	1.15144	102.72	3.86e-24	1.89e-22				PF04669	PTHR31444 PTHR31444:SF7									AT4G24910	Protein of unknown function (DUF579)
Gohir.D13G050400	600.387	8.76822	0.957554	52.4294	4.46e-13	7.42e-12					PTHR33088
Gohir.A01G201200	2112.87	3.0144	0.621759	20.2008	6.97e-06	3.85e-05				PF05920 PF07526	PTHR11850 PTHR11850:SF111							GO:0003677 GO:0006355		AT2G35940	BEL1-like homeodomain 1
Gohir.D09G010800	295.397	8.75435	0.828793	118.803	1.16e-27	7.65e-26				PF00520	PTHR10217 PTHR10217:SF501							GO:0005216 GO:0006811 GO:0016020 GO:0055085
Gohir.A05G256400	2059.5	8.74492	0.465835	232.778	1.48e-52	3.39e-50					PTHR37714									AT1G75810
Gohir.D05G122400	32.7973	8.74419	1.52464	31.3698	2.13e-08	1.87e-07				PF03140	PTHR31549 PTHR31549:SF23									AT3G02645	Plant protein of unknown function (DUF247)
Gohir.A05G207100	32.8273	8.74356	1.42129	42.0614	8.85e-11	1.11e-09				PF00067	PTHR24298 PTHR24298:SF118							GO:0004497 GO:0005506 GO:0016705 GO:0020037 GO:0055114
Gohir.A06G079900	32.8047	8.74198	1.5325	30.7499	2.94e-08	2.52e-07
Gohir.A11G009500	4040.78	8.73877	1.46505	18.3567	1.83e-05	9.27e-05				PF00240 PF02179	PTHR12329 PTHR12329:SF11							GO:0005515 GO:0051087		AT5G52060	BCL-2-associated athanogene 1
Gohir.D12G024300	32.5389	8.73084	1.39339	46.1903	1.07e-11	1.52e-10
Gohir.D10G176400	32.4602	8.72957	1.46547	36.6293	1.43e-09	1.5e-08				PF00407	PTHR31213 PTHR31213:SF11							GO:0006952 GO:0009607
Gohir.A06G131500	39.33	4.5138	1.00602	16.8799	3.98e-05	0.00018704				PF00249	PTHR31314 PTHR31314:SF15							GO:0003677
Gohir.D11G172800	31.3789	4.51362	0.860242	24.8521	6.19e-07	4.21e-06					PTHR33702 PTHR33702:SF3
Gohir.D05G308700	32.243	8.71932	1.64373	24.0316	9.48e-07	6.24e-06				PF00149	PTHR10161 PTHR10161:SF14							GO:0003993 GO:0016787
Gohir.A09G038900	395.916	8.711	0.666313	213.316	2.6e-48	5.11e-46				PF01476	PTHR33648 PTHR33648:SF1									AT5G62150	peptidoglycan-binding LysM domain-containing protein
Gohir.A05G090100	32.0653	8.70901	1.49505	33.612	6.73e-09	6.41e-08				PF07690	PTHR23500 PTHR23500:SF91							GO:0016020 GO:0016021 GO:0022891 GO:0055085
Gohir.A05G155500	31.8569	8.70083	1.45751	37.27	1.03e-09	1.1e-08				PF00112 PF08246	PTHR12411 PTHR12411:SF370							GO:0006508 GO:0008234		AT5G45890	senescence-associated gene 12
Gohir.A11G085400	81.311	2.99433	0.659687	18.325	1.86e-05	9.41e-05				PF14299	PTHR31960 PTHR31960:SF3							GO:0005515		AT3G61060	phloem protein 2-A13
Gohir.A10G030100	112.051	8.68022	1.16064	90.165	2.19e-21	8.61e-20				PF13639	PTHR14155 PTHR14155:SF179							GO:0005515 GO:0008270		AT2G42360	RING/U-box superfamily protein
Gohir.A03G044200	31.2466	8.67476	1.76172	19.2925	1.12e-05	5.94e-05				PF00067	PTHR24286 PTHR24286:SF86							GO:0004497 GO:0005506 GO:0016705 GO:0020037 GO:0055114		AT2G29090	cytochrome P450
Gohir.D05G229600	31.1931	8.67151	1.68561	22.0089	2.71e-06	1.63e-05
Gohir.D02G019700	31.1722	8.66973	1.6964	21.5727	3.41e-06	2e-05				PF01117 PF07468	PTHR39244 PTHR39244:SF1							GO:0005576 GO:0009405
Gohir.D12G161800	31.1708	8.66966	1.42886	40.4327	2.04e-10	2.41e-09
Gohir.A06G186200	110.939	8.66598	1.10452	135.226	2.95e-31	2.48e-29
Gohir.A05G322000	30.7358	8.64971	1.4385	39.067	4.09e-10	4.66e-09				PF02485	PTHR31042 PTHR31042:SF17							GO:0008375 GO:0016020		AT1G10880	Core-2/I-branching beta-1
Gohir.A07G126200	388.152	4.47757	0.532245	54.867	1.29e-13	2.29e-12				PF01190	PTHR33470 PTHR33470:SF1									AT3G62680	proline-rich protein 3
Gohir.D09G139900	822.344	8.64691	0.624838	140.602	1.97e-32	1.75e-30				PF01095	PTHR31321 PTHR31321:SF24							GO:0005618 GO:0030599 GO:0042545		AT2G36710	Pectin lyase-like superfamily protein
Gohir.D05G202400	30.5058	8.63832	1.422	41.072	1.47e-10	1.78e-09				PF00854	PTHR11654 PTHR11654:SF113							GO:0005215 GO:0006810 GO:0016020
Gohir.A02G005100	30.4288	8.63433	1.59298	26.2615	2.98e-07	2.15e-06					PTHR31945 PTHR31945:SF21							GO:0046983
Gohir.A03G071000	30.1231	8.61888	1.54671	29.046	7.07e-08	5.69e-07				PF04833	PTHR31673 PTHR31673:SF2							GO:0010215 GO:0016049 GO:0031225
Gohir.D01G094300	147041	8.61884	0.594759	108.293	2.32e-25	1.26e-23				PF00257	PTHR33346							GO:0006950 GO:0009415		AT1G76180	Dehydrin family protein
Gohir.D10G134000	287.499	4.46825	0.860447	20.6225	5.59e-06	3.14e-05
Gohir.D11G315000	29.9052	8.61131	1.79713	18.0286	2.18e-05	0.000108344				PF03195	PTHR31529 PTHR31529:SF4									AT3G03760	LOB domain-containing protein 20
Gohir.D10G187900	1829.97	8.61062	0.40584	334.945	8.05e-75	3.85e-72				PF05097	PTHR33257 PTHR33257:SF5									AT2G40475
Gohir.A08G181200	2067.75	4.46351	0.767206	25.4897	4.45e-07	3.11e-06				PF00501 PF13193, PF00501	PTHR24095 PTHR24095:SF171							GO:0003824 GO:0008152		AT3G48990	AMP-dependent synthetase and ligase family protein
Gohir.A09G225500	29.8264	8.60565	1.44077	38.4457	5.63e-10	6.29e-09				PF03171 PF14226	PTHR10209 PTHR10209:SF122							GO:0016491 GO:0055114		AT1G06620	2-oxoglutarate (2OG) and Fe(II)-dependent oxygese superfamily protein
Gohir.D10G106400	2171.46	8.59335	0.513305	171.729	3.1e-39	3.99e-37				PF01501	PTHR11183 PTHR11183:SF56							GO:0016757		AT3G18660	plant glycogenin-like starch initiation protein 1
Gohir.D08G012600	29.4804	8.5891	1.45525	36.689	1.39e-09	1.46e-08				PF08449	PTHR11132 PTHR11132:SF104							GO:0055085
Gohir.A04G122300	554.595	8.58747	0.659697	140.607	1.96e-32	1.75e-30				PF03018	PTHR21495 PTHR21495:SF15
Gohir.D04G146100	262.165	8.58276	1.30909	27.7951	1.35e-07	1.03e-06
Gohir.1Z006800	1357.38	8.57178	0.814349	63.57	1.55e-15	3.41e-14
Gohir.A01G225600	28.945	8.56309	1.60291	25.3828	4.7e-07	3.27e-06				PF00394 PF07731 PF07732, PF07731	PTHR11709 PTHR11709:SF93							GO:0005507 GO:0016491 GO:0046274 GO:0048046 GO:0052716 GO:0055114, GO:0005507 GO:0016491 GO:0055114		AT2G38080	Laccase/Diphenol oxidase family protein
Gohir.D11G337300	28.7082	8.55115	1.41587	41.1522	1.41e-10	1.71e-09					PTHR33177
Gohir.A12G144800	28.6508	8.54882	1.50144	32.0485	1.5e-08	1.36e-07				PF00564	PTHR31066							GO:0005515		AT1G70640	octicosapeptide/Phox/Bem1p (PB1) domain-containing protein
Gohir.A02G018300	1768.25	8.54269	0.821653	60.4182	7.67e-15	1.57e-13				PF05694	PTHR23300							GO:0008430
Gohir.D10G202400	168.179	2.96247	0.721411	14.7484	0.00012285	0.000514673				PF00067	PTHR24296 PTHR24296:SF0							GO:0004497 GO:0005506 GO:0016705 GO:0020037 GO:0055114		AT3G56630	cytochrome P450
Gohir.D09G048100	28.3355	8.53304	1.43211	38.9105	4.44e-10	5.02e-09				PF00067	PTHR24298 PTHR24298:SF105							GO:0004497 GO:0005506 GO:0016705 GO:0020037 GO:0055114
Gohir.A01G057000	3070.33	8.52648	0.639404	98.9791	2.55e-23	1.16e-21				PF00005 PF01061	PTHR19241 PTHR19241:SF182							GO:0005524 GO:0016020 GO:0016887		AT1G53270	ABC-2 type transporter family protein
Gohir.D06G163900	27.9465	8.512	1.55228	28.0997	1.15e-07	8.93e-07				PF00854	PTHR11654 PTHR11654:SF90							GO:0005215 GO:0006810 GO:0016020
Gohir.D08G056300	172071	8.50188	0.324455	358.512	5.94e-80	3.42e-77				PF13632 PF14569	PTHR13301 PTHR13301:SF59									AT5G44030	cellulose synthase A4
Gohir.D11G347800	709.652	4.42733	0.562437	47.4938	5.52e-12	8.1e-11				PF00394 PF07731 PF07732	PTHR11709 PTHR11709:SF93							GO:0005507 GO:0016491 GO:0046274 GO:0048046 GO:0052716 GO:0055114		AT2G38080	Laccase/Diphenol oxidase family protein
Gohir.A05G333400	145.526	8.47074	1.03523	78.7066	7.21e-19	2.27e-17				PF14368	PTHR33044 PTHR33044:SF29							GO:0006869 GO:0008289		AT5G13900	Bifunctiol inhibitor/lipid-transfer protein/seed storage 2S albumin superfamily protein
Gohir.D07G138800	27.109	8.46993	1.83433	16.6251	4.55e-05	0.000210664				PF02365	PTHR31989 PTHR31989:SF45							GO:0003677 GO:0006355		AT2G46770	C (No Apical Meristem) domain transcriptiol regulator superfamily protein
Gohir.D09G001400	928.78	8.46167	0.717004	87.4549	8.62e-21	3.21e-19				PF04398	PTHR31676 PTHR31676:SF32
Gohir.D07G183000	26.9358	8.45784	1.53939	28.6563	8.64e-08	6.87e-07				PF00560 PF08263 PF13855	PTHR27004 PTHR27004:SF3							GO:0005515		AT1G47890	receptor like protein 7
Gohir.A06G026900	26.4678	8.4336	1.48227	32.9475	9.47e-09	8.79e-08
Gohir.A01G083600	94.1159	8.42962	1.15361	89.4362	3.17e-21	1.23e-19				PF00332	PTHR32227 PTHR32227:SF116							GO:0004553 GO:0005975
Gohir.D11G109700	26.2726	8.42248	1.44561	36.4784	1.54e-09	1.62e-08
Gohir.A13G082200	26.2331	8.41925	1.61062	24.3172	8.17e-07	5.45e-06				PF01145	PTHR15351 PTHR15351:SF3
Gohir.D06G170900	26.107	8.41567	1.76011	18.4995	1.7e-05	8.66e-05				PF00082 PF05922, PF00082	PTHR10795 PTHR10795:SF348							GO:0004252 GO:0006508
Gohir.A07G001900	26.0964	8.41408	1.46959	33.9825	5.56e-09	5.36e-08
Gohir.D05G103900	3006.32	8.41262	0.598548	111.815	3.92e-26	2.32e-24				PF03151	PTHR11132 PTHR11132:SF115									AT2G28315	Nucleotide/sugar transporter family protein
Gohir.D11G035700	1961.64	8.41104	0.446341	234.061	7.76e-53	1.83e-50					PTHR33133 PTHR33133:SF3									AT5G61340
Gohir.D05G066600	5068.97	8.39647	0.54582	131.019	2.45e-30	1.93e-28					PTHR33320 PTHR33320:SF9
Gohir.D11G077900	134.35	4.39044	0.628284	39.8217	2.78e-10	3.24e-09
Gohir.1Z018700	935.425	8.38174	0.728084	82.2436	1.2e-19	4.03e-18
Gohir.A10G027000	356.45	8.3783	0.674569	161.343	5.76e-37	6.62e-35				PF02701	PTHR31992 PTHR31992:SF8							GO:0003677 GO:0006355
Gohir.D08G049000	25.3573	8.37272	1.68465	20.9049	4.83e-06	2.75e-05				PF06886	PTHR14326							GO:0005819 GO:0005874 GO:0032147 GO:0060236		AT5G37478	TPX2 (targeting protein for Xklp2) protein family
Gohir.A01G083500	648.831	8.3705	0.960439	45.6256	1.43e-11	2e-10				PF04885	PTHR33227 PTHR33227:SF6									AT1G50650	Stigma-specific Stig1 family protein
Gohir.D06G134100	25.2867	8.36642	1.72369	19.487	1.01e-05	5.41e-05
Gohir.A06G029300	264.742	8.35316	0.706433	188.921	5.47e-43	8.32e-41
Gohir.A12G095300	24.6465	8.33046	1.52414	28.9887	7.28e-08	5.84e-07				PF13912	PTHR26374							GO:0046872		AT1G02040	C2H2-type zinc finger family protein
Gohir.D10G243300	121.805	4.3716	0.910632	18.1563	2.03e-05	0.000101957				PF00249	PTHR24078 PTHR24078:SF261							GO:0003677
Gohir.A12G139400	2521.54	8.32359	0.409611	265.189	1.27e-59	3.71e-57				PF02365	PTHR31079 PTHR31079:SF5							GO:0003677 GO:0006355		AT4G28500	C domain containing protein 73
Gohir.D05G231900	102.119	4.36708	0.755711	27.0131	2.02e-07	1.5e-06				PF00916 PF01740, PF01740	PTHR11814 PTHR11814:SF61							GO:0008271 GO:0008272 GO:0015116 GO:0016020 GO:0016021 GO:0055085, GO:0008271 GO:0008272 GO:0015116 GO:0016020 GO:0055085		AT1G77990	STAS domain / Sulfate transporter family
Gohir.A10G102000	24.457	8.31823	1.63288	22.8167	1.78e-06	1.11e-05				PF00657	PTHR22835 PTHR22835:SF219							GO:0016788
Gohir.D11G309800	221.586	8.31441	0.798055	126.757	2.1e-29	1.56e-27				PF00168	PTHR32246 PTHR32246:SF18							GO:0005515		AT3G05440	C2 domain-containing protein
Gohir.A09G194200	24.0028	8.29455	1.74706	18.4987	1.7e-05	8.66e-05				PF00067	PTHR24298 PTHR24298:SF121							GO:0004497 GO:0005506 GO:0016705 GO:0020037 GO:0055114		AT2G45550	cytochrome P450
Gohir.D11G066700	1019.01	8.28964	0.435893	310.801	1.46e-69	5.71e-67
Gohir.D02G028600	8573.35	8.28278	0.626496	94.5808	2.35e-22	1e-20				PF00067	PTHR24282 PTHR24282:SF20							GO:0004497 GO:0005506 GO:0016705 GO:0020037 GO:0055114, GO:0005506 GO:0016705 GO:0020037 GO:0055114
Gohir.D01G153100	2005.03	8.27921	0.804436	59.469	1.24e-14	2.48e-13
Gohir.A02G103100	23.7102	8.27463	1.5521	26.8421	2.21e-07	1.63e-06				PF00999	PTHR32468 PTHR32468:SF34							GO:0006812 GO:0015299 GO:0016021 GO:0055085
Gohir.D06G134400	11415.9	4.33773	0.4098	85.2626	2.61e-20	9.29e-19				PF00657	PTHR22835 PTHR22835:SF211							GO:0016788		AT5G45910	GDSL-like Lipase/Acylhydrolase superfamily protein
Gohir.A10G140200	69.6427	4.33517	0.717314	30.807	2.85e-08	2.45e-07				PF13570	PTHR37253									AT5G16020	gamete-expressed 3
Gohir.D09G049100	195.017	8.25851	0.927334	75.2552	4.14e-18	1.21e-16				PF02365	PTHR31744 PTHR31744:SF3							GO:0003677 GO:0006355		AT3G18400	C domain containing protein 58
Gohir.D03G114200	433.108	8.25794	0.832539	68.3168	1.39e-16	3.45e-15				PF04669	PTHR31444 PTHR31444:SF7									AT4G24910	Protein of unknown function (DUF579)
Gohir.D09G175000	549.287	8.25364	0.710534	96.2823	9.96e-23	4.35e-21				PF01476	PTHR33648 PTHR33648:SF1									AT5G62150	peptidoglycan-binding LysM domain-containing protein
Gohir.D07G211900	250.504	8.2511	1.0344	46.0604	1.15e-11	1.62e-10				PF00067	PTHR24298 PTHR24298:SF178							GO:0004497 GO:0005506 GO:0016705 GO:0020037 GO:0055114
Gohir.A01G098100	456.928	4.31883	0.633202	36.1576	1.82e-09	1.89e-08				PF01545 PF16916	PTHR11562 PTHR11562:SF20							GO:0006812 GO:0008324 GO:0016021 GO:0055085		AT1G16310	Cation efflux family protein
Gohir.A12G116300	5346.85	8.24006	0.37791	277.672	2.41e-62	7.93e-60				PF02365	PTHR31989 PTHR31989:SF45							GO:0003677 GO:0006355
Gohir.D13G238500	38548.5	4.31726	0.359539	109.827	1.07e-25	6e-24				PF03016	PTHR11062 PTHR11062:SF46									AT2G28110	Exostosin family protein
Gohir.A04G024600	3034.1	4.31684	0.420103	80.9245	2.35e-19	7.69e-18				PF06749	PTHR31769 PTHR31769:SF16									AT4G27435	Protein of unknown function (DUF1218)
Gohir.A05G271400	22.9046	8.22472	1.65448	21.5049	3.53e-06	2.06e-05				PF14368	PTHR33214
Gohir.D11G017000	1464.18	8.22326	0.464119	214.627	1.34e-48	2.7e-46				PF00069	PTHR27003 PTHR27003:SF91							GO:0004672 GO:0004713 GO:0005524 GO:0006468		AT4G10390	Protein kise superfamily protein
Gohir.A12G181000	1177.43	8.21828	0.532899	160.031	1.11e-36	1.25e-34				PF01370	PTHR32487 PTHR32487:SF7							GO:0003824 GO:0050662		AT5G58750	D(P)-binding Rossmann-fold superfamily protein
Gohir.A06G160500	47.3459	4.29991	0.777058	26.6134	2.49e-07	1.82e-06				PF00394 PF07732	PTHR11709 PTHR11709:SF22							GO:0005507 GO:0016491 GO:0055114
Gohir.A11G056000	5314.77	8.21345	0.350409	326.576	5.35e-73	2.39e-70				PF01501	PTHR11183 PTHR11183:SF56							GO:0016757		AT3G18660	plant glycogenin-like starch initiation protein 1
Gohir.A05G212200	3662.11	8.21201	0.333805	388.035	2.22e-86	1.6e-83
Gohir.A12G195000	368.636	8.2091	0.916955	55.1846	1.1e-13	1.96e-12
Gohir.A11G044600	575.03	8.19888	0.645944	120.942	3.93e-28	2.67e-26				PF00069 PF01476	PTHR27001 PTHR27001:SF174							GO:0004672 GO:0004713 GO:0005524 GO:0006468		AT2G23770	protein kise family protein / peptidoglycan-binding LysM domain-containing protein
Gohir.A10G049500	3236.69	4.29585	0.383779	96.2893	9.93e-23	4.34e-21				PF00501 PF13193	PTHR24096 PTHR24096:SF149							GO:0003824 GO:0008152		AT1G51680	4-coumarate:CoA ligase 1
Gohir.D03G112800	19735.8	8.17776	0.494258	148.271	4.14e-34	4.06e-32
Gohir.1Z059900	22.0975	8.17184	1.80366	16.5276	4.79e-05	0.000220581
Gohir.D03G112700	2138.7	4.29495	0.279188	184.217	5.82e-42	8.4e-40
Gohir.A12G183800	3097.15	8.17019	0.335579	391.992	3.05e-87	2.3e-84				PF04833	PTHR31673 PTHR31673:SF2							GO:0010215 GO:0016049 GO:0031225
Gohir.A13G065500	21.9318	8.16139	1.65357	21.2823	3.96e-06	2.3e-05				PF02365	PTHR31719 PTHR31719:SF20							GO:0003677 GO:0006355		AT5G64530	xylem C domain 1
Gohir.A10G194600	21.9378	8.16114	1.65226	21.3327	3.86e-06	2.24e-05				PF01916	PTHR11703							GO:0008612		AT5G05920	deoxyhypusine synthase
Gohir.A09G153100	21.8781	8.15766	1.52544	27.8988	1.28e-07	9.83e-07
Gohir.D12G067400	1085.98	8.14059	0.585649	125.944	3.16e-29	2.31e-27				PF05920 PF07526	PTHR11850 PTHR11850:SF103							GO:0003677 GO:0006355, GO:0003677 GO:0003824 GO:0006355 GO:0008152		AT4G36870	BEL1-like homeodomain 2
Gohir.A02G067500	77.2541	8.14025	1.34685	37.806	7.81e-10	8.54e-09
Gohir.D05G188700	6852.91	8.13285	0.439768	192.842	7.62e-44	1.2e-41
Gohir.D09G019600	21.4466	8.12849	1.62987	22.1318	2.55e-06	1.53e-05				PF01263	PTHR10091 PTHR10091:SF10							GO:0003824 GO:0005975 GO:0016853 GO:0019318 GO:0030246
Gohir.D11G040600	21.3387	8.12441	1.5408	26.7303	2.34e-07	1.72e-06					PTHR33184 PTHR33184:SF2									AT4G24972	tapetum determint 1
Gohir.D03G147900	2301.79	8.11582	0.396178	274.394	1.25e-61	3.99e-59				PF00249	PTHR10641 PTHR10641:SF451							GO:0003677
Gohir.A03G177200	21.169	8.10992	1.552	25.9701	3.47e-07	2.47e-06				PF00319 PF01486	PTHR11945 PTHR11945:SF179							GO:0003677 GO:0003700 GO:0005634 GO:0006355 GO:0046983
Gohir.D13G237700	738.748	2.90245	0.263753	106.95	4.57e-25	2.43e-23				PF13207	PTHR33477 PTHR33477:SF1, PTHR33477 PTHR33477:SF3									AT5G60760	P-loop containing nucleoside triphosphate hydrolases superfamily protein
Gohir.D07G092300	114.994	4.26517	0.598833	42.2727	7.94e-11	1e-09				PF12937	PTHR20995							GO:0005515
Gohir.A05G284700	76.9385	8.09395	1.12321	93.3119	4.47e-22	1.86e-20
Gohir.A01G140600	6550.19	8.08185	0.57235	110.616	7.18e-26	4.1e-24
Gohir.A01G064100	145.208	8.07716	0.846494	136.193	1.81e-31	1.54e-29				PF05617	PTHR31207									AT5G35405	Protein of unknown function (DUF784)
Gohir.A05G175800	20.5189	8.06473	1.71097	18.8388	1.42e-05	7.37e-05
Gohir.A02G105200	211.017	8.06361	1.03334	44.8503	2.13e-11	2.9e-10				PF03106	PTHR32096 PTHR32096:SF30							GO:0003700 GO:0006355 GO:0043565		AT4G23550	WRKY family transcription factor
Gohir.D13G064800	20.437	8.06258	1.77378	16.9798	3.78e-05	0.000178496				PF12609	PTHR33090
Gohir.D11G135300	20.3634	8.05552	1.52006	27.671	1.44e-07	1.1e-06				PF00892	PTHR31218 PTHR31218:SF33							GO:0016020 GO:0016021 GO:0022857
Gohir.A09G111800	20.3233	8.05194	1.86059	14.8657	0.000115444	0.000487304
Gohir.A07G012100	20.2444	8.04838	1.54477	26.0755	3.28e-07	2.35e-06				PF00504	PTHR14154 PTHR14154:SF11									AT5G02120	one helix protein
Gohir.D11G234000	339.175	8.02755	1.03543	39.2111	3.8e-10	4.35e-09
Gohir.D04G191400	163.6	8.02201	0.997762	56.5194	5.56e-14	1.03e-12				PF13499	PTHR10891 PTHR10891:SF574							GO:0005509
Gohir.D13G194800	489.707	4.23599	0.36167	111.094	5.64e-26	3.27e-24				PF00153	PTHR24089 PTHR24089:SF319
Gohir.D11G053000	19.8671	8.0183	1.6344	21.4684	3.6e-06	2.1e-05				PF00349 PF03727, PF03727	PTHR19443 PTHR19443:SF18							GO:0001678 GO:0004396 GO:0005524 GO:0005536 GO:0005975 GO:0016773 GO:0046835		AT4G37840	hexokise-like 3
Gohir.D09G233800	19.3265	7.98191	1.64829	20.7634	5.2e-06	2.94e-05				PF01156	PTHR12304 PTHR12304:SF6									AT5G18860	inosine-uridine preferring nucleoside hydrolase family protein
Gohir.A08G096700	19.1978	7.97159	1.54082	25.8934	3.61e-07	2.56e-06				PF13639 PF13947	PTHR14155 PTHR14155:SF157							GO:0005515 GO:0008270 GO:0030247
Gohir.D10G182900	19.0124	7.95608	1.74682	17.3787	3.06e-05	0.000147477				PF00005 PF01061 PF08370 PF14510, PF00005 PF01061 PF08370	PTHR19241 PTHR19241:SF259							GO:0005524 GO:0016020 GO:0016887		AT3G53480	pleiotropic drug resistance 9
Gohir.A09G001700	18.9814	7.95258	1.7298	17.8608	2.38e-05	0.000117257				PF04398	PTHR31676 PTHR31676:SF32
Gohir.D09G018000	663.119	7.9522	0.632413	110.2	8.86e-26	5.01e-24				PF00069 PF00560 PF13855, PF07714	PTHR27000 PTHR27000:SF64							GO:0004672 GO:0004713 GO:0005515 GO:0005524 GO:0006468, GO:0004672 GO:0004713 GO:0005524 GO:0006468
Gohir.A11G162600	18.8494	7.94442	1.5425	25.6444	4.1e-07	2.89e-06				PF01694	PTHR22936 PTHR22936:SF4							GO:0004252 GO:0006508 GO:0016021		AT5G38510	Rhomboid-related intramembrane serine protease family protein
Gohir.1Z081500	18.8182	7.9416	1.55786	24.759	6.5e-07	4.41e-06
Gohir.A08G248200	2432.17	7.93975	0.51484	142.195	8.82e-33	8.04e-31					PTHR31234 PTHR31234:SF6									AT5G11890
Gohir.D08G049900	95.343	7.93366	1.0728	64.7176	8.64e-16	1.97e-14				PF00403	PTHR22814 PTHR22814:SF148							GO:0030001 GO:0046872		AT1G29000	Heavy metal transport/detoxification superfamily protein
Gohir.A07G154700	755.575	7.92957	0.879816	49.0708	2.47e-12	3.77e-11
Gohir.A10G074500	18.5759	7.92188	1.57598	23.7036	1.12e-06	7.28e-06
Gohir.D05G105200	368.557	7.91857	1.0266	38.1239	6.64e-10	7.35e-09				PF05920 PF07526	PTHR11850 PTHR11850:SF125							GO:0003677 GO:0006355		AT2G27990	BEL1-like homeodomain 8
Gohir.D11G303500	783.062	7.91209	0.856038	51.7905	6.18e-13	1.01e-11				PF13839 PF14416	PTHR32285 PTHR32285:SF42
Gohir.D11G052900	2354.98	7.90827	1.35129	18.9615	1.33e-05	6.95e-05					PTHR33109 PTHR33109:SF7									AT4G37810
Gohir.D10G114500	49.4637	4.21331	0.892572	18.7567	1.49e-05	7.66e-05				PF01789	PTHR31407 PTHR31407:SF6							GO:0005509 GO:0009523 GO:0009654 GO:0015979 GO:0019898
Gohir.A11G096200	98.343	4.21276	0.960389	15.3746	8.82e-05	0.000382003					PTHR10641 PTHR10641:SF620							GO:0003677		AT2G46410	Homeodomain-like superfamily protein
Gohir.D03G018100	18.1531	7.88929	1.55202	24.8066	6.34e-07	4.31e-06				PF15071	PTHR34262 PTHR34262:SF1									AT2G23755	(1 of 1) PTHR34262:SF1 - TRANSMEMBRANE PROTEIN 220
Gohir.D11G231800	743.318	7.88304	0.551393	147.31	6.71e-34	6.49e-32					PTHR35463 PTHR35463:SF1									AT1G16850
Gohir.A05G155100	64.8045	7.88289	1.43334	28.4678	9.53e-08	7.51e-07
Gohir.D02G073600	18.0315	7.88205	1.72194	17.8587	2.38e-05	0.000117344
Gohir.A06G142700	18.0185	7.87798	1.71237	18.1314	2.06e-05	0.000103196				PF13639	PTHR14155							GO:0005515 GO:0008270
Gohir.A02G113400	36.0639	2.85959	0.586741	22.4006	2.21e-06	1.35e-05
Gohir.A06G125900	1911.43	7.86672	0.801642	55.2659	1.05e-13	1.89e-12					PTHR31342 PTHR31342:SF16									AT1G61080	Hydroxyproline-rich glycoprotein family protein
Gohir.A02G118900	32.4487	4.19949	0.929979	17.8236	2.42e-05	0.000119256				PF00847	PTHR31985 PTHR31985:SF23							GO:0003677 GO:0003700 GO:0006355
Gohir.A03G204800	17.6125	7.84647	1.7136	17.9842	2.23e-05	0.00011058				PF00249	PTHR10641 PTHR10641:SF588							GO:0003677
Gohir.D12G262500	8843.69	7.8372	0.302333	394.646	8.06e-88	6.26e-85				PF01476	PTHR33648 PTHR33648:SF1									AT5G62150	peptidoglycan-binding LysM domain-containing protein
Gohir.D06G151000	17.39	7.82652	1.56876	23.5956	1.19e-06	7.66e-06				PF01946	PTHR10617 PTHR10617:SF115
Gohir.A05G074400	212.559	7.8205	0.715183	130.666	2.93e-30	2.3e-28
Gohir.A06G012400	1004.05	7.80982	0.61925	101.062	8.91e-24	4.21e-22				PF01501	PTHR13778 PTHR13778:SF6							GO:0016757		AT1G19300	Nucleotide-diphospho-sugar transferases superfamily protein
Gohir.D01G116000	17.0801	7.80171	1.59283	22.3171	2.31e-06	1.4e-05				PF16913	PTHR31376 PTHR31376:SF1							GO:0005215 GO:0016021		AT1G28220	purine permease 3
Gohir.A06G016400	199.706	4.18497	0.46019	69.0281	9.71e-17	2.45e-15				PF00076	PTHR24012 PTHR24012:SF403							GO:0003676		AT1G47490	R-binding protein 47C
Gohir.D10G045600	58.1276	7.78773	1.24755	51.8536	5.98e-13	9.8e-12				PF01764	PTHR31403 PTHR31403:SF11							GO:0006629
Gohir.A11G104800	16.9013	7.78636	1.5689	23.3897	1.32e-06	8.47e-06				PF03106	PTHR31429 PTHR31429:SF6							GO:0003700 GO:0006355 GO:0043565		AT4G01720	WRKY family transcription factor
Gohir.1Z036700	70.2623	4.17898	0.633754	37.9775	7.16e-10	7.88e-09
Gohir.D12G143900	1171.78	7.7605	0.831844	51.4069	7.51e-13	1.22e-11				PF02365	PTHR31079 PTHR31079:SF5							GO:0003677 GO:0006355		AT4G28500	C domain containing protein 73
Gohir.A12G225200	16.5614	7.75568	1.63475	20.3435	6.47e-06	3.6e-05				PF00083	PTHR23500 PTHR23500:SF144							GO:0016020 GO:0016021 GO:0022857 GO:0022891 GO:0055085
Gohir.D01G198300	16.4314	7.74676	1.57048	23.1164	1.52e-06	9.64e-06				PF06404								GO:0005576 GO:0008083 GO:0008283
Gohir.A13G217500	16.4282	7.74377	1.75971	16.3347	5.31e-05	0.000241835				PF00266	PTHR21152 PTHR21152:SF21									AT2G13360	alanine:glyoxylate aminotransferase
Gohir.A13G140100	175.447	7.73495	0.998844	46.2526	1.04e-11	1.48e-10
Gohir.A07G193900	16.2808	7.7319	1.59865	21.7303	3.14e-06	1.85e-05				PF00082 PF02225 PF05922	PTHR10795 PTHR10795:SF423							GO:0004252 GO:0006508		AT2G04160	Subtilisin-like serine endopeptidase family protein
Gohir.A11G036300	2771.86	7.7198	0.358969	296.69	1.73e-66	6.36e-64
Gohir.D11G083600	719.132	7.71718	0.525029	159.049	1.83e-36	2.01e-34
Gohir.A11G062800	15.9843	7.70701	1.67203	18.8049	1.45e-05	7.49e-05					PTHR11260 PTHR11260:SF312							GO:0005515
Gohir.A05G138200	1109.05	7.70624	0.537958	133.704	6.34e-31	5.22e-29				PF05564	PTHR33565 PTHR33565:SF3									AT1G54070	Dormancy/auxin associated family protein
Gohir.A05G158600	821.98	7.70501	0.761498	63.3663	1.72e-15	3.77e-14				PF07714	PTHR27001 PTHR27001:SF39							GO:0004672 GO:0004713 GO:0005524 GO:0006468		AT5G46080	Protein kise superfamily protein
Gohir.A08G200500	647.871	7.70411	0.762495	65.0218	7.41e-16	1.7e-14				PF00722 PF06955	PTHR31062 PTHR31062:SF18							GO:0004553 GO:0005618 GO:0005975 GO:0006073 GO:0016762 GO:0048046		AT3G44990	xyloglucan endo-transglycosylase-related 8
Gohir.D06G139400	15.9617	7.7025	1.65323	19.436	1.04e-05	5.54e-05
Gohir.D11G080400	515.907	7.69138	1.14859	26.8539	2.19e-07	1.62e-06				PF14368	PTHR33076 PTHR33076:SF12							GO:0006869 GO:0008289		AT4G33355	Bifunctiol inhibitor/lipid-transfer protein/seed storage 2S albumin superfamily protein
Gohir.A13G189200	23791.7	4.15905	0.656235	31.048	2.52e-08	2.18e-07				PF00534 PF00862	PTHR12526 PTHR12526:SF391							GO:0005985 GO:0016157		AT3G43190	sucrose synthase 4
Gohir.D09G194700	15.7426	7.68312	1.5949	21.6692	3.24e-06	1.91e-05				PF00120 PF03951	PTHR20852 PTHR20852:SF53							GO:0004356 GO:0006542 GO:0006807		AT5G35630	glutamine synthetase 2
Gohir.A12G066900	1316.38	7.67102	0.394132	273.421	2.04e-61	6.33e-59				PF05920 PF07526	PTHR11850 PTHR11850:SF103							GO:0003677 GO:0006355		AT4G36870	BEL1-like homeodomain 2
Gohir.A05G398600	770.815	4.15569	0.362802	104.633	1.47e-24	7.5e-23				PF01814	PTHR35739 PTHR35739:SF1									AT3G54290	(1 of 4) PF01814 - Hemerythrin HHE cation binding domain (Hemerythrin)
Gohir.D13G139300	686.272	7.65578	0.464711	220.871	5.84e-50	1.2e-47				PF00069	PTHR13902 PTHR13902:SF44							GO:0004672 GO:0004713 GO:0005524 GO:0006468		AT5G55560	Protein kise superfamily protein
Gohir.D11G244400	5658.94	7.65444	0.525607	122.054	2.25e-28	1.55e-26				PF00933 PF01915	PTHR30620 PTHR30620:SF39							GO:0004553 GO:0005975
Gohir.D05G066700	11991.3	7.65186	0.344881	284.05	9.84e-64	3.33e-61
Gohir.D03G035400	15.3664	7.6497	1.58111	22.135	2.54e-06	1.53e-05				PF00069	PTHR27001 PTHR27001:SF105							GO:0004672 GO:0004713 GO:0005524 GO:0006468		AT5G65530	Protein kise superfamily protein
Gohir.1Z089200	3927.68	7.64594	0.474669	152.964	3.9e-35	4.05e-33
Gohir.A05G169700	629.038	7.64416	0.826109	53.3215	2.83e-13	4.83e-12
Gohir.D03G089800	1143.63	4.14391	0.341517	116.499	3.7e-27	2.36e-25				PF00249	PTHR12374 PTHR12374:SF26							GO:0003677
Gohir.D12G226700	1103.08	7.63514	0.469216	181.749	2.01e-41	2.82e-39				PF03789 PF03790 PF03791 PF05920	PTHR11850 PTHR11850:SF74							GO:0003677 GO:0005634 GO:0006355		AT1G62990	KNOTTED-like homeobox of Arabidopsis thalia 7
Gohir.D11G041300	15.1979	7.63409	1.7305	16.7592	4.24e-05	0.000197881				PF00010	PTHR12565 PTHR12565:SF90							GO:0046983		AT5G50915	basic helix-loop-helix (bHLH) D-binding superfamily protein
Gohir.A13G110200	190.395	7.63096	0.99625	43.2109	4.91e-11	6.38e-10				PF03083	PTHR10791 PTHR10791:SF35
Gohir.A02G100300	3308.02	7.63052	0.519497	127.258	1.63e-29	1.23e-27				PF13639 PF13947 PF14380	PTHR14155 PTHR14155:SF157							GO:0005515 GO:0008270 GO:0030247
Gohir.D11G001300	915.947	7.62494	0.735721	66.281	3.91e-16	9.24e-15				PF00249	PTHR10641 PTHR10641:SF665							GO:0003677		AT1G73410	myb domain protein 54
Gohir.D05G255700	957.63	7.61879	0.518269	146.729	8.99e-34	8.63e-32				PF00176 PF00271	PTHR10799 PTHR10799:SF748							GO:0005524		AT1G05490	chromatin remodeling 31
Gohir.D11G193600	563.735	7.61356	1.07624	30.0943	4.12e-08	3.44e-07				PF01501	PTHR13778 PTHR13778:SF6							GO:0016757
Gohir.D03G097400	15.0008	7.61325	1.62414	20.1494	7.16e-06	3.94e-05				PF04833	PTHR31673 PTHR31673:SF2							GO:0010215 GO:0016049 GO:0031225
Gohir.A12G081300	77.1763	7.6119	1.01532	77.828	1.12e-18	3.48e-17
Gohir.A11G015500	3620.11	7.6099	0.476251	151.359	8.75e-35	8.81e-33				PF03226	PTHR13848 PTHR13848:SF11									AT4G27740	Yippee family putative zinc-binding protein
Gohir.D06G166200	14.9446	7.60969	1.60468	20.9182	4.79e-06	2.73e-05					PTHR31439									AT2G40390
Gohir.A04G114900	126.921	7.6029	0.971165	55.478	9.45e-14	1.7e-12					PTHR33088
Gohir.A11G001700	176.097	7.5974	1.09484	34.2749	4.79e-09	4.65e-08				PF00249	PTHR10641 PTHR10641:SF665							GO:0003677		AT1G73410	myb domain protein 54
Gohir.A04G115100	354.796	7.58257	0.694278	90.2744	2.07e-21	8.17e-20					PTHR33088 PTHR33088:SF9									AT5G09530	hydroxyproline-rich glycoprotein family protein
Gohir.A09G123200	886.355	7.57283	0.710727	70.6563	4.25e-17	1.12e-15
Gohir.D08G271700	1009.96	7.57053	0.517652	143.341	4.95e-33	4.59e-31				PF00854	PTHR11654 PTHR11654:SF161							GO:0005215 GO:0006810 GO:0016020
Gohir.D07G095500	14.3612	7.55339	1.73754	16.2997	5.41e-05	0.000245957				PF03188 PF04526	PTHR23130 PTHR23130:SF95							GO:0016021		AT3G25290	Auxin-responsive family protein
Gohir.D12G162200	614.586	7.54716	0.770986	61.2375	5.06e-15	1.06e-13				PF03352	PTHR31116 PTHR31116:SF2							GO:0003824 GO:0006281 GO:0006284 GO:0008725		AT1G13635	D glycosylase superfamily protein
Gohir.D02G150800	4948.27	4.09555	0.409506	78.0199	1.02e-18	3.17e-17				PF00069 PF08263 PF13855	PTHR27008 PTHR27008:SF9							GO:0004672 GO:0004713 GO:0005515 GO:0005524 GO:0006468		AT1G67510	Leucine-rich repeat protein kise family protein
Gohir.D07G189000	21555.3	7.53878	0.561308	102.368	4.61e-24	2.25e-22
Gohir.D01G055300	279.673	7.53799	1.06793	32.3759	1.27e-08	1.16e-07
Gohir.D08G098700	194.576	4.08696	0.36053	112.88	2.29e-26	1.37e-24
Gohir.D04G085600	14.1586	7.53163	1.68121	17.8395	2.4e-05	0.000118375				PF00069	PTHR27001 PTHR27001:SF178							GO:0004672 GO:0004713 GO:0005524 GO:0006468
Gohir.D07G114200	248.894	7.52916	1.11756	29.302	6.19e-08	5.03e-07				PF00620 PF00786	PTHR23177 PTHR23177:SF20							GO:0007165
Gohir.D02G207200	727.919	7.52808	0.471467	195.12	2.43e-44	3.95e-42				PF02453	PTHR10994 PTHR10994:SF77									AT2G15280	Reticulon family protein
Gohir.D01G170400	202.005	4.0747	0.664062	30.387	3.54e-08	2.99e-07				PF00043	PTHR11260 PTHR11260:SF287
Gohir.D01G131500	2478.32	7.52598	0.496135	139.575	3.3e-32	2.89e-30
Gohir.A12G224000	432.748	7.52078	0.658603	95.0455	1.86e-22	7.97e-21				PF03789 PF03790 PF03791 PF05920	PTHR11850 PTHR11850:SF74							GO:0003677 GO:0005634 GO:0006355		AT1G62990	KNOTTED-like homeobox of Arabidopsis thalia 7
Gohir.D11G329100	58.1044	4.06522	0.959012	14.8796	0.000114594	0.000484175				PF00626	PTHR11977 PTHR11977:SF46							GO:0003779
Gohir.A06G142100	13.9331	7.50863	1.671	18.0758	2.12e-05	0.000105984				PF08137	PTHR33102 PTHR33102:SF14									AT3G14362	ROTUNDIFOLIA like 10
Gohir.A05G217400	981.336	4.05786	0.707716	25.8127	3.76e-07	2.67e-06				PF03169	PTHR22601 PTHR22601:SF11							GO:0055085
Gohir.A06G042000	10661	7.50419	0.531464	114.363	1.09e-26	6.63e-25				PF01490	PTHR22950 PTHR22950:SF3									AT1G77690	like AUX1 3
Gohir.A02G065000	149.199	7.50009	0.856604	70.3508	4.96e-17	1.3e-15
Gohir.A02G100200	168.404	7.4979	1.40411	18.5076	1.69e-05	8.63e-05				PF14009	PTHR35704 PTHR35704:SF1									AT1G64405
Gohir.A13G117000	402.477	4.04917	0.483462	56.3054	6.2e-14	1.14e-12				PF04720	PTHR31579 PTHR31579:SF17
Gohir.D06G182600	317.962	7.47553	0.659784	103.799	2.24e-24	1.12e-22
Gohir.A10G116700	27350.3	7.45829	0.341305	274.639	1.11e-61	3.55e-59
Gohir.A01G126800	160.811	4.04475	0.776302	21.7879	3.05e-06	1.8e-05				PF00253	PTHR19836 PTHR19836:SF22							GO:0003735 GO:0005622 GO:0005840 GO:0006412
Gohir.A11G271000	318.102	4.0436	0.589134	37.6747	8.36e-10	9.08e-09				PF00225	PTHR24115 PTHR24115:SF468							GO:0003777 GO:0005515 GO:0005524 GO:0005871 GO:0007018 GO:0008017
Gohir.1Z051500	17671.8	7.44561	0.519362	117.847	1.87e-27	1.22e-25
Gohir.A05G242000	13.1209	7.42059	1.71643	16.4107	5.1e-05	0.000233153				PF08718	PTHR10219 PTHR10219:SF34							GO:0005737 GO:0017089 GO:0046836 GO:0051861		AT3G21260	Glycolipid transfer protein (GLTP) family protein
Gohir.A06G029900	533.224	7.41959	0.816914	52.9372	3.44e-13	5.81e-12					PTHR23029 PTHR23029:SF40
Gohir.A08G205700	13.084	7.41944	1.79844	14.4258	0.000145791	0.000600401				PF03059	PTHR32266 PTHR32266:SF12							GO:0030410 GO:0030418		AT1G09240	nicotiamine synthase 3
Gohir.A12G172800	2938.37	7.41758	0.357017	274.23	1.36e-61	4.3e-59				PF04759	PTHR31696 PTHR31696:SF2									AT3G25640	Protein of unknown function
Gohir.A11G153400	13.0568	7.41546	1.68873	17.1807	3.4e-05	0.000162023				PF00854	PTHR11654 PTHR11654:SF154							GO:0005215 GO:0006810 GO:0016020		AT3G21670	Major facilitator superfamily protein
Gohir.D06G078800	52820.5	7.39595	0.359638	242.829	9.5e-55	2.38e-52				PF00534 PF00862	PTHR12526 PTHR12526:SF391							GO:0005985 GO:0016157
Gohir.A13G233300	294.96	7.39526	0.732361	77.2607	1.5e-18	4.59e-17				PF07765	PTHR32258 PTHR32258:SF4									AT5G58320	Kise interacting (KIP1-like) family protein
Gohir.D01G159400	4249.57	7.39452	0.384247	225.129	6.88e-51	1.5e-48				PF00069 PF00582	PTHR27001 PTHR27001:SF235							GO:0004672 GO:0004713 GO:0005524 GO:0006468 GO:0006950		AT2G16750	Protein kise protein with adenine nucleotide alpha hydrolases-like domain
Gohir.D04G023200	42.9916	7.3873	1.45132	25.7016	3.98e-07	2.81e-06
Gohir.D09G216200	12.8021	7.38724	1.72555	16.0561	6.15e-05	0.000276282				PF00483	PTHR22572 PTHR22572:SF119							GO:0005978 GO:0008878 GO:0009058 GO:0016779		AT5G19220	ADP glucose pyrophosphorylase large subunit 1
Gohir.D06G050800	1655.18	7.37798	0.900803	39.4924	3.29e-10	3.79e-09				PF00182	PTHR22595 PTHR22595:SF34							GO:0004568 GO:0005975 GO:0006032 GO:0016998
Gohir.D09G049400	12.6828	7.37251	1.7011	16.6667	4.46e-05	0.000206504				PF00010	PTHR12565 PTHR12565:SF94							GO:0046983		AT1G73830	BR enhanced expression 3
Gohir.A09G134700	9663.36	4.01115	0.316992	125.801	3.4e-29	2.48e-27				PF03081	PTHR12542 PTHR12542:SF41							GO:0000145 GO:0006887		AT5G52340	exocyst subunit exo70 family protein A2
Gohir.A12G248600	71.0702	4.01101	0.644918	33.5241	7.04e-09	6.68e-08														AT5G53486
Gohir.D12G227200	12.553	7.35646	1.70818	16.4114	5.1e-05	0.000233107
Gohir.A04G080500	12.5267	7.35447	1.68046	17.1985	3.37e-05	0.000160598
Gohir.D04G058800	84.4792	7.35336	0.976225	62.4916	2.68e-15	5.76e-14				PF06414 PF14681	PTHR10285 PTHR10285:SF75							GO:0005524 GO:0016301		AT3G27440	uridine kise-like 5
Gohir.A10G107100	10552.7	7.34821	0.519128	116.427	3.83e-27	2.44e-25
Gohir.A05G038700	16876.7	7.33708	0.470378	141.054	1.57e-32	1.4e-30					PTHR34537 PTHR34537:SF1
Gohir.D11G282200	12.1887	7.31474	1.70139	16.4518	4.99e-05	0.000228732
Gohir.D02G056600	12.1485	7.31018	1.6995	16.4881	4.9e-05	0.000224778				PF00407	PTHR31213 PTHR31213:SF14							GO:0006952 GO:0009607
Gohir.A06G039600	2486.04	7.30835	0.469217	149.383	2.36e-34	2.35e-32					PTHR34950 PTHR34950:SF1
Gohir.A12G275400	12.082	7.30355	1.71801	15.9674	6.44e-05	0.000288081				PF01786	PTHR31803 PTHR31803:SF4							GO:0009916 GO:0055114		AT3G22370	altertive oxidase 1A
Gohir.A10G105400	442.128	7.29327	0.75174	63.2962	1.78e-15	3.9e-14				PF05078	PTHR31621 PTHR31621:SF1
Gohir.A04G134800	4190.39	7.28729	0.356504	257.717	5.4e-58	1.47e-55				PF00069	PTHR27001 PTHR27001:SF150							GO:0004672 GO:0004713 GO:0005524 GO:0006468		AT1G24030	Protein kise superfamily protein
Gohir.A05G361000	107.358	7.28654	1.0014	45.6446	1.42e-11	1.98e-10				PF03098	PTHR11903 PTHR11903:SF14							GO:0004601 GO:0006979 GO:0020037 GO:0055114		AT3G01420	Peroxidase superfamily protein
Gohir.D09G119500	1790.31	7.28362	0.50958	127.28	1.61e-29	1.22e-27
Gohir.A12G077200	310.435	7.28152	0.544137	169.736	8.45e-39	1.07e-36
Gohir.D02G032500	11.8299	7.27052	1.72026	15.7915	7.07e-05	0.000312895				PF01190	PTHR31614 PTHR31614:SF2									AT5G45880	Pollen Ole e 1 allergen and extensin family protein
Gohir.A06G146600	342.244	7.26934	0.917842	40.9952	1.53e-10	1.84e-09
Gohir.A09G247100	2157.45	7.26616	0.283373	473.538	5.44e-105	9.11e-102				PF04669	PTHR31444 PTHR31444:SF7									AT4G24910	Protein of unknown function (DUF579)
Gohir.A09G216000	39.4282	7.26175	1.46375	24.29	8.29e-07	5.52e-06				PF00111	PTHR19370 PTHR19370:SF127							GO:0009055 GO:0022900 GO:0051536 GO:0051537		AT4G14890	2Fe-2S ferredoxin-like superfamily protein
Gohir.D05G063300	189.703	7.25973	1.03131	34.2377	4.88e-09	4.74e-08
Gohir.A05G201400	1066.76	7.25881	0.356315	322.441	4.26e-72	1.82e-69				PF00135	PTHR23024 PTHR23024:SF131									AT1G47480	alpha/beta-Hydrolases superfamily protein
Gohir.D08G109100	147.057	7.25586	0.961735	44.108	3.11e-11	4.16e-10
Gohir.A05G022300	11.6069	7.24413	1.74095	15.1889	9.73e-05	0.000417427				PF01369 PF12783	PTHR10663 PTHR10663:SF134							GO:0005086 GO:0005488 GO:0032012		AT5G19610	GNOM-like 2
Gohir.D06G125400	11.5725	7.24195	1.76537	14.6156	0.000131817	0.000547951				PF01657 PF07714	PTHR27002 PTHR27002:SF122							GO:0004672 GO:0004713 GO:0005524 GO:0006468		AT4G38830	cysteine-rich RLK (RECEPTOR-like protein kise) 26
Gohir.D12G123100	74.114	7.23842	1.32238	23.7518	1.1e-06	7.11e-06				PF03106	PTHR31429 PTHR31429:SF6							GO:0003700 GO:0006355 GO:0043565		AT4G01720	WRKY family transcription factor
Gohir.D09G092900	11.5529	7.23672	1.76465	14.6116	0.000132101	0.000549005
Gohir.D11G233800	476.04	7.21992	0.762007	59.4254	1.27e-14	2.53e-13
Gohir.D04G167400	626.162	7.21534	0.447275	206.773	6.95e-47	1.28e-44				PF03018	PTHR21495 PTHR21495:SF15
Gohir.D10G147400	6651.51	7.21085	0.538924	105.758	8.33e-25	4.36e-23				PF05512	PTHR33294 PTHR33294:SF3									AT5G18970	AWPM-19-like family protein
Gohir.D03G170300	11.3114	7.20855	1.73562	15.2031	9.65e-05	0.0004145				PF02365	PTHR31989 PTHR31989:SF51							GO:0003677 GO:0006355		AT4G17980	C domain containing protein 71
Gohir.D08G045300	40.3588	7.1996	1.22894	46.4519	9.39e-12	1.34e-10				PF02519	PTHR31374 PTHR31374:SF29							GO:0009733		AT4G00880	SAUR-like auxin-responsive protein family
Gohir.D09G036600	1751.51	3.96654	0.319655	122.925	1.45e-28	1.01e-26				PF00067	PTHR24296 PTHR24296:SF15							GO:0004497 GO:0005506 GO:0016705 GO:0020037 GO:0055114		AT3G01900	cytochrome P450
Gohir.A12G185100	105.8	7.19511	1.24018	24.7079	6.67e-07	4.52e-06				PF03088	PTHR10426 PTHR10426:SF39							GO:0009058 GO:0016844		AT1G74020	strictosidine synthase 2
Gohir.A06G196000	11.2188	7.19403	1.74067	15.0299	0.00010582	0.000450162					PTHR38226 PTHR38226:SF1
Gohir.A11G325500	2724.87	7.1903	0.513927	119.071	1.01e-27	6.69e-26				PF00005 PF01061	PTHR19241 PTHR19241:SF258							GO:0005524 GO:0016020 GO:0016887		AT3G53510	ABC-2 type transporter family protein
Gohir.D13G110300	14553.9	7.19017	0.415791	176.217	3.25e-40	4.35e-38				PF00657	PTHR22835 PTHR22835:SF208							GO:0016788		AT1G54790	GDSL-like Lipase/Acylhydrolase superfamily protein
Gohir.D11G235300	214.88	7.1839	0.563584	188.616	6.37e-43	9.64e-41
Gohir.D13G155300	410.63	7.17958	0.563464	126.135	2.87e-29	2.11e-27				PF00069, PF07714	PTHR27000 PTHR27000:SF101							GO:0004672 GO:0004713 GO:0005524 GO:0006468
Gohir.A12G095800	28.6035	3.96382	0.986026	14.1709	0.000166936	0.000678193					PTHR33779 PTHR33779:SF2									AT1G02070
Gohir.D08G219400	81356.1	7.17188	0.393176	194.29	3.68e-44	5.9e-42				PF00069 PF08263	PTHR27001 PTHR27001:SF60							GO:0004672 GO:0004713 GO:0005524 GO:0006468		AT2G40270	Protein kise family protein
Gohir.D07G035000	11.0175	7.17008	1.77293	14.2252	0.000162188	0.000660809												GO:0046872		AT5G10970	C2H2 and C2HC zinc fingers superfamily protein
Gohir.D05G064100	178.235	7.16878	1.03355	33.4427	7.34e-09	6.94e-08				PF00026	PTHR13683 PTHR13683:SF246							GO:0004190 GO:0006508		AT5G10770	Eukaryotic aspartyl protease family protein
Gohir.A08G035300	2922.92	7.16416	0.460278	148.955	2.93e-34	2.89e-32				PF07883	PTHR31238 PTHR31238:SF18							GO:0030145 GO:0045735		AT3G62020	germin-like protein 10
Gohir.A12G254900	255.24	7.16281	1.22283	21.844	2.96e-06	1.76e-05				PF00704	PTHR11177							GO:0004553 GO:0005975		AT5G24090	chitise A
Gohir.A11G061300	5501.79	7.15513	0.405768	188.001	8.68e-43	1.31e-40
Gohir.A05G401700	91.6463	7.15396	1.23763	24.8792	6.1e-07	4.16e-06				PF00651	PTHR24413 PTHR24413:SF0							GO:0005515		AT3G56230	BTB/POZ domain-containing protein
Gohir.D05G358900	117.41	7.15279	1.07548	33.7491	6.27e-09	6e-08				PF00407	PTHR31213 PTHR31213:SF19							GO:0006952 GO:0009607
Gohir.A11G301600	54.5765	7.14861	1.17658	38.3296	5.97e-10	6.65e-09				PF00931 PF13676	PTHR11017 PTHR11017:SF169							GO:0005515 GO:0007165 GO:0043531		AT5G36930	Disease resistance protein (TIR-NBS-LRR class) family
Gohir.D12G146100	57.8119	7.13146	1.46261	18.6473	1.57e-05	8.08e-05				PF00657	PTHR22835 PTHR22835:SF187							GO:0016788		AT1G71120	GDSL-motif lipase/hydrolase 6
Gohir.A10G110100	10.7058	7.12715	1.74456	14.7222	0.000124574	0.000521272				PF01417	PTHR12276 PTHR12276:SF56									AT3G23350	ENTH/VHS family protein
Gohir.A08G210400	145.381	7.11811	1.3642	18.0889	2.11e-05	0.000105306				PF00305 PF01477	PTHR11771 PTHR11771:SF48							GO:0005515 GO:0016491 GO:0016702 GO:0046872 GO:0055114
Gohir.D05G250400	74.1745	7.10565	0.862694	97.7681	4.7e-23	2.11e-21				PF07651	PTHR22951 PTHR22951:SF14							GO:0005543		AT1G33340	ENTH/ANTH/VHS superfamily protein
Gohir.A05G280800	2817.95	3.94587	0.309439	129.468	5.36e-30	4.13e-28					PTHR33334 PTHR33334:SF1									AT3G54500
Gohir.D11G026500	35.1578	7.09948	1.4725	22.9756	1.64e-06	1.03e-05				PF00847	PTHR31985 PTHR31985:SF11							GO:0003677 GO:0003700 GO:0006355		AT2G35700	ERF family protein 38
Gohir.D06G000100	650.676	7.09898	0.935431	35.767	2.22e-09	2.27e-08				PF02704	PTHR23201 PTHR23201:SF9
Gohir.D03G097600	340.106	7.09576	0.805299	52.6082	4.07e-13	6.8e-12				PF04833	PTHR31673 PTHR31673:SF2							GO:0010215 GO:0016049 GO:0031225
Gohir.A06G145200	103.864	7.09138	0.883121	61.9977	3.44e-15	7.32e-14				PF01946	PTHR10617 PTHR10617:SF115
Gohir.D09G175300	116.212	7.08142	0.841422	66.1018	4.28e-16	1.01e-14				PF01565 PF08031	PTHR32448							GO:0003824 GO:0016491 GO:0016614 GO:0050660 GO:0055114		AT4G20820	FAD-binding Berberine family protein
Gohir.A13G110500	148.01	7.07783	1.35516	18.0081	2.2e-05	0.000109353				PF00646 PF14299	PTHR32278 PTHR32278:SF11							GO:0005515
Gohir.A02G088100	112.422	7.0749	1.24549	23.0657	1.57e-06	9.87e-06				PF00657	PTHR22835 PTHR22835:SF168							GO:0016788		AT1G71250	GDSL-like Lipase/Acylhydrolase superfamily protein
Gohir.D07G167400	410.117	7.06045	0.916932	38.2981	6.07e-10	6.76e-09					PTHR33124 PTHR33124:SF3							GO:0046983		AT2G43060	ILI1 binding bHLH 1
Gohir.D07G131800	443.192	7.05299	1.08841	26.2205	3.05e-07	2.19e-06				PF00085 PF07749 PF13098	PTHR18929 PTHR18929:SF91							GO:0005783 GO:0016853 GO:0045454		AT2G47470	thioredoxin family protein
Gohir.D09G039900	53.5295	7.05207	1.17209	36.439	1.58e-09	1.65e-08				PF01476	PTHR33648 PTHR33648:SF1									AT5G62150	peptidoglycan-binding LysM domain-containing protein
Gohir.A05G158500	5123.87	7.05141	0.56366	93.8849	3.34e-22	1.4e-20				PF02365	PTHR31079 PTHR31079:SF5							GO:0003677 GO:0006355
Gohir.D10G036600	415.072	7.05	1.1048	25.4893	4.45e-07	3.11e-06				PF10250	PTHR31933 PTHR31933:SF2									AT1G29200	O-fucosyltransferase family protein
Gohir.A09G144100	822.898	7.04756	0.774499	51.9287	5.76e-13	9.46e-12				PF01095	PTHR31321 PTHR31321:SF24							GO:0005618 GO:0030599 GO:0042545		AT2G36710	Pectin lyase-like superfamily protein
Gohir.D05G220000	11436	7.04643	0.600022	81.8324	1.48e-19	4.94e-18				PF03169	PTHR22601 PTHR22601:SF11							GO:0055085
Gohir.A11G174700	179.218	7.03562	1.20501	22.3971	2.22e-06	1.35e-05				PF00175	PTHR19384 PTHR19384:SF82							GO:0016491 GO:0055114		AT5G66190	ferredoxin-DP(+)-oxidoreductase 1
Gohir.D05G227900	213.521	7.03505	0.779529	62.4009	2.8e-15	6.02e-14				PF04674	PTHR31279 PTHR31279:SF6
Gohir.D03G030200	19.6157	7.02787	1.52307	22.5885	2.01e-06	1.23e-05				PF06404	PTHR33285 PTHR33285:SF1							GO:0005576 GO:0008083 GO:0008283		AT3G49780	phytosulfokine 4 precursor
Gohir.D06G133000	120.691	7.0266	1.15868	26.4743	2.67e-07	1.94e-06
Gohir.D03G044000	149.863	7.02639	0.865777	52.8003	3.69e-13	6.2e-12					PTHR33672 PTHR33672:SF2									AT4G20190
Gohir.A03G154200	102.283	7.02079	0.957966	46.2738	1.03e-11	1.46e-10				PF00462	PTHR10168 PTHR10168:SF111							GO:0009055 GO:0015035 GO:0045454
Gohir.D10G243400	1668.67	7.02009	0.40442	199.026	3.41e-45	5.74e-43				PF00249	PTHR24078 PTHR24078:SF261							GO:0003677		AT3G11280	Duplicated homeodomain-like superfamily protein
Gohir.D01G121900	4194.87	7.01498	0.465864	138.133	6.82e-32	5.93e-30
Gohir.D10G027300	259.676	7.00735	0.787116	56.9034	4.58e-14	8.53e-13					PTHR23241 PTHR23241:SF65									AT5G44310	Late embryogenesis abundant protein (LEA) family protein
Gohir.A08G097800	408.027	6.99751	0.617334	93.0766	5.03e-22	2.09e-20					PTHR34116 PTHR34116:SF1
Gohir.D01G155800	170.899	3.89743	0.598405	34.9644	3.36e-09	3.34e-08				PF02536	PTHR13068 PTHR13068:SF28							GO:0003690 GO:0005739 GO:0006355
Gohir.D12G036400	1319.7	6.98599	1.39314	15.0635	0.000103952	0.000443306				PF07690	PTHR23504 PTHR23504:SF36							GO:0016021 GO:0055085		AT2G16990	Major facilitator superfamily protein
Gohir.D07G189300	11935.6	6.98579	0.375043	208.955	2.32e-47	4.38e-45
Gohir.A02G173100	188.434	6.97938	0.578847	159.725	1.3e-36	1.45e-34				PF13639	PTHR14155 PTHR14155:SF102							GO:0005515 GO:0008270		AT3G51325	RING/U-box superfamily protein
Gohir.A09G034800	48.1838	3.89122	0.66611	30.3542	3.6e-08	3.04e-07				PF00931	PTHR23155 PTHR23155:SF494							GO:0043531
Gohir.D11G279300	523.527	6.9781	0.745561	57.5437	3.31e-14	6.27e-13				PF03083	PTHR10791 PTHR10791:SF35
Gohir.D07G024200	418.335	3.88743	0.383998	84.6075	3.64e-20	1.28e-18				PF00365	PTHR13697 PTHR13697:SF7							GO:0003872 GO:0005524 GO:0006002 GO:0006096
Gohir.A08G181300	5003.19	6.96743	0.631743	73.1989	1.17e-17	3.28e-16				PF00122 PF00403 PF12710	PTHR24093 PTHR24093:SF315							GO:0000166 GO:0005507 GO:0006812 GO:0016021 GO:0019829 GO:0030001 GO:0046872		AT1G63440	heavy metal atpase 5
Gohir.A09G197900	132.224	6.96033	0.72815	91.5149	1.11e-21	4.44e-20				PF04043	PTHR31707 PTHR31707:SF43							GO:0004857		AT5G38610	Plant invertase/pectin methylesterase inhibitor superfamily protein
Gohir.A11G281400	412.877	6.95815	0.747689	58.2879	2.26e-14	4.4e-13				PF04043	PTHR31707							GO:0004857
Gohir.D10G041700	59.858	6.95555	1.41932	18.221	1.97e-05	9.89e-05				PF13921	PTHR10641 PTHR10641:SF612							GO:0003677		AT5G58850	myb domain protein 119
Gohir.D01G133300	1175.78	6.94096	0.441383	166.978	3.38e-38	4.15e-36				PF00201	PTHR11926 PTHR11926:SF214							GO:0008152 GO:0016758		AT1G24100	UDP-glucosyl transferase 74B1
Gohir.A09G175400	527.092	6.93807	1.11102	24.2158	8.61e-07	5.71e-06				PF01161	PTHR11362 PTHR11362:SF38									AT1G18100	PEBP (phosphatidylethanolamine-binding protein) family protein
Gohir.D05G095300	798.596	6.92883	0.381835	255.21	1.9e-57	5.16e-55				PF03016	PTHR11062 PTHR11062:SF86									AT2G29040	Exostosin family protein
Gohir.D04G123600	450.292	6.92455	0.559786	112.355	2.99e-26	1.77e-24					PTHR34670 PTHR34670:SF3									AT5G02090	(1 of 2) PTHR34670:SF3 - EXPRESSED PROTEIN
Gohir.A08G114700	2269.95	6.92134	0.661573	67.0502	2.65e-16	6.38e-15				PF13839 PF14416	PTHR32285 PTHR32285:SF47									AT2G30900	TRICHOME BIREFRINGENCE-LIKE 43
Gohir.A09G248400	3320.05	3.86897	0.452356	58.3124	2.24e-14	4.35e-13				PF02466 PF15982	PTHR12459 PTHR12459:SF7									AT5G51150	Mitochondrial import inner membrane translocase subunit Tim17/Tim22/Tim23 family protein
Gohir.D13G044100	116741	6.90272	0.34091	245.094	3.05e-55	7.88e-53					PTHR37209
Gohir.D09G207000	570.933	6.87053	0.646361	75.809	3.12e-18	9.27e-17
Gohir.D07G084400	113.269	6.87005	1.04281	33.1532	8.52e-09	7.97e-08				PF00319 PF01486, PF01486	PTHR11945 PTHR11945:SF155, PTHR11945 PTHR11945:SF218							GO:0003677 GO:0003700 GO:0005634 GO:0006355 GO:0046983, GO:0003700 GO:0005634 GO:0006355
Gohir.A08G151300	524.584	6.86926	1.13331	22.8906	1.71e-06	1.07e-05				PF01370	PTHR10366 PTHR10366:SF330							GO:0003824 GO:0050662
Gohir.A13G014400	354.339	6.8621	0.738169	59.5001	1.22e-14	2.44e-13				PF02458	PTHR31642 PTHR31642:SF9							GO:0016747		AT5G17540	HXXXD-type acyl-transferase family protein
Gohir.A01G008400	398.91	3.85528	0.467587	55.6395	8.71e-14	1.58e-12					PTHR35109 PTHR35109:SF1									AT3G19550	(1 of 5) PF03242 - Late embryogenesis abundant protein (LEA_3)
Gohir.D13G048500	700.687	6.84946	0.454717	164.946	9.4e-38	1.13e-35				PF00069 PF00188	PTHR27007 PTHR27007:SF24							GO:0004672 GO:0004713 GO:0005524 GO:0006468
Gohir.D05G317300	2918.38	6.84599	0.666761	64.4629	9.84e-16	2.22e-14				PF00544	PTHR31683 PTHR31683:SF20									AT1G04680	Pectin lyase-like superfamily protein
Gohir.D08G135000	5027.65	6.84367	0.689174	59.8073	1.05e-14	2.11e-13				PF13839 PF14416	PTHR32285 PTHR32285:SF47									AT2G30900	TRICHOME BIREFRINGENCE-LIKE 43
Gohir.D07G233900	6668.52	3.85251	0.323356	113.302	1.85e-26	1.11e-24				PF10358	PTHR31344 PTHR31344:SF1									AT3G01810	(1 of 1) PTHR31344:SF1 - F28J7.14 PROTEIN
Gohir.D05G140400	141.379	6.83849	1.19061	22.6335	1.96e-06	1.21e-05
Gohir.D03G101600	2426.61	6.83563	0.29458	366.998	8.43e-82	5.25e-79
Gohir.A04G120300	823.849	3.8467	0.58673	34.5163	4.23e-09	4.14e-08				PF13578	PTHR10509 PTHR10509:SF23							GO:0008171		AT4G34050	S-adenosyl-L-methionine-dependent methyltransferases superfamily protein
Gohir.1Z026600	890.124	6.8345	0.431695	177.576	1.64e-40	2.22e-38
Gohir.D01G173800	415.536	6.83079	0.6369	81.2472	1.99e-19	6.58e-18					PTHR32054 PTHR32054:SF11									AT1G58070
Gohir.D13G238900	2193.49	6.81528	0.524701	105.882	7.83e-25	4.1e-23				PF07765	PTHR32258 PTHR32258:SF4							GO:0003677		AT5G58320	Kise interacting (KIP1-like) family protein
Gohir.A05G229000	875.077	6.81434	0.404387	206.046	1e-46	1.81e-44
Gohir.A08G128700	112.902	6.81212	1.21722	21.8209	2.99e-06	1.78e-05				PF00082 PF05922, PF00082	PTHR10795 PTHR10795:SF320							GO:0004252 GO:0006508		AT4G00230	xylem serine peptidase 1
Gohir.D08G260700	203.189	6.80857	0.758394	61.7529	3.89e-15	8.22e-14				PF08392 PF08541	PTHR31561 PTHR31561:SF19							GO:0003824 GO:0006633 GO:0008152 GO:0008610 GO:0016020 GO:0016747		AT2G26640	3-ketoacyl-CoA synthase 11
Gohir.D07G066300	83.8082	6.79758	0.951711	46.1382	1.1e-11	1.56e-10				PF00168	PTHR23180 PTHR23180:SF268							GO:0005515
Gohir.D08G088600	899.217	6.79716	0.946727	32.0241	1.52e-08	1.37e-07				PF00141	PTHR31388 PTHR31388:SF22							GO:0004601 GO:0006979 GO:0020037 GO:0055114		AT2G38380	Peroxidase superfamily protein
Gohir.D05G018600	2008.87	6.79035	0.498366	117.544	2.18e-27	1.41e-25				PF06813	PTHR21576 PTHR21576:SF11									AT2G30300	Major facilitator superfamily protein
Gohir.D05G290000	109.304	6.78841	1.11706	26.7083	2.37e-07	1.73e-06
Gohir.A11G049400	4614.59	6.78595	0.582659	83.0967	7.81e-20	2.67e-18					PTHR33109 PTHR33109:SF7									AT4G37810
Gohir.A08G053400	4380.88	6.78501	0.355784	229.203	8.9e-52	1.98e-49				PF10250	PTHR31741 PTHR31741:SF11									AT2G44500	O-fucosyltransferase family protein
Gohir.D04G024100	1342.61	6.77626	0.633716	71.9946	2.16e-17	5.84e-16
Gohir.A12G164800	454.492	6.76637	0.997529	29.3883	5.92e-08	4.83e-07				PF00445	PTHR11240 PTHR11240:SF19							GO:0003723 GO:0033897		AT2G02990	ribonuclease 1
Gohir.A09G047900	116.713	6.76251	1.09098	28.2359	1.07e-07	8.37e-07				PF02365	PTHR31744 PTHR31744:SF3							GO:0003677 GO:0006355		AT3G18400	C domain containing protein 58
Gohir.A01G202000	5150.48	3.82196	0.229433	223.278	1.74e-50	3.67e-48				PF03168	PTHR31415 PTHR31415:SF2									AT3G11660	NDR1/HIN1-like 1
Gohir.D05G173700	19467.6	6.7537	0.515363	104.35	1.7e-24	8.6e-23				PF01762 PF13334	PTHR11214 PTHR11214:SF109							GO:0006486 GO:0008378 GO:0016020
Gohir.D12G015800	169.539	6.75197	0.912359	39.382	3.48e-10	4e-09				PF00201	PTHR11926 PTHR11926:SF286							GO:0008152 GO:0016758
Gohir.D05G064400	65.1369	6.74666	1.30919	20.5565	5.79e-06	3.24e-05				PF00026	PTHR13683 PTHR13683:SF246							GO:0004190 GO:0006508
Gohir.D06G051300	38004.9	3.81484	0.329268	107.198	4.03e-25	2.16e-23				PF03662	PTHR14363 PTHR14363:SF16							GO:0016020 GO:0016798		AT5G34940	glucuronidase 3
Gohir.D08G138300	47445.7	6.74039	0.631954	68.974	9.98e-17	2.52e-15				PF00043 PF02798	PTHR11260 PTHR11260:SF201							GO:0005515		AT2G47730	glutathione S-transferase phi 8
Gohir.A03G189100	563.764	6.73886	0.935431	33.0444	9.01e-09	8.4e-08
Gohir.A05G072800	257.525	6.73036	0.792095	51.0333	9.08e-13	1.46e-11
Gohir.A05G291300	2928.86	6.72957	0.419179	163.335	2.11e-37	2.49e-35
Gohir.D07G026300	16.0056	6.72775	1.64066	15.9268	6.58e-05	0.000293712				PF00011	PTHR11527 PTHR11527:SF165
Gohir.A05G077300	366.915	6.72733	0.514882	135.798	2.21e-31	1.87e-29					PTHR33264 PTHR33264:SF5
Gohir.D04G122100	32.0012	6.72565	1.36799	23.9908	9.68e-07	6.36e-06				PF01490	PTHR22950 PTHR22950:SF313									AT5G02180	Transmembrane amino acid transporter family protein
Gohir.D02G200100	41.5077	6.71324	1.13227	38.8357	4.61e-10	5.21e-09
Gohir.A02G104900	65.6471	6.70764	1.04451	37.4501	9.38e-10	1.01e-08				PF04525	PTHR31087 PTHR31087:SF14									AT5G41590	Protein of unknown function (DUF567)
Gohir.A13G223400	51.3709	6.70761	1.53624	14.0629	0.000176795	0.000714127				PF02450	PTHR11440 PTHR11440:SF54							GO:0006629 GO:0008374		AT3G44830	Lecithin:cholesterol acyltransferase family protein
Gohir.A13G107000	24154.4	6.69846	0.321853	265.681	9.91e-60	2.92e-57				PF00657	PTHR22835 PTHR22835:SF208							GO:0016788		AT1G54790	GDSL-like Lipase/Acylhydrolase superfamily protein
Gohir.D07G237300	224.785	6.69557	1.21112	20.0286	7.63e-06	4.18e-05				PF00106	PTHR24322 PTHR24322:SF378							GO:0008152 GO:0016491		AT3G01980	D(P)-binding Rossmann-fold superfamily protein
Gohir.A09G179300	2792.6	6.68669	0.564509	87.6098	7.97e-21	2.98e-19				PF00294	PTHR10584 PTHR10584:SF192							GO:0004747 GO:0006014		AT5G51830	pfkB-like carbohydrate kise family protein
Gohir.A03G127100	1381.21	6.68204	0.587783	82.6433	9.83e-20	3.32e-18
Gohir.A03G035000	5164.67	6.67517	0.453925	134.412	4.44e-31	3.7e-29				PF12695	PTHR23024 PTHR23024:SF174
Gohir.D09G207100	55.6008	6.67329	1.0259	42.3731	7.54e-11	9.57e-10
Gohir.D12G254300	114.938	6.6637	1.27567	18.9207	1.36e-05	7.08e-05				PF00704	PTHR11177							GO:0004553 GO:0005975		AT5G24090	chitise A
Gohir.D05G055900	7754.73	3.7931	0.272681	155.367	1.16e-35	1.23e-33				PF02990	PTHR10766 PTHR10766:SF46							GO:0016021		AT2G24170	Endomembrane protein 70 protein family
Gohir.A10G238300	138.497	6.64233	1.17743	21.9859	2.75e-06	1.64e-05				PF03644	PTHR13246							GO:0005737 GO:0033925		AT5G05460	Glycosyl hydrolase family 85
Gohir.D10G032300	2183.84	6.64167	0.411964	168.668	1.45e-38	1.8e-36				PF00010	PTHR12565 PTHR12565:SF82							GO:0046983
Gohir.D10G056300	2202.27	6.64128	0.600791	76.7294	1.96e-18	5.94e-17				PF00067	PTHR24298 PTHR24298:SF51							GO:0004497 GO:0005506 GO:0016705 GO:0020037 GO:0055114
Gohir.A05G228500	4762.71	6.63709	0.34581	233.719	9.21e-53	2.14e-50				PF00933 PF01915 PF14310	PTHR30620 PTHR30620:SF8							GO:0004553 GO:0005975
Gohir.A13G229900	480.987	6.63601	0.53119	113.295	1.86e-26	1.12e-24				PF00141	PTHR31356 PTHR31356:SF10							GO:0004601 GO:0006979 GO:0020037 GO:0055114
Gohir.D05G237500	2164.8	3.78451	0.422363	64.6666	8.87e-16	2.02e-14				PF05911	PTHR31580 PTHR31580:SF2									AT3G05270	Plant protein of unknown function (DUF869)
Gohir.D05G195100	91.0793	6.61819	0.890119	48.5833	3.17e-12	4.77e-11				PF00403	PTHR22814 PTHR22814:SF153							GO:0030001 GO:0046872
Gohir.D10G013300	55.3154	6.61705	1.20909	24.8829	6.09e-07	4.15e-06					PTHR35687 PTHR35687:SF1									AT1G11655
Gohir.D01G187600	985.386	6.61585	0.402563	190.689	2.25e-43	3.49e-41				PF03745	PTHR34796 PTHR34796:SF1									AT2G41120	(1 of 1) PF03745 - Domain of unknown function (DUF309) (DUF309)
Gohir.A04G127000	245.609	6.61181	0.514218	151.627	7.64e-35	7.74e-33				PF13639	PTHR22763 PTHR22763:SF88							GO:0005515 GO:0008270
Gohir.D08G096600	3437.65	6.60265	0.587643	78.8311	6.77e-19	2.13e-17					PTHR33228 PTHR33228:SF5									AT5G57685	glutamine dumper 3
Gohir.D04G085500	1081.65	6.59888	0.378586	215.841	7.31e-49	1.48e-46				PF00069 PF00582	PTHR27001 PTHR27001:SF116							GO:0004672 GO:0004713 GO:0005524 GO:0006468 GO:0006950		AT5G57670	Protein kise superfamily protein
Gohir.D11G149000	1164.52	6.59758	0.45462	141.768	1.09e-32	9.9e-31					PTHR33124 PTHR33124:SF3							GO:0046983		AT2G43060	ILI1 binding bHLH 1
Gohir.D13G105400	20955.5	3.76865	0.296813	129.382	5.6e-30	4.31e-28
Gohir.A11G187100	273.77	6.59377	1.14298	21.7073	3.18e-06	1.88e-05				PF01501	PTHR13778 PTHR13778:SF6							GO:0016757
Gohir.1Z038500	14.4496	6.58872	1.53631	20.2142	6.92e-06	3.82e-05
Gohir.D13G078400	102.211	3.76557	0.50915	47.8241	4.66e-12	6.9e-11					PTHR33133 PTHR33133:SF7									AT3G11810	(1 of 2) PTHR33133:SF7 - F26K24.10 PROTEIN
Gohir.D04G056300	102.216	6.5769	1.14048	24.3931	7.86e-07	5.25e-06					PTHR31871 PTHR31871:SF5
Gohir.D07G061900	1160.17	6.56922	0.674882	60.6363	6.87e-15	1.41e-13				PF03088	PTHR10426 PTHR10426:SF39							GO:0009058 GO:0016844		AT1G74020	strictosidine synthase 2
Gohir.A10G029800	39.2713	6.56674	1.16972	32.0139	1.53e-08	1.38e-07
Gohir.D10G252200	307.297	6.56548	0.975466	30.0319	4.25e-08	3.55e-07				PF00565	PTHR12302 PTHR12302:SF4							GO:0000166 GO:0004812 GO:0005524 GO:0006418
Gohir.D03G137400	124.613	6.56524	0.748911	66.8366	2.95e-16	7.07e-15				PF00201	PTHR11926 PTHR11926:SF383							GO:0008152 GO:0016758		AT2G28080	UDP-Glycosyltransferase superfamily protein
Gohir.A06G077800	104.33	6.56498	1.07983	27.3558	1.69e-07	1.27e-06				PF03619	PTHR23423 PTHR23423:SF23							GO:0009626		AT1G23070	Protein of unknown function (DUF300)
Gohir.A11G263700	34.8349	6.55908	1.52416	15.4437	8.5e-05	0.00036963				PF14541 PF14543	PTHR13683 PTHR13683:SF376							GO:0004190 GO:0006508
Gohir.D11G207700	43.6449	6.55641	1.20076	26.9768	2.06e-07	1.52e-06
Gohir.D07G078700	2375.59	3.74483	0.289824	135.572	2.48e-31	2.09e-29				PF13839	PTHR13533									AT3G03210	(1 of 48) PF13839 - GDSL/SGNH-like Acyl-Esterase family found in Pmr5 and Cas1p (PC-Esterase)
Gohir.D09G139100	263.938	3.74464	0.666649	25.8559	3.68e-07	2.61e-06				PF03016	PTHR11062 PTHR11062:SF66									AT5G03795	Exostosin family protein
Gohir.A01G015200	4540.29	6.54597	0.313187	281.69	3.22e-63	1.08e-60
Gohir.D12G117600	35.1951	6.54085	1.33574	22.2065	2.45e-06	1.48e-05				PF00213	PTHR11910 PTHR11910:SF8							GO:0015986 GO:0046933
Gohir.A10G082400	10051.2	6.5291	0.389279	175.867	3.87e-40	5.14e-38				PF01501	PTHR11183 PTHR11183:SF56							GO:0016757		AT3G18660	plant glycogenin-like starch initiation protein 1
Gohir.A06G122000	98.076	6.5214	0.806474	59.3594	1.31e-14	2.61e-13					PTHR33971									AT1G11440
Gohir.D11G144200	336.548	6.50669	0.441842	193.414	5.72e-44	9.06e-42				PF14009	PTHR33052 PTHR33052:SF9
Gohir.A13G153700	92.2536	6.49971	1.02796	31.1389	2.4e-08	2.09e-07				PF03171 PF14226	PTHR10209 PTHR10209:SF176							GO:0016491 GO:0055114
Gohir.D09G174600	1690.21	3.73086	0.387605	75.1926	4.27e-18	1.25e-16				PF00294	PTHR10584 PTHR10584:SF192							GO:0004747 GO:0006014		AT5G51830	pfkB-like carbohydrate kise family protein
Gohir.D04G047700	41.6905	6.49266	1.19421	27.0261	2.01e-07	1.49e-06					PTHR32212							GO:0005515		AT5G02920	F-box/RNI-like superfamily protein
Gohir.A12G145500	24527.4	3.72906	0.69598	23.1031	1.54e-06	9.7e-06				PF00067	PTHR24298 PTHR24298:SF144							GO:0004497 GO:0005506 GO:0016705 GO:0020037 GO:0055114		AT3G26320	cytochrome P450
Gohir.D05G036300	160.17	6.48828	0.730088	63.29	1.78e-15	3.91e-14
Gohir.D10G013700	49.3617	6.48192	1.15292	27.9284	1.26e-07	9.69e-07				PF00067	PTHR24286 PTHR24286:SF61							GO:0004497 GO:0005506 GO:0016705 GO:0020037 GO:0055114
Gohir.D07G229800	14288.4	3.72476	0.610571	29.9687	4.39e-08	3.66e-07														AT5G40450
Gohir.A02G077700	1929.96	3.72386	0.319067	110.822	6.47e-26	3.72e-24
Gohir.A10G231500	252.943	6.45877	0.858109	39.3582	3.53e-10	4.05e-09
Gohir.A05G166500	3717.09	6.45654	0.487344	111.512	4.57e-26	2.67e-24				PF00564	PTHR31066 PTHR31066:SF4							GO:0005515		AT4G05150	Octicosapeptide/Phox/Bem1p family protein
Gohir.D05G161200	45.8887	6.45185	1.25708	22.3202	2.31e-06	1.4e-05
Gohir.D05G075700	112.375	6.44235	0.823686	50.882	9.81e-13	1.57e-11
Gohir.D12G236100	74.634	6.43944	1.02407	32.7162	1.07e-08	9.82e-08				PF01490	PTHR22950 PTHR22950:SF229
Gohir.A11G041900	328.524	6.4276	0.514832	123.839	9.13e-29	6.49e-27				PF00226	PTHR24078									AT4G36040	Chaperone DJ-domain superfamily protein
Gohir.A06G128100	941.877	6.4276	0.45107	140.154	2.46e-32	2.18e-30				PF00069 PF00139	PTHR27007 PTHR27007:SF9							GO:0004672 GO:0004713 GO:0005524 GO:0006468 GO:0030246		AT4G04960	Concavalin A-like lectin protein kise family protein
Gohir.A10G058400	5241.8	6.42366	0.497105	105.617	8.94e-25	4.66e-23				PF03168	PTHR31234 PTHR31234:SF6									AT1G17620	Late embryogenesis abundant (LEA) hydroxyproline-rich glycoprotein family
Gohir.D05G187000	261.976	6.42065	0.598924	88.6381	4.74e-21	1.8e-19				PF00141	PTHR31235 PTHR31235:SF67							GO:0004601 GO:0006979 GO:0020037 GO:0055114		AT5G42180	Peroxidase superfamily protein
Gohir.A10G217700	40.9376	6.411	1.38166	17.2864	3.21e-05	0.000154106				PF00931 PF13676	PTHR11017 PTHR11017:SF162							GO:0005515 GO:0007165 GO:0043531
Gohir.A03G164000	58.3687	6.40313	1.33089	17.541	2.81e-05	0.000136526				PF02434	PTHR10811 PTHR10811:SF19							GO:0016020 GO:0016757		AT1G05280	Protein of unknown function (DUF604)
Gohir.1Z064200	115.884	6.39428	0.753767	62.1432	3.19e-15	6.84e-14
Gohir.A06G081500	16400.8	6.38455	0.349105	211.097	7.92e-48	1.54e-45					PTHR34537 PTHR34537:SF1
Gohir.A01G173700	1875.29	6.38238	0.632487	65.325	6.35e-16	1.47e-14				PF10250	PTHR31818 PTHR31818:SF0
Gohir.D09G035900	171.961	6.38052	1.20277	19.0562	1.27e-05	6.64e-05				PF04083, PF00561	PTHR11005 PTHR11005:SF38							GO:0006629 GO:0016788		AT5G14180	Myzus persicae-induced lipase 1
Gohir.A11G142700	767.483	6.37402	0.623183	69.7498	6.73e-17	1.73e-15					PTHR33124 PTHR33124:SF3							GO:0046983		AT2G43060	ILI1 binding bHLH 1
Gohir.A07G126700	21.141	6.37165	1.5844	15.3215	9.07e-05	0.000391903				PF04043	PTHR31707 PTHR31707:SF47							GO:0004857		AT5G46970	Plant invertase/pectin methylesterase inhibitor superfamily protein
Gohir.D02G023500	224.934	6.37082	0.942273	31.3068	2.2e-08	1.93e-07												GO:0003677
Gohir.D09G111000	88.2955	6.36556	1.1551	22.5621	2.03e-06	1.25e-05				PF02341	PTHR33791 PTHR33791:SF4									AT5G19855	Chaperonin-like RbcX protein
Gohir.D03G134500	3365.09	6.36013	0.526444	93.2099	4.7e-22	1.95e-20				PF00230	PTHR19139 PTHR19139:SF158							GO:0005215 GO:0006810 GO:0016020		AT5G60660	plasma membrane intrinsic protein 2;4
Gohir.D07G211600	2241.19	6.35931	0.741295	46.8407	7.7e-12	1.11e-10				PF04770	PTHR31948 PTHR31948:SF12									AT3G28917	mini zinc finger 2
Gohir.D05G088100	1180.89	3.67205	0.521446	40.3295	2.15e-10	2.53e-09				PF13912	PTHR26374 PTHR26374:SF210							GO:0046872		AT2G28200	C2H2-type zinc finger family protein
Gohir.D05G343500	31.117	6.35805	1.30324	22.8422	1.76e-06	1.1e-05				PF00069 PF13855	PTHR27000 PTHR27000:SF31							GO:0004672 GO:0004713 GO:0005515 GO:0005524 GO:0006468
Gohir.D10G243000	38.9825	6.35625	1.31251	19.6538	9.28e-06	4.99e-05				PF00316	PTHR11556 PTHR11556:SF2							GO:0005975 GO:0042132 GO:0042578		AT3G55800	sedoheptulose-bisphosphatase
Gohir.A05G329600	405.541	3.66598	0.53449	38.8108	4.67e-10	5.27e-09				PF10457	PTHR34953 PTHR34953:SF1									AT3G55880	Alpha/beta hydrolase related protein
Gohir.A02G157600	41.4794	6.35113	1.10667	32.2606	1.35e-08	1.22e-07
Gohir.A10G234100	33.8279	6.35018	1.30854	21.3166	3.89e-06	2.26e-05				PF00069	PTHR27000 PTHR27000:SF114							GO:0004672 GO:0004713 GO:0005524 GO:0006468		AT3G47570	Leucine-rich repeat protein kise family protein
Gohir.D04G140300	50.0094	6.345	1.21102	22.8769	1.73e-06	1.08e-05					PTHR10825 PTHR10825:SF23									AT5G13250	RING finger protein
Gohir.D04G105200	21.7399	6.3374	1.3588	24.7531	6.52e-07	4.42e-06
Gohir.D13G095100	1972.08	6.29911	0.315261	275.146	8.58e-62	2.77e-59				PF13839 PF14416	PTHR32285 PTHR32285:SF7									AT5G01360	Plant protein of unknown function (DUF828)
Gohir.D08G149300	86.3367	6.293	1.34892	15.3602	8.88e-05	0.000384628				PF03106	PTHR31221 PTHR31221:SF7							GO:0003700 GO:0006355 GO:0043565		AT5G41570	WRKY D-binding protein 24
Gohir.D12G188000	138.215	6.28592	0.960129	31.2351	2.29e-08	2e-07				PF03088	PTHR10426 PTHR10426:SF39							GO:0009058 GO:0016844		AT1G74020	strictosidine synthase 2
Gohir.A09G026300	1415.76	6.28552	0.498918	105.023	1.21e-24	6.22e-23				PF08240 PF13602	PTHR11695 PTHR11695:SF530							GO:0008270 GO:0016491 GO:0055114
Gohir.A11G065500	487.406	6.28443	0.535159	98.9389	2.6e-23	1.18e-21					PTHR31358 PTHR31358:SF12									AT3G01710	TPX2 (targeting protein for Xklp2) protein family
Gohir.D11G289300	21.5469	6.28426	1.39003	22.0044	2.72e-06	1.63e-05
Gohir.D05G117300	756.186	6.27925	0.853307	35.2873	2.84e-09	2.86e-08				PF02458	PTHR31642 PTHR31642:SF6							GO:0016747		AT1G78990	HXXXD-type acyl-transferase family protein
Gohir.A10G077500	129.402	6.27635	0.614662	100.489	1.19e-23	5.57e-22				PF00646	PTHR32133 PTHR32133:SF89							GO:0005515
Gohir.A03G103000	20.2533	6.27493	1.34723	25.6771	4.04e-07	2.85e-06					PTHR35098 PTHR35098:SF1									AT2G03440	nodulin-related protein 1
Gohir.D04G152900	374.32	6.27019	0.769879	45.3856	1.62e-11	2.24e-10				PF01988	PTHR31851 PTHR31851:SF6									AT3G25190	Vacuolar iron transporter (VIT) family protein
Gohir.D12G220500	29.7705	6.26951	1.19543	29.2728	6.29e-08	5.1e-07				PF02519	PTHR31374 PTHR31374:SF20							GO:0009733		AT4G22620	SAUR-like auxin-responsive protein family
Gohir.D08G178100	1911.81	3.64297	0.386702	72.4983	1.67e-17	4.58e-16				PF06943	PTHR31747 PTHR31747:SF1									AT1G32540	lsd one like 1
Gohir.A11G193700	512.684	6.2552	0.849487	35.9431	2.03e-09	2.1e-08				PF13639	PTHR14155 PTHR14155:SF72							GO:0005515 GO:0008270
Gohir.D05G040200	10969.5	6.24805	0.47432	110.666	7e-26	4.01e-24					PTHR34537 PTHR34537:SF1
Gohir.D05G341400	371.59	6.24697	0.729432	50.6958	1.08e-12	1.72e-11				PF01190	PTHR31614 PTHR31614:SF2									AT5G45880	Pollen Ole e 1 allergen and extensin family protein
Gohir.D01G097500	72.9928	6.24499	1.12987	23.6246	1.17e-06	7.56e-06
Gohir.A05G369700	165.134	3.63863	0.602362	30.7047	3e-08	2.57e-07				PF07734 PF12937	PTHR31790							GO:0005515
Gohir.D06G194500	222.418	6.24235	1.00882	26.2268	3.04e-07	2.19e-06				PF13855	PTHR27004 PTHR27004:SF11							GO:0005515
Gohir.A05G107800	20.9575	6.24205	1.5871	14.2191	0.000162715	0.000662754
Gohir.D05G105700	2632.74	6.23852	0.327632	243.692	6.16e-55	1.56e-52				PF04784 PF14389	PTHR23054 PTHR23054:SF16									AT5G60720	Protein of unknown function
Gohir.D09G016600	41.6437	6.23589	1.47116	13.8621	0.000196724	0.000785794				PF00069 PF13947	PTHR27005 PTHR27005:SF7							GO:0004672 GO:0004713 GO:0005524 GO:0006468 GO:0030247
Gohir.D03G067500	72.652	6.2343	1.37929	14.6494	0.000129474	0.000539427				PF01504 PF02493	PTHR23086 PTHR23086:SF37							GO:0005524 GO:0016307 GO:0016308 GO:0046488		AT3G56960	phosphatidyl inositol monophosphate 5 kise 4
Gohir.D01G070100	1950.41	6.22923	0.411958	152.173	5.81e-35	5.94e-33				PF00332 PF07983	PTHR32227 PTHR32227:SF116							GO:0004553 GO:0005975
Gohir.A06G143300	63.5973	3.63291	0.736162	21.0637	4.44e-06	2.55e-05				PF04570	PTHR33059 PTHR33059:SF24									AT1G53885	Protein of unknown function (DUF581)
Gohir.A08G050000	104.893	6.22631	0.798175	51.194	8.37e-13	1.35e-11
Gohir.A06G080300	49.1225	3.63245	0.674207	25.7503	3.89e-07	2.75e-06				PF07714	PTHR27001 PTHR27001:SF15							GO:0004672 GO:0004713 GO:0005524 GO:0006468
Gohir.D01G082800	46.3385	6.22218	1.14242	25.9072	3.58e-07	2.55e-06				PF01545 PF16916	PTHR11562 PTHR11562:SF20							GO:0006812 GO:0008324 GO:0016021 GO:0055085		AT1G16310	Cation efflux family protein
Gohir.D09G200500	28.1039	6.21586	1.34954	19.8732	8.28e-06	4.5e-05				PF03016	PTHR11062 PTHR11062:SF110
Gohir.D02G145100	127.634	6.20848	1.28131	16.213	5.66e-05	0.000256276				PF14009	PTHR33148 PTHR33148:SF3									AT2G01340	(1 of 28) PF14009 - Domain of unknown function (DUF4228) (DUF4228)
Gohir.A09G213300	174.083	6.20532	0.712627	58.5374	1.99e-14	3.9e-13
Gohir.D10G212800	5840.14	3.62639	0.38859	70.8955	3.77e-17	9.94e-16				PF00168 PF17047	PTHR10774 PTHR10774:SF62							GO:0005515		AT5G04220	Calcium-dependent lipid-binding (CaLB domain) family protein
Gohir.D09G229000	394.478	3.62415	0.501201	43.3771	4.51e-11	5.89e-10				PF04045	PTHR12058 PTHR12058:SF1							GO:0005885 GO:0015629 GO:0030833 GO:0034314		AT2G33385	actin-related protein C2B
Gohir.A01G093500	812.28	6.19792	0.552022	85.7469	2.05e-20	7.33e-19				PF13639	PTHR14155 PTHR14155:SF83							GO:0005515 GO:0008270		AT5G55970	RING/U-box superfamily protein
Gohir.D05G117700	3537.15	3.62151	0.322998	102.701	3.9e-24	1.91e-22				PF05368 PF08547 PF13460	PTHR10366 PTHR10366:SF343									AT1G16720	high chlorophyll fluorescence phenotype 173
Gohir.D11G307700	60.6069	6.19505	1.4348	13.5512	0.000232141	0.000910953				PF00314	PTHR31048 PTHR31048:SF36
Gohir.A02G130000	476.692	3.61949	0.262053	164.95	9.38e-38	1.13e-35					PTHR33868 PTHR33868:SF3
Gohir.A05G046900	118.426	6.19475	0.842418	42.3015	7.82e-11	9.9e-10				PF00657	PTHR22835 PTHR22835:SF262							GO:0016788
Gohir.D05G161300	47.2339	6.1943	1.21721	21.3517	3.82e-06	2.22e-05
Gohir.A10G024300	16900.5	6.19293	0.601697	67.6315	1.97e-16	4.83e-15
Gohir.D11G045200	1215.93	6.19216	0.395312	170.296	6.38e-39	8.11e-37				PF00226	PTHR24078									AT4G36040	Chaperone DJ-domain superfamily protein
Gohir.A13G074500	364.269	6.19146	0.741116	48.2606	3.73e-12	5.58e-11				PF07891	PTHR10759 PTHR10759:SF9							GO:0003735 GO:0005622 GO:0005840 GO:0006412		AT1G69610	Protein of unknown function (DUF1666)
Gohir.D05G028900	1239.11	6.18239	0.444566	131.585	1.84e-30	1.48e-28				PF02365	PTHR31079 PTHR31079:SF3							GO:0003677 GO:0006355		AT4G29230	C domain containing protein 75
Gohir.D08G162700	808.265	3.61303	0.684077	22.8163	1.78e-06	1.11e-05				PF03087	PTHR31509 PTHR31509:SF13
Gohir.A09G094000	1067.98	6.17185	0.410936	157.334	4.33e-36	4.7e-34				PF04525	PTHR31087 PTHR31087:SF22									AT2G38640	Protein of unknown function (DUF567)
Gohir.D08G100700	5050.07	2.55207	0.272225	78.5122	7.95e-19	2.5e-17				PF16113	PTHR11941 PTHR11941:SF81									AT5G65940	beta-hydroxyisobutyryl-CoA hydrolase 1
Gohir.A09G069600	617.132	6.17017	0.806094	38.8764	4.52e-10	5.11e-09				PF04756	PTHR12692 PTHR12692:SF0
Gohir.A12G269000	19922.6	6.16935	0.448157	121.409	3.11e-28	2.12e-26				PF00314	PTHR31048 PTHR31048:SF1									AT1G73620	Pathogenesis-related thaumatin superfamily protein
Gohir.A01G071000	53.0494	6.15938	1.07381	28.3023	1.04e-07	8.12e-07				PF00954 PF01453 PF07714 PF08276	PTHR27002 PTHR27002:SF101							GO:0004672 GO:0004674 GO:0004713 GO:0005524 GO:0006468 GO:0048544
Gohir.A12G142900	465.463	6.15711	0.447103	144.979	2.17e-33	2.04e-31				PF12174	PTHR32263							GO:0003950
Gohir.1Z071200	440.418	3.60054	0.47435	47.8139	4.69e-12	6.94e-11
Gohir.A12G247100	1199.98	6.15649	0.528958	90.6743	1.69e-21	6.69e-20				PF02519	PTHR31374 PTHR31374:SF29							GO:0009733		AT4G00880	SAUR-like auxin-responsive protein family
Gohir.A02G079100	62.0203	6.14763	0.833138	53.7332	2.3e-13	3.95e-12				PF00069 PF08263 PF13855	PTHR27000 PTHR27000:SF224							GO:0004672 GO:0004713 GO:0005515 GO:0005524 GO:0006468		AT5G49660	Leucine-rich repeat transmembrane protein kise family protein
Gohir.A07G079500	42.6159	3.59938	0.663986	26.786	2.27e-07	1.67e-06				PF05498	PTHR39112									AT3G29780	ralf-like 27
Gohir.D08G132600	269.285	6.13447	0.51232	115.905	4.99e-27	3.12e-25				PF06760 PF07714, PF00069	PTHR23257 PTHR23257:SF454							GO:0004672 GO:0004713 GO:0005524 GO:0006468		AT1G64300	Protein kise family protein
Gohir.A12G247200	324.579	6.1302	0.444218	158.517	2.39e-36	2.62e-34														AT5G53588	conserved peptide upstream open reading frame 50
Gohir.A11G147100	124.403	3.59735	0.594904	31.2219	2.3e-08	2.01e-07				PF00067	PTHR24286 PTHR24286:SF29							GO:0004497 GO:0005506 GO:0016705 GO:0020037 GO:0055114		AT5G14400	cytochrome P450
Gohir.D09G170200	64.0448	6.1209	0.870071	46.1825	1.08e-11	1.53e-10
Gohir.A12G187400	320.53	6.11489	0.523322	105.291	1.05e-24	5.45e-23
Gohir.A10G196400	121215	6.11284	0.407994	144.118	3.35e-33	3.12e-31				PF02469	PTHR32499 PTHR32499:SF3
Gohir.A05G188600	1795.53	6.09261	0.646861	58.1765	2.4e-14	4.63e-13				PF00643	PTHR31832 PTHR31832:SF6							GO:0005622 GO:0008270		AT1G75540	salt tolerance homolog2
Gohir.A12G220400	134.486	3.58741	0.728553	20.3461	6.46e-06	3.6e-05				PF00249	PTHR10641 PTHR10641:SF674							GO:0003677		AT4G12350	myb domain protein 42
Gohir.A11G021400	313.77	3.58702	0.389785	71.8348	2.34e-17	6.3e-16				PF10699	PTHR31764, PTHR31764 PTHR31764:SF0									AT4G11720	hapless 2
Gohir.D05G260600	760.245	6.07232	0.999636	24.2257	8.57e-07	5.69e-06					PTHR33872 PTHR33872:SF2									AT1G19530
Gohir.D05G185100	182.583	6.06696	1.29165	14.954	0.000110164	0.000466823				PF00505 PF01388	PTHR13711 PTHR13711:SF202							GO:0003677		AT1G76110	HMG (high mobility group) box protein with ARID/BRIGHT D-binding domain
Gohir.A05G027000	1016.68	6.06377	0.494855	102.671	3.96e-24	1.93e-22				PF02365	PTHR31079 PTHR31079:SF3							GO:0003677 GO:0006355		AT4G29230	C domain containing protein 75
Gohir.A05G182800	937.703	6.04387	0.697599	50.0339	1.51e-12	2.37e-11					PTHR34779									AT1G76070
Gohir.A07G131600	190.618	6.04368	0.844636	36.9907	1.19e-09	1.26e-08				PF01679								GO:0016021
Gohir.D07G165700	264.642	3.58352	0.777015	17.575	2.76e-05	0.000134266				PF04720	PTHR31579 PTHR31579:SF4									AT3G07350	Protein of unknown function (DUF506)
Gohir.A05G211500	221.303	6.04304	0.780782	43.1968	4.95e-11	6.43e-10				PF06404	PTHR33285 PTHR33285:SF3							GO:0005576 GO:0008083 GO:0008283
Gohir.D04G049300	491.625	6.04249	0.855927	33.5136	7.08e-09	6.71e-08				PF07891	PTHR10759 PTHR10759:SF1							GO:0003735 GO:0005622 GO:0005840 GO:0006412		AT5G39785	Protein of unknown function (DUF1666)
Gohir.A11G107800	13713.4	6.03417	0.549725	78.1325	9.64e-19	3e-17				PF01501	PTHR11183 PTHR11183:SF54							GO:0016757		AT2G47180	galactinol synthase 1
Gohir.D10G230600	45.1693	6.03295	0.983586	35.7591	2.23e-09	2.28e-08
Gohir.D08G256300	172.472	6.01863	0.768206	45.7603	1.34e-11	1.87e-10				PF01073	PTHR10366 PTHR10366:SF459							GO:0003854 GO:0005975 GO:0006694 GO:0016616 GO:0016857 GO:0055114
Gohir.A11G087800	48.7445	6.00248	1.23612	18.7653	1.48e-05	7.63e-05					PTHR33191
Gohir.D13G063800	24.0698	5.99854	1.40791	16.6504	4.49e-05	0.000208145				PF00646 PF08387	PTHR32212 PTHR32212:SF56							GO:0005515		AT4G03220	Protein with RNI-like/FBD-like domains
Gohir.A04G049400	189.096	5.99685	0.746783	48.0376	4.18e-12	6.22e-11				PF02365	PTHR31744 PTHR31744:SF5							GO:0003677 GO:0006355
Gohir.A06G183600	655.208	5.99518	0.504805	99.4789	1.98e-23	9.14e-22
Gohir.D06G009500	986.273	5.99214	0.368481	190.662	2.28e-43	3.53e-41				PF01553 PF16076	PTHR10983 PTHR10983:SF25							GO:0008152 GO:0016746		AT1G75020	lysophosphatidyl acyltransferase 4
Gohir.A05G195100	118.674	5.98411	0.626545	82.7362	9.38e-20	3.18e-18				PF04844	PTHR33057 PTHR33057:SF24
Gohir.A09G088600	370.833	5.97793	0.428286	157.081	4.91e-36	5.33e-34				PF13912	PTHR26374 PTHR26374:SF210							GO:0046872		AT2G28200	C2H2-type zinc finger family protein
Gohir.D02G072000	943.048	3.57151	0.468109	47.9901	4.28e-12	6.36e-11				PF00069 PF00560 PF08263 PF13855, PF00069	PTHR27000 PTHR27000:SF92, PTHR27000 PTHR27000:SF212							GO:0004672 GO:0004713 GO:0005515 GO:0005524 GO:0006468, GO:0004672 GO:0004713 GO:0005524 GO:0006468
Gohir.A12G180400	5387.1	5.97328	0.504115	92.1591	8e-22	3.26e-20				PF03662	PTHR14363 PTHR14363:SF17							GO:0016020 GO:0016798		AT5G07830	glucuronidase 2
Gohir.A05G338100	4125.67	5.96673	0.316202	239.11	6.15e-54	1.48e-51				PF00141	PTHR31517 PTHR31517:SF7							GO:0004601 GO:0006979 GO:0020037 GO:0055114		AT5G14130	Peroxidase superfamily protein
Gohir.D10G007900	18695.9	5.96497	0.505034	91.0001	1.44e-21	5.69e-20				PF00403	PTHR22814 PTHR22814:SF79							GO:0030001 GO:0046872		AT4G16380	Heavy metal transport/detoxification superfamily protein
Gohir.A02G075500	1083.95	5.96022	0.326681	243.972	5.35e-55	1.37e-52
Gohir.A10G025000	198.024	5.95628	1.21954	16.2735	5.48e-05	0.000249037				PF13537	PTHR11772 PTHR11772:SF19
Gohir.A09G194000	51.4566	5.95259	1.31878	15.5039	8.23e-05	0.000359041				PF00067	PTHR24298 PTHR24298:SF121							GO:0005506 GO:0016705 GO:0020037 GO:0055114
Gohir.A10G031500	2390.44	5.95226	0.732432	43.4636	4.32e-11	5.65e-10				PF00010	PTHR12565 PTHR12565:SF82							GO:0046983
Gohir.D10G094500	3697.48	5.94455	0.465377	107.973	2.73e-25	1.48e-23				PF00657	PTHR22835 PTHR22835:SF147							GO:0016788		AT2G23540	GDSL-like Lipase/Acylhydrolase superfamily protein
Gohir.A06G149700	1433.26	5.93764	0.689511	49.3108	2.18e-12	3.36e-11				PF03595	PTHR31269 PTHR31269:SF4							GO:0006873 GO:0008308 GO:0016021 GO:0055085		AT1G62280	SLAC1 homologue 1
Gohir.D11G147800	70640.3	3.56045	0.486315	43.8082	3.62e-11	4.79e-10				PF03188 PF04526	PTHR23130 PTHR23130:SF95							GO:0016021		AT3G25290	Auxin-responsive family protein
Gohir.D05G360800	975.021	5.93446	0.43035	133.572	6.78e-31	5.55e-29				PF03171 PF14226, PF03171	PTHR10209 PTHR10209:SF211							GO:0016491 GO:0055114
Gohir.A10G113800	11963.4	5.93409	0.390247	151.855	6.82e-35	6.94e-33				PF06886	PTHR31358 PTHR31358:SF1									AT3G23090	TPX2 (targeting protein for Xklp2) protein family
Gohir.D06G033900	5386.68	5.92943	0.448995	115.182	7.18e-27	4.47e-25				PF02298	PTHR33021 PTHR33021:SF64							GO:0009055		AT1G72230	Cupredoxin superfamily protein
Gohir.A13G183600	67.1062	5.92143	1.17941	19.0321	1.29e-05	6.71e-05
Gohir.A01G122800	455.151	3.55501	0.610069	28.1049	1.15e-07	8.91e-07				PF04863 PF04864	PTHR11751 PTHR11751:SF126							GO:0016846		AT1G34060	Pyridoxal phosphate (PLP)-dependent transferases superfamily protein
Gohir.D08G195300	22.7619	5.91437	1.39546	16.6817	4.42e-05	0.000205116
Gohir.D06G061100	256.416	3.55138	0.754269	18.3927	1.8e-05	9.11e-05					PTHR35461 PTHR35461:SF2									AT3G24535
Gohir.D13G158300	158.956	5.90819	0.721659	51.9084	5.82e-13	9.55e-12				PF03171 PF14226	PTHR10209 PTHR10209:SF176							GO:0016491 GO:0055114
Gohir.A09G143900	783.9	5.90367	0.729576	44.0389	3.22e-11	4.3e-10					PTHR13140 PTHR13140:SF480
Gohir.A13G008000	136.734	5.88831	0.777885	44.2599	2.88e-11	3.86e-10				PF03107 PF07649	PTHR32410							GO:0005515 GO:0008270 GO:0047134 GO:0055114		AT3G07000	Cysteine/Histidine-rich C1 domain family protein
Gohir.D06G008800	89.7022	5.88801	0.847601	38.7466	4.83e-10	5.44e-09					PTHR23172									AT1G75100	J-domain protein required for chloroplast accumulation response 1
Gohir.D11G196600	76.6204	5.88314	0.827722	43.0168	5.43e-11	7e-10				PF03195	PTHR31301 PTHR31301:SF22									AT5G66870	ASYMMETRIC LEAVES 2-like 1
Gohir.D12G247900	116.698	5.87673	0.6629	68.1244	1.53e-16	3.78e-15														AT5G53588	conserved peptide upstream open reading frame 50
Gohir.D10G128900	1592.57	5.8722	0.418877	134.651	3.94e-31	3.29e-29				PF00168 PF08372	PTHR10024 PTHR10024:SF226							GO:0005515
Gohir.D12G221500	1955.14	5.86836	0.386082	158.179	2.83e-36	3.1e-34					PTHR31681							GO:0003950		AT1G62520
Gohir.D08G025600	451578	5.86533	0.37066	164.448	1.21e-37	1.44e-35
Gohir.A11G145300	184.04	5.86432	0.727644	48.75	2.91e-12	4.4e-11				PF03188	PTHR23130 PTHR23130:SF78							GO:0016021		AT3G07570	Cytochrome b561/ferric reductase transmembrane with DOMON related domain
Gohir.D11G182100	80.4297	5.86361	1.32055	14.1615	0.000167764	0.000681301				PF00175	PTHR19384 PTHR19384:SF82							GO:0016491 GO:0055114		AT5G66190	ferredoxin-DP(+)-oxidoreductase 1
Gohir.A04G100500	241.74	5.86062	0.513374	106.099	7.01e-25	3.69e-23				PF03081	PTHR12542 PTHR12542:SF15							GO:0000145 GO:0006887		AT5G13150	exocyst subunit exo70 family protein C1
Gohir.D04G054500	744.504	5.85612	0.718522	45.0959	1.88e-11	2.58e-10				PF03083	PTHR10791
Gohir.D05G026700	1220.04	5.85337	0.569733	71.3949	2.92e-17	7.8e-16					PTHR33388 PTHR33388:SF4									AT4G28840
Gohir.A11G020500	687.714	5.8529	0.975844	24.0999	9.15e-07	6.04e-06				PF04699	PTHR12644							GO:0005885 GO:0015629 GO:0030833 GO:0034314
Gohir.D10G164600	180.549	5.84982	0.609314	74.0483	7.62e-18	2.17e-16
Gohir.D04G107100	35.0111	3.52164	0.817725	16.4788	4.92e-05	0.000225785				PF13639	PTHR14155 PTHR14155:SF94							GO:0005515 GO:0008270
Gohir.D11G179700	2909.67	5.83504	0.386042	154.453	1.84e-35	1.94e-33				PF08263	PTHR27001 PTHR27001:SF60
Gohir.A03G052900	1981.4	5.83136	0.824508	33.2574	8.07e-09	7.58e-08				PF04669	PTHR31444 PTHR31444:SF7									AT4G24910	Protein of unknown function (DUF579)
Gohir.A05G357700	3019.26	5.83012	0.4649	105.414	9.91e-25	5.14e-23				PF09713	PTHR31871 PTHR31871:SF5
Gohir.D05G374000	29966.3	5.82207	0.588505	64.6013	9.17e-16	2.08e-14				PF00332 PF07983	PTHR32227 PTHR32227:SF116							GO:0004553 GO:0005975		AT4G26830	O-Glycosyl hydrolases family 17 protein
Gohir.D02G218900	4099.29	3.51432	0.352475	81.8832	1.44e-19	4.82e-18				PF00149 PF14008 PF16656	PTHR22953 PTHR22953:SF22							GO:0003993 GO:0016787 GO:0046872		AT2G16430	purple acid phosphatase 10
Gohir.A05G379800	19139.4	5.80133	0.343974	188.864	5.63e-43	8.54e-41				PF00069	PTHR27001 PTHR27001:SF221							GO:0004672 GO:0004713 GO:0005524 GO:0006468		AT3G59110	Protein kise superfamily protein
Gohir.D06G122600	1056.23	5.79734	0.916132	26.808	2.25e-07	1.65e-06				PF01565 PF08031	PTHR32448							GO:0003824 GO:0016491 GO:0016614 GO:0050660 GO:0055114		AT1G30760	FAD-binding Berberine family protein
Gohir.A12G083000	38.5255	5.79414	1.35462	14.4326	0.000145262	0.000598451				PF06045 PF14683 PF14686	PTHR32018							GO:0003824 GO:0005975 GO:0030246
Gohir.D07G123800	5056.26	5.79277	0.262253	333.354	1.79e-74	8.32e-72				PF04185	PTHR31956 PTHR31956:SF10							GO:0003824 GO:0008152 GO:0016788		AT2G26870	non-specific phospholipase C2
Gohir.D01G218000	142.002	5.7836	0.779238	41.6499	1.09e-10	1.35e-09				PF00560 PF08263 PF13855	PTHR27004 PTHR27004:SF37							GO:0005515
Gohir.D05G036000	85.7331	5.77703	0.685094	66.4192	3.65e-16	8.63e-15				PF00069 PF00560 PF08263	PTHR27008 PTHR27008:SF16							GO:0004672 GO:0004713 GO:0005515 GO:0005524 GO:0006468		AT3G42880	Leucine-rich repeat protein kise family protein
Gohir.A05G105700	3790.23	5.77444	0.432058	120.227	5.64e-28	3.8e-26				PF04784 PF14389, PF04784	PTHR23054 PTHR23054:SF16									AT5G60720	Protein of unknown function
Gohir.A09G123500	210.5	5.76143	0.840165	33.8058	6.09e-09	5.84e-08					PTHR22835 PTHR22835:SF133
Gohir.D06G004800	1057.47	5.76096	0.572912	69.3391	8.29e-17	2.11e-15				PF00646 PF01167	PTHR16517 PTHR16517:SF41							GO:0005515		AT1G47270	tubby like protein 6
Gohir.D05G241700	22.5939	5.75761	1.306	18.2788	1.91e-05	9.62e-05				PF00069	PTHR27001 PTHR27001:SF231							GO:0004672 GO:0004713 GO:0005524 GO:0006468
Gohir.A09G117400	159.837	5.75299	0.935302	27.3101	1.73e-07	1.3e-06					PTHR34666 PTHR34666:SF1									AT1G71910
Gohir.D12G151400	1055.51	5.74986	0.388693	156.196	7.67e-36	8.21e-34				PF02458	PTHR31623 PTHR31623:SF3							GO:0016747		AT1G24430	HXXXD-type acyl-transferase family protein
Gohir.A04G139200	2687.92	5.74761	0.592994	63.1409	1.92e-15	4.21e-14				PF13578, PF01596	PTHR10509 PTHR10509:SF20							GO:0008171		AT1G67980	caffeoyl-CoA 3-O-methyltransferase
Gohir.D07G113800	473.367	5.74317	0.652587	54.4796	1.57e-13	2.76e-12				PF00170 PF14144	PTHR22952 PTHR22952:SF179							GO:0003700 GO:0006351 GO:0006355 GO:0043565		AT1G08320	bZIP transcription factor family protein
Gohir.A02G041000	169.936	5.73952	0.817175	36.2492	1.74e-09	1.81e-08
Gohir.D08G113100	7247.03	5.73646	0.236107	403.024	1.21e-89	1.1e-86				PF00240 PF02179	PTHR12329 PTHR12329:SF11							GO:0005515 GO:0051087		AT5G52060	BCL-2-associated athanogene 1
Gohir.A10G056200	166.913	5.73635	0.916485	28.1722	1.11e-07	8.63e-07				PF01070	PTHR10578 PTHR10578:SF67							GO:0010181 GO:0016491 GO:0055114
Gohir.A01G199700	341.942	5.73451	0.856533	31.2119	2.31e-08	2.02e-07				PF00005 PF01061	PTHR19241 PTHR19241:SF286							GO:0005524 GO:0016020 GO:0016887		AT5G06530	ABC-2 type transporter family protein
Gohir.D08G098600	484.237	3.49408	0.44691	51.0728	8.9e-13	1.43e-11
Gohir.D11G196200	331.598	3.49355	0.58084	30.2642	3.77e-08	3.18e-07				PF00069	PTHR24343 PTHR24343:SF169							GO:0004672 GO:0004713 GO:0005524 GO:0006468		AT5G66880	sucrose nonfermenting 1(SNF1)-related protein kise 2.3
Gohir.D05G082200	156.103	5.73186	0.575983	82.9317	8.49e-20	2.89e-18					PTHR33736 PTHR33736:SF3							GO:0005515		AT2G27310	F-box family protein
Gohir.A12G049300	58.2156	5.7228	0.821772	44.7931	2.19e-11	2.98e-10				PF13639	PTHR14155 PTHR14155:SF74							GO:0005515 GO:0008270
Gohir.D13G150800	5134.21	3.48966	0.364599	75.5368	3.59e-18	1.06e-16				PF02485	PTHR19297 PTHR19297:SF75							GO:0008375 GO:0016020		AT3G15350	Core-2/I-branching beta-1
Gohir.D10G010300	3815.17	3.48943	0.318341	99.2512	2.22e-23	1.02e-21				PF13350	PTHR31126 PTHR31126:SF15							GO:0004725		AT4G03960	Phosphotyrosine protein phosphatases superfamily protein
Gohir.A04G029400	79.9083	3.48831	0.686298	22.1278	2.55e-06	1.54e-05				PF00560 PF08263 PF13855	PTHR27004							GO:0005515
Gohir.A04G031300	2718.7	5.71507	0.374415	159.721	1.3e-36	1.45e-34				PF02365	PTHR31719 PTHR31719:SF29							GO:0003677 GO:0006355		AT3G15510	C domain containing protein 2
Gohir.D12G247800	287.469	5.71084	0.831115	33.3059	7.87e-09	7.42e-08				PF02519	PTHR31374 PTHR31374:SF29							GO:0009733		AT4G00880	SAUR-like auxin-responsive protein family
Gohir.A03G143800	117.624	5.70697	1.02373	22.7578	1.84e-06	1.14e-05				PF02181	PTHR23213 PTHR23213:SF239									AT1G70140	formin 8
Gohir.D05G127300	64.1233	5.70602	0.820613	43.0134	5.44e-11	7.01e-10				PF05633	PTHR31509 PTHR31509:SF7									AT1G63930	from the Czech 'roh' meaning 'corner'
Gohir.D11G188600	42.7027	5.70192	1.01614	27.8487	1.31e-07	1.01e-06					PTHR38362 PTHR38362:SF1									AT1G75388	conserved peptide upstream open reading frame 5
Gohir.D02G195100	74483.1	3.4836	0.47347	44.5563	2.47e-11	3.34e-10				PF00933 PF01915 PF14310	PTHR30620 PTHR30620:SF40							GO:0004553 GO:0005975		AT5G64570	beta-D-xylosidase 4
Gohir.A10G011300	132.473	5.69974	0.545342	100.821	1.01e-23	4.74e-22				PF02341	PTHR33791 PTHR33791:SF1									AT4G04330	Chaperonin-like RbcX protein
Gohir.D09G088300	802.879	5.6986	0.264917	380.783	8.41e-85	5.84e-82				PF13912	PTHR26374 PTHR26374:SF210							GO:0046872		AT2G28200	C2H2-type zinc finger family protein
Gohir.D12G106900	958.721	5.69681	0.450746	112.471	2.82e-26	1.67e-24				PF08449	PTHR10778 PTHR10778:SF19							GO:0055085
Gohir.D01G212700	4639.89	5.69118	0.387845	145.805	1.43e-33	1.36e-31				PF13515	PTHR30509 PTHR30509:SF7
Gohir.A11G239900	101.553	5.68973	0.794628	40.8378	1.65e-10	1.99e-09
Gohir.D10G188500	7624.01	5.68836	0.703211	43.8164	3.61e-11	4.77e-10				PF00141	PTHR31388							GO:0004601 GO:0006979 GO:0020037 GO:0055114
Gohir.D08G131500	1224.46	3.47252	0.400312	62.5771	2.56e-15	5.52e-14
Gohir.D11G095700	3611.35	5.68383	0.363277	167.091	3.2e-38	3.94e-36				PF12819	PTHR34590 PTHR34590:SF2
Gohir.A13G144700	943.295	5.67409	0.493565	92.6532	6.23e-22	2.56e-20				PF02365	PTHR31719 PTHR31719:SF29							GO:0003677 GO:0006355		AT3G15510	C domain containing protein 2
Gohir.A13G201700	88667.2	5.6681	0.316633	214.608	1.36e-48	2.71e-46				PF03030	PTHR31998 PTHR31998:SF14							GO:0004427 GO:0009678 GO:0015992 GO:0016020		AT1G15690	Inorganic H pyrophosphatase family protein
Gohir.D05G316300	19.3342	5.66537	1.33812	17.5009	2.87e-05	0.000139098
Gohir.A08G043100	3247.56	5.66233	0.732502	40.2452	2.24e-10	2.64e-09				PF13668	PTHR31694 PTHR31694:SF6									AT3G62730	(1 of 2) PF13668 - Ferritin-like domain (Ferritin_2)
Gohir.D07G162700	2354.75	5.6562	0.446363	109.946	1.01e-25	5.66e-24					PTHR35301 PTHR35301:SF1									AT4G13195	CLAVATA3/ESR-RELATED 44
Gohir.D11G313800	16880	5.65312	0.468917	97.6415	5.01e-23	2.24e-21				PF06886	PTHR31358 PTHR31358:SF4									AT1G54460	TPX2 (targeting protein for Xklp2) protein family
Gohir.A11G100000	204.78	5.65236	0.48063	118.686	1.23e-27	8.06e-26				PF16594	PTHR35165 PTHR35165:SF1							GO:0006810 GO:0016020
Gohir.D09G207300	204.776	5.6473	0.662878	54.953	1.23e-13	2.2e-12
Gohir.A08G153500	1415.85	3.45714	0.23412	183.757	7.33e-42	1.05e-39				PF00722 PF06955	PTHR31062 PTHR31062:SF16							GO:0004553 GO:0005618 GO:0005975 GO:0006073 GO:0010411 GO:0016762 GO:0042546 GO:0048046, GO:0004553 GO:0005618 GO:0005975 GO:0006073 GO:0016762 GO:0048046		AT1G32170	xyloglucan endotransglucosylase/hydrolase 30
Gohir.A05G054500	36.4329	5.64005	1.2443	16.9991	3.74e-05	0.000176894				PF00069 PF00139, PF00069	PTHR27007 PTHR27007:SF44							GO:0004672 GO:0004713 GO:0005524 GO:0006468 GO:0030246, GO:0004672 GO:0004713 GO:0005524 GO:0006468 GO:0016020
Gohir.A10G197100	119.622	3.45637	0.429911	57.6272	3.17e-14	6.02e-13				PF00106	PTHR24322 PTHR24322:SF442							GO:0008152 GO:0016491
Gohir.A11G010000	375.299	2.46245	0.599354	15.2467	9.43e-05	0.000406037				PF00447	PTHR10015 PTHR10015:SF168							GO:0003700 GO:0005634 GO:0006355 GO:0043565		AT5G62020	heat shock transcription factor B2A
Gohir.A06G001300	9278.9	5.63677	0.417474	123.098	1.33e-28	9.31e-27				PF13639	PTHR14155 PTHR14155:SF77							GO:0005515 GO:0008270		AT5G42200	RING/U-box superfamily protein
Gohir.D11G325700	183.251	5.6297	0.784898	38.0173	7.01e-10	7.73e-09					PTHR37708 PTHR37708:SF1									AT5G38300
Gohir.D01G150100	1022.49	3.4529	0.275839	132.055	1.46e-30	1.17e-28
Gohir.D05G124500	329.442	5.62384	0.406225	158.119	2.92e-36	3.19e-34				PF04525	PTHR31087 PTHR31087:SF2									AT3G15810	Protein of unknown function (DUF567)
Gohir.A12G260600	54.1003	5.6204	0.725122	63.5418	1.57e-15	3.46e-14				PF01554	PTHR11206 PTHR11206:SF103							GO:0006855 GO:0015238 GO:0015297 GO:0016020 GO:0055085		AT4G23030	MATE efflux family protein
Gohir.D12G088900	281.413	5.62032	0.578234	71.2734	3.11e-17	8.25e-16				PF00300	PTHR23029 PTHR23029:SF51
Gohir.D13G064900	626.951	5.61752	0.556724	72.1847	1.96e-17	5.33e-16				PF00635	PTHR10809 PTHR10809:SF48							GO:0005789
Gohir.D12G119800	1174.13	5.61322	0.641831	52.4419	4.43e-13	7.38e-12				PF02365	PTHR31989 PTHR31989:SF45							GO:0003677 GO:0006355		AT2G46770	C (No Apical Meristem) domain transcriptiol regulator superfamily protein
Gohir.D05G191000	9946.59	5.61159	0.387281	142.166	8.95e-33	8.15e-31				PF00612 PF13178	PTHR32295 PTHR32295:SF16							GO:0005515		AT1G19870	IQ-domain 32
Gohir.A07G205500	930.824	5.6071	0.647508	51.7953	6.16e-13	1.01e-11				PF04770	PTHR31948 PTHR31948:SF12									AT3G28917	mini zinc finger 2
Gohir.D03G017900	1566.34	5.59967	0.395032	141.053	1.57e-32	1.4e-30				PF05920 PF07526, PF05920	PTHR11850 PTHR11850:SF103							GO:0003677 GO:0006355		AT4G36870	BEL1-like homeodomain 2
Gohir.A12G260200	148.138	5.59816	0.940616	25.8878	3.62e-07	2.57e-06				PF14299	PTHR31960							GO:0005515
Gohir.A12G157100	398.076	3.44142	0.51289	37.7365	8.1e-10	8.82e-09				PF10914	PTHR31204									AT2G32380	Transmembrane protein 97
Gohir.D11G188500	160.127	5.596	0.46462	137.589	8.96e-32	7.75e-30				PF00170	PTHR22952 PTHR22952:SF182							GO:0003700 GO:0006355 GO:0043565		AT2G18160	basic leucine-zipper 2
Gohir.D13G215500	285.852	3.4391	0.741206	17.9997	2.21e-05	0.000109765					PTHR33228 PTHR33228:SF5									AT5G57685	glutamine dumper 3
Gohir.A05G387300	366.393	5.59585	0.522185	85.9162	1.88e-20	6.75e-19				PF00069 PF01453	PTHR27002 PTHR27002:SF142							GO:0004672 GO:0004674 GO:0004713 GO:0005524 GO:0006468
Gohir.A09G060200	241.791	5.58869	1.09237	18.246	1.94e-05	9.77e-05
Gohir.A08G200300	4005.04	3.4348	0.256691	148.968	2.91e-34	2.87e-32				PF01120	PTHR10030 PTHR10030:SF27							GO:0004560 GO:0005975		AT2G28100	alpha-L-fucosidase 1
Gohir.D06G066400	2555.14	5.5746	0.471677	95.7938	1.27e-22	5.55e-21				PF02225 PF04253 PF04389	PTHR10404									AT5G19740	Peptidase M28 family protein
Gohir.A11G026700	511.01	3.43305	0.321681	97.2359	6.15e-23	2.72e-21				PF01535 PF13041	PTHR24015 PTHR24015:SF855									AT5G47460	Pentatricopeptide repeat (PPR) superfamily protein
Gohir.D09G136500	792.428	5.57296	0.426794	122.935	1.44e-28	1.01e-26				PF01627	PTHR28242							GO:0000160 GO:0004871
Gohir.D11G117400	19.8709	5.57065	1.34466	15.9372	6.55e-05	0.000292297				PF00072 PF00249	PTHR26402 PTHR26402:SF535							GO:0000160 GO:0003677
Gohir.A12G079600	37.4003	5.56958	1.10336	21.9818	2.75e-06	1.65e-05
Gohir.A08G212700	50.8717	5.56679	0.873254	36.8103	1.3e-09	1.38e-08				PF05078	PTHR31621									AT5G27370	Protein of unknown function (DUF679)
Gohir.D10G203500	54391.5	5.56658	0.434619	110.899	6.23e-26	3.6e-24				PF02469	PTHR32499 PTHR32499:SF3
Gohir.D12G159400	23.7164	5.56628	1.27926	17.276	3.23e-05	0.000154856				PF03168	PTHR31852 PTHR31852:SF50
Gohir.A05G063900	35.2373	3.42296	0.669805	24.2299	8.55e-07	5.68e-06				PF00188	PTHR10334 PTHR10334:SF212									AT4G31470	CAP (Cysteine-rich secretory proteins
Gohir.D10G088800	32.9436	5.56377	1.23859	16.8433	4.06e-05	0.000190349				PF00069	PTHR24055 PTHR24055:SF138							GO:0004672 GO:0004713 GO:0005524 GO:0006468		AT2G17530	Protein kise superfamily protein
Gohir.D11G307900	1860.18	5.55934	0.563403	66.9194	2.83e-16	6.8e-15				PF00314	PTHR31048 PTHR31048:SF36
Gohir.D05G356200	239.192	5.55383	0.82967	32.2209	1.38e-08	1.25e-07					PTHR33357							GO:0046872		AT3G15353	metallothionein 3
Gohir.A12G241100	61.5877	5.5515	0.904616	31.19	2.34e-08	2.04e-07
Gohir.D05G209400	919.34	5.53358	0.560111	68.4059	1.33e-16	3.31e-15				PF03629	PTHR31988 PTHR31988:SF4									AT3G53010	Domain of unknown function (DUF303)
Gohir.D11G056700	72.7162	5.53242	1.14213	17.7425	2.53e-05	0.000123867				PF01019	PTHR11686 PTHR11686:SF29							GO:0003840 GO:0006749		AT4G39650	gamma-glutamyl transpeptidase 2
Gohir.D13G022600	235.372	5.52883	0.597909	64.8923	7.91e-16	1.81e-14				PF00067	PTHR24298 PTHR24298:SF105							GO:0004497 GO:0005506 GO:0016705 GO:0020037 GO:0055114
Gohir.D09G040100	1028.23	3.41428	0.611576	25.9343	3.53e-07	2.52e-06
Gohir.D08G238300	36.2762	5.51938	0.902376	37.7533	8.03e-10	8.75e-09				PF05617										AT5G17340	Putative membrane lipoprotein
Gohir.A13G188100	606.39	5.51833	0.679467	46.2899	1.02e-11	1.45e-10				PF04145	PTHR12483 PTHR12483:SF39							GO:0005375 GO:0016021 GO:0035434
Gohir.A10G238100	1550.41	5.51774	0.3877	143.191	5.34e-33	4.93e-31				PF13839 PF14416, PF13839	PTHR32285 PTHR32285:SF62
Gohir.D10G106500	110.363	5.51744	1.01015	22.0765	2.62e-06	1.57e-05				PF04043	PTHR31080 PTHR31080:SF1							GO:0004857		AT5G64620	cell wall / vacuolar inhibitor of fructosidase 2
Gohir.D06G007900	8165.48	5.51524	0.256177	320.001	1.45e-71	6.1e-69				PF14383	PTHR34282 PTHR34282:SF1									AT5G42710
Gohir.D01G060700	415.088	5.50962	0.85721	28.9357	7.48e-08	5.99e-07				PF01501	PTHR32116 PTHR32116:SF24							GO:0016757 GO:0047262		AT5G54690	galacturonosyltransferase 12
Gohir.D10G105700	38.0789	5.49459	0.862526	41.0594	1.48e-10	1.79e-09				PF13639	PTHR14155 PTHR14155:SF106							GO:0005515 GO:0008270		AT1G49230	RING/U-box superfamily protein
Gohir.A06G202200	55.6936	5.49426	1.06779	20.9961	4.6e-06	2.63e-05														AT2G31930
Gohir.D02G107900	7843.85	5.4931	0.433819	109.73	1.12e-25	6.28e-24				PF02225	PTHR22765 PTHR22765:SF58							GO:0005509		AT3G52850	vacuolar sorting receptor homolog 1
Gohir.A12G241600	43.0667	5.49197	1.26092	15.009	0.000106999	0.000454669				PF00534 PF08323	PTHR12526 PTHR12526:SF383							GO:0004373		AT1G32900	UDP-Glycosyltransferase superfamily protein
Gohir.D08G117900	6097.7	5.49111	0.335376	184.74	4.47e-42	6.47e-40					PTHR34283 PTHR34283:SF1									AT3G49570	response to low sulfur 3
Gohir.A08G007900	141.004	5.47646	0.671361	52.3612	4.62e-13	7.67e-12				PF00854	PTHR11654 PTHR11654:SF19							GO:0005215 GO:0006810 GO:0016020
Gohir.D06G166800	32.6476	5.47498	1.22214	16.9484	3.84e-05	0.000181177				PF00394 PF07731 PF07732	PTHR11709 PTHR11709:SF22							GO:0005507 GO:0016491 GO:0046274 GO:0048046 GO:0052716 GO:0055114		AT2G40370	laccase 5
Gohir.A09G239900	1405.1	5.47172	0.399948	132.923	9.4e-31	7.67e-29				PF00168	PTHR32246							GO:0005515
Gohir.D09G114200	564.123	5.46695	0.392014	147.966	4.82e-34	4.71e-32					PTHR34666 PTHR34666:SF1									AT1G71910
Gohir.A02G129700	18.5235	5.466	1.33728	15.6787	7.51e-05	0.000330159				PF05340	PTHR34046 PTHR34046:SF1									AT5G65300
Gohir.D02G180500	1632.23	5.46341	0.487969	87.5397	8.26e-21	3.08e-19				PF13923, PF00097	PTHR12313 PTHR12313:SF5							GO:0005515 GO:0008270, GO:0005515 GO:0008270 GO:0046872		AT4G03510	RING membrane-anchor 1
Gohir.D11G015500	479.209	5.46282	0.560696	68.8979	1.04e-16	2.61e-15
Gohir.D10G081900	55.8823	3.3975	0.618182	27.0433	1.99e-07	1.48e-06				PF00044 PF02800	PTHR10836 PTHR10836:SF49							GO:0006006 GO:0016620 GO:0050661 GO:0051287 GO:0055114		AT1G12900	glyceraldehyde 3-phosphate dehydrogese A subunit 2
Gohir.D11G018600	5425	5.45954	0.541772	69.6897	6.94e-17	1.78e-15				PF04398	PTHR31676 PTHR31676:SF20									AT4G24130	Protein of unknown function
Gohir.D12G142800	159.893	3.39493	0.562027	31.329	2.18e-08	1.91e-07				PF04720	PTHR31579 PTHR31579:SF2									AT4G32480	Protein of unknown function (DUF506)
Gohir.A05G216300	49.4437	5.44618	1.09378	19.9998	7.75e-06	4.24e-05					PTHR23029 PTHR23029:SF40
Gohir.A01G029800	36.9949	5.44567	1.21724	16.4458	5.01e-05	0.000229384
Gohir.1Z047500	563.61	5.44348	0.628334	53.4505	2.65e-13	4.54e-12
Gohir.D11G012500	567.413	5.43835	0.568077	65.8726	4.81e-16	1.12e-14
Gohir.D08G191900	275.973	5.43834	0.721973	41.3349	1.28e-10	1.57e-09				PF00249	PTHR10641 PTHR10641:SF674							GO:0003677		AT4G12350	myb domain protein 42
Gohir.D12G242500	2947.05	5.43823	0.338582	180.777	3.28e-41	4.55e-39				PF02365	PTHR31989 PTHR31989:SF39							GO:0003677 GO:0006355		AT1G32770	C domain containing protein 12
Gohir.D03G032500	66.3164	5.43677	1.02163	22.2515	2.39e-06	1.45e-05					PTHR32011 PTHR32011:SF3									AT2G22790
Gohir.A02G065400	42901.5	5.43245	0.287951	244.057	5.13e-55	1.32e-52				PF00316	PTHR11556 PTHR11556:SF17							GO:0005975 GO:0042132 GO:0042578		AT1G43670	Inositol monophosphatase family protein
Gohir.A05G019900	202.903	5.43199	0.988845	21.596	3.37e-06	1.98e-05					PTHR37077
Gohir.D11G034400	56.5167	5.42837	0.785294	43.9947	3.29e-11	4.39e-10				PF04770	PTHR31948									AT1G74660	mini zinc finger 1
Gohir.D06G060200	435.853	3.38349	0.826813	13.9937	0.000183426	0.000738628
Gohir.D13G050100	37.8744	5.42524	1.14549	18.4511	1.74e-05	8.86e-05
Gohir.D07G194400	105.654	5.42495	0.756794	41.2094	1.37e-10	1.67e-09				PF13350	PTHR31126 PTHR31126:SF15							GO:0004725		AT1G05000	Phosphotyrosine protein phosphatases superfamily protein
Gohir.A07G198000	10429	5.42236	0.322685	194.91	2.7e-44	4.36e-42				PF00332 PF07983	PTHR32227 PTHR32227:SF65							GO:0004553 GO:0005975		AT3G07320	O-Glycosyl hydrolases family 17 protein
Gohir.D09G093600	1859.56	5.41557	0.450995	101.145	8.55e-24	4.04e-22				PF04525	PTHR31087 PTHR31087:SF22									AT2G38640	Protein of unknown function (DUF567)
Gohir.A10G054300	87.8419	5.41418	0.782658	38.9593	4.33e-10	4.91e-09				PF00067	PTHR24298 PTHR24298:SF51							GO:0005506 GO:0016705 GO:0020037 GO:0055114
Gohir.A12G271500	132.053	5.40493	0.93013	24.8683	6.14e-07	4.18e-06				PF07690	PTHR24064 PTHR24064:SF271							GO:0016021 GO:0055085		AT1G73220	organic cation/carnitine transporter1
Gohir.D11G013600	56.1862	5.40278	0.914796	29.3302	6.1e-08	4.97e-07					PTHR34576 PTHR34576:SF3									AT5G52900	(1 of 1) PTHR34576:SF3 - MEMBRANE-ASSOCIATED KISE REGULATOR 6-RELATED
Gohir.A05G094900	68.1228	5.39317	0.902531	28.742	8.27e-08	6.58e-07
Gohir.A12G085700	32.8794	5.39283	1.24897	15.3919	8.74e-05	0.000378869
Gohir.A06G033000	391.294	5.37917	0.599811	58.7983	1.75e-14	3.43e-13				PF02298	PTHR33021 PTHR33021:SF64							GO:0009055		AT1G72230	Cupredoxin superfamily protein
Gohir.A05G248800	16.256	5.37408	1.41532	13.4828	0.000240761	0.000941742
Gohir.D10G137400	339.075	5.37117	0.558176	69.2524	8.66e-17	2.21e-15				PF03016	PTHR11062 PTHR11062:SF110
Gohir.D06G043000	2108.28	5.36948	0.590767	57.5206	3.34e-14	6.34e-13				PF01490	PTHR22950 PTHR22950:SF3									AT1G77690	like AUX1 3
Gohir.A13G051700	480.748	5.3674	0.768988	34.5709	4.11e-09	4.04e-08					PTHR33088
Gohir.A07G143000	1578.17	5.36537	0.580318	59.8021	1.05e-14	2.11e-13				PF00106	PTHR24322 PTHR24322:SF442							GO:0008152 GO:0016491
Gohir.A01G230800	27.5907	5.36077	1.09294	22.272	2.37e-06	1.43e-05
Gohir.A10G123000	199.565	5.35995	0.906437	25.4267	4.6e-07	3.2e-06				PF07983	PTHR32227 PTHR32227:SF73									AT1G79480	Carbohydrate-binding X8 domain superfamily protein
Gohir.A04G046200	21.8339	3.35616	0.835129	15.0455	0.00010495	0.000446921				PF08387	PTHR32212 PTHR32212:SF134							GO:0005515		AT1G80960	F-box and Leucine Rich Repeat domains containing protein
Gohir.D05G080100	106.694	5.35632	1.04098	19.7312	8.91e-06	4.81e-05					PTHR33264 PTHR33264:SF5
Gohir.D12G246900	3753.31	5.35505	0.75863	34.4742	4.32e-09	4.23e-08				PF00891 PF08100	PTHR11746 PTHR11746:SF106							GO:0008168 GO:0008171 GO:0046983		AT5G54160	O-methyltransferase 1
Gohir.A13G142600	3415.29	5.35363	0.674444	43.6689	3.89e-11	5.11e-10				PF00232	PTHR10353 PTHR10353:SF46							GO:0004553 GO:0005975		AT5G54570	beta glucosidase 41
Gohir.A08G115200	11753	5.35235	0.358496	154.456	1.84e-35	1.94e-33					PTHR33403 PTHR33403:SF2
Gohir.A06G069600	3321.68	5.34926	0.525343	72.1433	2e-17	5.44e-16				PF05153	PTHR12588 PTHR12588:SF1							GO:0005506 GO:0005737 GO:0019310 GO:0050113 GO:0055114		AT2G19800	myo-inositol oxygese 2
Gohir.A12G019400	9665.2	5.34738	0.454796	95.699	1.34e-22	5.81e-21				PF00860	PTHR11119 PTHR11119:SF51							GO:0005215 GO:0006810 GO:0016020 GO:0055085		AT1G49960	Xanthine/uracil permease family protein
Gohir.D06G137400	309.956	3.34852	0.461119	44.9042	2.07e-11	2.82e-10				PF00249	PTHR31314 PTHR31314:SF15							GO:0003677
Gohir.D13G192300	764.038	5.31511	0.493551	83.7599	5.59e-20	1.93e-18				PF00027 PF07885 PF11834, PF00027 PF11834	PTHR10217 PTHR10217:SF537							GO:0005249 GO:0006813 GO:0016020		AT4G32650	potassium channel in Arabidopsis thalia 3
Gohir.A06G160600	46.5571	2.39664	0.562406	17.0956	3.55e-05	0.000168791				PF00394 PF07731 PF07732, PF07731	PTHR11709 PTHR11709:SF22							GO:0005507 GO:0016491 GO:0046274 GO:0048046 GO:0052716 GO:0055114, GO:0005507 GO:0016491 GO:0055114		AT2G40370	laccase 5
Gohir.D03G121800	462.295	5.31002	0.403242	134.23	4.87e-31	4.03e-29				PF00481	PTHR13832 PTHR13832:SF219							GO:0003824 GO:0004722 GO:0006470		AT1G07430	highly ABA-induced PP2C gene 2
Gohir.D03G022800	157.982	3.34208	0.581629	28.4051	9.84e-08	7.74e-07				PF00447	PTHR10015 PTHR10015:SF166							GO:0003700 GO:0005634 GO:0006355 GO:0043565		AT4G36990	heat shock factor 4
Gohir.A09G012500	1310.48	5.30356	0.353421	163.656	1.8e-37	2.13e-35				PF00069	PTHR24056 PTHR24056:SF188							GO:0004672 GO:0004713 GO:0005524 GO:0006468		AT5G39420	CDC2C
Gohir.A07G038300	1853.59	5.29818	0.472088	88.8337	4.29e-21	1.64e-19				PF02990	PTHR10766 PTHR10766:SF54							GO:0016021		AT5G35160	Endomembrane protein 70 protein family
Gohir.D08G217700	1274.63	5.29592	0.720485	37.9044	7.43e-10	8.14e-09				PF00722 PF06955	PTHR31062 PTHR31062:SF18							GO:0004553 GO:0005618 GO:0005975 GO:0006073 GO:0016762 GO:0048046		AT3G44990	xyloglucan endo-transglycosylase-related 8
Gohir.D02G052000	995.15	5.28947	0.358711	160.323	9.62e-37	1.09e-34				PF01373	PTHR31352 PTHR31352:SF3							GO:0000272 GO:0016161		AT5G18670	beta-amylase 3
Gohir.D05G258200	2114.97	5.28888	0.421189	111.527	4.54e-26	2.65e-24					PTHR37714 PTHR37714:SF1									AT1G75810
Gohir.D11G232700	203.112	5.28436	1.12367	15.8515	6.85e-05	0.000304391					PTHR33181 PTHR33181:SF3
Gohir.A08G025900	1137.79	3.3345	0.32915	86.6007	1.33e-20	4.86e-19				PF03208	PTHR19317 PTHR19317:SF11									AT5G56230	prenylated RAB acceptor 1.G2
Gohir.D05G021100	31.8197	5.27355	1.11825	19.1891	1.18e-05	6.24e-05
Gohir.D09G139300	219.917	5.27248	0.485549	96.3703	9.53e-23	4.16e-21					PTHR31342 PTHR31342:SF10									AT2G36650
Gohir.D05G091000	267.953	5.2693	0.531975	75.3786	3.89e-18	1.14e-16				PF07690	PTHR23500 PTHR23500:SF91							GO:0016020 GO:0016021 GO:0022891 GO:0055085
Gohir.D11G112500	22194.1	5.26755	0.468109	88.1297	6.13e-21	2.32e-19				PF01501	PTHR11183 PTHR11183:SF54							GO:0016757		AT2G47180	galactinol synthase 1
Gohir.A02G031000	1302.12	5.26687	0.270973	284.991	6.14e-64	2.13e-61														AT3G06145
Gohir.A09G025600	2265.37	5.25582	0.532538	68.6042	1.2e-16	3.01e-15
Gohir.D07G029200	77.8257	5.25226	1.06589	18.5805	1.63e-05	8.34e-05				PF12695	PTHR12277 PTHR12277:SF53									AT4G31020	alpha/beta-Hydrolases superfamily protein
Gohir.A05G020000	119.805	5.24604	0.804758	32.8324	1e-08	9.29e-08
Gohir.A08G137300	16604.9	5.23905	0.416896	110.314	8.36e-26	4.74e-24				PF00134	PTHR15615 PTHR15615:SF15									AT2G45080	cyclin p3;1
Gohir.A04G010700	39.6099	3.32151	0.717222	19.2824	1.13e-05	5.97e-05				PF13813	PTHR31595 PTHR31595:SF13							GO:0047196		AT5G55380	MBOAT (membrane bound O-acyl transferase) family protein
Gohir.D09G089200	646.828	5.23388	0.509151	77.1513	1.58e-18	4.84e-17
Gohir.D12G244100	949.452	5.23232	0.628681	49.3065	2.19e-12	3.37e-11					PTHR33472									AT1G63310
Gohir.D07G187200	20.1833	5.23079	1.08611	23.944	9.92e-07	6.5e-06				PF07714 PF11721	PTHR27003 PTHR27003:SF104							GO:0004672 GO:0004713 GO:0005524 GO:0006468
Gohir.D04G000600	332.315	3.31739	0.392845	61.3796	4.71e-15	9.85e-14				PF03372	PTHR12121 PTHR12121:SF44									AT5G54130	Calcium-binding endonuclease/exonuclease/phosphatase family
Gohir.D06G171000	259.298	5.22919	0.674638	44.5834	2.44e-11	3.3e-10
Gohir.A03G084700	61.8098	3.31518	0.549192	33.0217	9.11e-09	8.49e-08
Gohir.A08G138100	9719.82	3.313	0.289356	109.762	1.11e-25	6.19e-24				PF13520 PF13906	PTHR11785 PTHR11785:SF407							GO:0003333 GO:0015171 GO:0016020		AT1G05940	cationic amino acid transporter 9
Gohir.A09G191800	559.232	3.31212	0.41202	54.915	1.26e-13	2.24e-12				PF01762 PF13334	PTHR11214 PTHR11214:SF7							GO:0006486 GO:0008378 GO:0016020
Gohir.D01G034900	1492.09	2.37602	0.314775	51.728	6.37e-13	1.04e-11
Gohir.A06G029000	426.201	3.31131	0.484858	39.6014	3.11e-10	3.6e-09				PF00931 PF13855	PTHR23155 PTHR23155:SF562							GO:0005515 GO:0043531
Gohir.D12G261000	170.59	5.20652	0.560247	70.0606	5.75e-17	1.49e-15				PF14299	PTHR31960							GO:0005515
Gohir.D05G036100	7569.75	5.20487	0.311448	197.116	8.9e-45	1.47e-42				PF12708	PTHR31339 PTHR31339:SF14									AT1G19170	Pectin lyase-like superfamily protein
Gohir.A05G262400	7934.22	5.20257	0.43451	100.748	1.04e-23	4.91e-22				PF00249	PTHR10641 PTHR10641:SF551							GO:0003677
Gohir.D01G113800	51.4239	5.20081	0.932307	25.6858	4.02e-07	2.83e-06				PF02458	PTHR31642 PTHR31642:SF12							GO:0016747
Gohir.D12G117700	245.578	5.20065	0.780867	32.6435	1.11e-08	1.02e-07				PF00067	PTHR24298 PTHR24298:SF46							GO:0004497 GO:0005506 GO:0016705 GO:0020037 GO:0055114		AT3G61880	cytochrome p450 78a9
Gohir.D10G067200	581.333	3.30264	0.649555	21.7325	3.13e-06	1.85e-05				PF00005 PF01061 PF08370	PTHR19241 PTHR19241:SF224							GO:0005524 GO:0016020 GO:0016887
Gohir.D08G160700	124.43	5.19874	0.8803	26.2599	2.98e-07	2.15e-06
Gohir.A07G075800	5256.45	3.29624	0.434271	48.3007	3.66e-12	5.47e-11				PF03547	PTHR31419 PTHR31419:SF3							GO:0016021 GO:0055085
Gohir.D02G019400	46.3058	5.18525	1.18583	15.1151	0.000101151	0.000432565
Gohir.D01G068200	677.857	3.29068	0.543599	30.9264	2.68e-08	2.31e-07				PF00657	PTHR22835 PTHR22835:SF116							GO:0016788		AT5G55050	GDSL-like Lipase/Acylhydrolase superfamily protein
Gohir.A07G134300	211.176	5.17331	0.714271	39.3	3.63e-10	4.16e-09				PF08392 PF08541	PTHR31561 PTHR31561:SF1							GO:0003824 GO:0006633 GO:0008152 GO:0008610 GO:0016020 GO:0016747		AT1G01120	3-ketoacyl-CoA synthase 1
Gohir.D05G282800	1150.66	3.28691	0.403397	56.0865	6.94e-14	1.27e-12					PTHR33334 PTHR33334:SF1									AT3G54500
Gohir.A05G169900	199.611	5.16279	0.692535	42.179	8.33e-11	1.05e-09					PTHR33647 PTHR33647:SF4
Gohir.D12G269400	7708.81	5.16051	0.542087	63.8313	1.36e-15	3.01e-14				PF00314	PTHR31048 PTHR31048:SF1									AT1G73620	Pathogenesis-related thaumatin superfamily protein
Gohir.A07G070400	5737.3	5.16041	0.359347	146.076	1.25e-33	1.19e-31					PTHR33133 PTHR33133:SF3									AT5G61340
Gohir.A05G171000	108.103	2.35964	0.607799	13.8722	0.000195669	0.000782165				PF00394 PF07731 PF07732	PTHR11709 PTHR11709:SF11							GO:0005507 GO:0016491 GO:0055114		AT4G22010	SKU5 similar 4
Gohir.A11G265000	400.57	3.27952	0.556678	29.3961	5.9e-08	4.82e-07				PF09353	PTHR35509 PTHR35509:SF1									AT5G27560	Domain of unknown function (DUF1995)
Gohir.A07G027500	55.0108	3.27941	0.746368	17.0373	3.67e-05	0.000173593				PF12874	PTHR23067 PTHR23067:SF43							GO:0003676 GO:0008270		AT2G24030	zinc ion binding;nucleic acid binding
Gohir.D05G185800	299.231	5.15119	0.637465	48.7663	2.88e-12	4.37e-11					PTHR34779 PTHR34779:SF1									AT1G76070
Gohir.D09G152400	443.166	3.27681	0.421588	51.5029	7.15e-13	1.16e-11				PF13639	PTHR14155 PTHR14155:SF144							GO:0005515 GO:0008270
Gohir.D02G073500	17309.2	5.14997	0.456246	89.7121	2.75e-21	1.07e-19				PF03083	PTHR10791 PTHR10791:SF44									AT1G21460	Nodulin MtN3 family protein
Gohir.D06G123200	201428	5.14465	0.341394	159.729	1.3e-36	1.45e-34				PF00759	PTHR22298 PTHR22298:SF36							GO:0003824 GO:0004553 GO:0005975		AT5G49720	glycosyl hydrolase 9A1
Gohir.A11G105500	486.791	3.27075	0.470043	41.2214	1.36e-10	1.66e-09				PF00010	PTHR12565 PTHR12565:SF178							GO:0046983
Gohir.D07G053000	310.921	5.14307	0.436608	110.341	8.25e-26	4.68e-24				PF02519	PTHR31374 PTHR31374:SF10							GO:0009733		AT5G50760	SAUR-like auxin-responsive protein family
Gohir.A05G230000	183.363	5.14272	0.697522	41.4053	1.24e-10	1.52e-09				PF11250	PTHR33155 PTHR33155:SF11
Gohir.D08G174400	1434.4	5.14102	0.274251	263.926	2.39e-59	6.88e-57				PF00722 PF06955	PTHR31062 PTHR31062:SF16							GO:0004553 GO:0005618 GO:0005975 GO:0006073 GO:0010411 GO:0016762 GO:0042546 GO:0048046, GO:0004553 GO:0005618 GO:0005975 GO:0006073 GO:0016762 GO:0048046		AT1G32170	xyloglucan endotransglucosylase/hydrolase 30
Gohir.D03G080400	44.9003	5.13404	0.759516	43.9081	3.44e-11	4.57e-10				PF03018	PTHR21495 PTHR21495:SF49
Gohir.A12G050200	4262.48	5.13286	0.340215	162.465	3.27e-37	3.81e-35				PF02225	PTHR22765 PTHR22765:SF56							GO:0005509		AT1G30900	VACUOLAR SORTING RECEPTOR 6
Gohir.D07G132300	46.5026	5.13245	0.840106	33.496	7.14e-09	6.77e-08				PF14009	PTHR33052 PTHR33052:SF19									AT4G02090	(1 of 1) PTHR33052:SF19 - AGAA.5
Gohir.A05G038300	666.774	5.13037	0.722488	36.2404	1.74e-09	1.81e-08					PTHR33172 PTHR33172:SF6
Gohir.A12G186300	291.364	5.13034	0.539673	69.2177	8.82e-17	2.24e-15
Gohir.A11G054300	2338.59	3.26515	0.347016	74.6638	5.58e-18	1.61e-16				PF15251	PTHR33675 PTHR33675:SF3							GO:0003700 GO:0004871 GO:0006355 GO:0007165
Gohir.D06G001200	546.7	5.12257	0.380267	139.602	3.25e-32	2.86e-30				PF03141	PTHR10108 PTHR10108:SF837							GO:0008168
Gohir.A13G158800	95.0281	3.26207	0.577138	28.0198	1.2e-07	9.27e-07				PF13639	PTHR14155 PTHR14155:SF159							GO:0005515 GO:0008270, GO:0006221 GO:0007049 GO:0045747		AT5G17600	RING/U-box superfamily protein
Gohir.D12G171000	47.801	5.11511	0.687606	56.4773	5.69e-14	1.05e-12					PTHR35735
Gohir.D05G180400	2474.24	3.26156	0.308273	94.5635	2.37e-22	1.01e-20				PF01501	PTHR32116 PTHR32116:SF7							GO:0016757 GO:0047262		AT5G47780	galacturonosyltransferase 4
Gohir.A02G039000	5652.69	5.11412	0.562315	58.5582	1.97e-14	3.86e-13
Gohir.A09G094100	7136.93	5.10962	0.48579	78.338	8.68e-19	2.72e-17				PF04949	PTHR21470 PTHR21470:SF4									AT2G27740	Family of unknown function (DUF662)
Gohir.D05G241400	112.773	5.10387	0.978798	20.5244	5.89e-06	3.3e-05					PTHR34193 PTHR34193:SF1									AT1G21390	embryo defective 2170
Gohir.D10G217600	199.609	5.10189	0.502302	84.1222	4.65e-20	1.62e-18
Gohir.D06G088600	1110.72	5.1016	0.412812	111.807	3.94e-26	2.32e-24
Gohir.D01G085100	157.985	5.09492	0.756167	34.6381	3.97e-09	3.91e-08				PF02535	PTHR11040 PTHR11040:SF59							GO:0005385 GO:0016020 GO:0016021 GO:0030001 GO:0046873 GO:0055085 GO:0071577		AT3G12750	zinc transporter 1 precursor
Gohir.D01G050200	2567.53	5.09098	0.322588	180.538	3.7e-41	5.1e-39												GO:0046872		AT3G15353	metallothionein 3
Gohir.A10G002500	3022.77	2.34375	0.19402	132.9	9.51e-31	7.75e-29					PTHR33972 PTHR33972:SF2									AT1G78890	(1 of 3) PTHR33972:SF2 - EXPRESSED PROTEIN
Gohir.A07G166900	866.401	3.25022	0.443973	45.383	1.62e-11	2.24e-10				PF07983	PTHR32227 PTHR32227:SF60									AT5G35740	Carbohydrate-binding X8 domain superfamily protein
Gohir.D01G022300	397.3	5.0879	0.50492	76.7341	1.96e-18	5.93e-17				PF01544	PTHR13890 PTHR13890:SF8							GO:0016020 GO:0030001 GO:0046873 GO:0055085		AT5G64560	magnesium transporter 9
Gohir.D06G178600	141.466	5.0855	0.870475	25.8222	3.74e-07	2.65e-06				PF00069 PF13499	PTHR24349 PTHR24349:SF88							GO:0004672 GO:0004713 GO:0005509 GO:0005524 GO:0006468
Gohir.A06G004200	2136.12	5.08306	0.597633	51.6316	6.7e-13	1.09e-11				PF02704	PTHR23201 PTHR23201:SF2									AT1G75750	GAST1 protein homolog 1
Gohir.A08G047200	7070.08	2.34153	0.312736	50.8451	1e-12	1.6e-11				PF11976	PTHR10562 PTHR10562:SF26							GO:0005515
Gohir.D10G234000	60.5299	5.08109	1.15332	14.8913	0.000113885	0.000481558				PF00004	PTHR32429 PTHR32429:SF8							GO:0005524
Gohir.D08G082200	2773.19	5.07931	0.828459	26.6965	2.38e-07	1.74e-06				PF03083	PTHR10791 PTHR10791:SF49
Gohir.D08G144600	64.7209	5.07739	1.19805	13.7525	0.000208542	0.000828365				PF08392 PF08541	PTHR31561 PTHR31561:SF1							GO:0003824 GO:0006633 GO:0008152 GO:0008610 GO:0016020 GO:0016747		AT1G01120	3-ketoacyl-CoA synthase 1
Gohir.D07G108900	698.555	3.24549	0.290452	107.334	3.76e-25	2.02e-23				PF13912	PTHR26374 PTHR26374:SF210							GO:0046872		AT2G28200	C2H2-type zinc finger family protein
Gohir.A10G120000	18112.4	3.24546	0.363846	66.9352	2.81e-16	6.75e-15
Gohir.D01G053800	169.899	5.07159	0.413145	138.008	7.26e-32	6.31e-30				PF00005 PF01061	PTHR19241 PTHR19241:SF257							GO:0005524 GO:0016020 GO:0016887		AT4G27420	ABC-2 type transporter family protein
Gohir.D06G129900	1618.43	5.0715	0.36405	141.786	1.08e-32	9.85e-31					PTHR31342 PTHR31342:SF16									AT1G61080	Hydroxyproline-rich glycoprotein family protein
Gohir.D11G344500	4380.29	5.0709	0.448098	91.3158	1.22e-21	4.89e-20				PF00005 PF01061	PTHR19241 PTHR19241:SF258							GO:0005524 GO:0016020 GO:0016887		AT3G53510	ABC-2 type transporter family protein
Gohir.A07G053000	10973.3	5.06745	0.54323	61.7706	3.86e-15	8.15e-14				PF01274	PTHR21631 PTHR21631:SF1							GO:0003824 GO:0004474 GO:0006097		AT5G03860	malate synthase
Gohir.A05G087200	642.201	5.06599	0.324588	190.453	2.53e-43	3.9e-41				PF00733 PF12481, PF00733	PTHR11772 PTHR11772:SF13							GO:0004066 GO:0006529		AT3G47340	glutamine-dependent asparagine synthase 1
Gohir.A05G170700	33.6264	5.06023	1.00875	22.272	2.37e-06	1.43e-05				PF08137	PTHR33102									AT4G35783	ROTUNDIFOLIA like 6
Gohir.1Z058600	571.902	5.05944	0.746321	33.2867	7.95e-09	7.48e-08
Gohir.A12G018900	67.6225	5.05445	1.01045	19.5985	9.55e-06	5.13e-05					PTHR36327 PTHR36327:SF1									AT1G49975	(1 of 2) PF05479 - Photosystem I reaction centre subunit N (PSAN or PSI-N) (PsaN)
Gohir.D05G255800	378.964	3.23546	0.374129	64.7046	8.7e-16	1.98e-14				PF01794 PF08022 PF08030	PTHR11972 PTHR11972:SF83							GO:0016491 GO:0055114		AT5G50160	ferric reduction oxidase 8
Gohir.A05G306400	1947.84	5.04864	0.520042	67.7386	1.87e-16	4.58e-15				PF03151	PTHR11132 PTHR11132:SF124							GO:0005215 GO:0006810 GO:0016021
Gohir.A02G103300	1249.42	2.33168	0.348668	40.7368	1.74e-10	2.08e-09				PF00999	PTHR32468 PTHR32468:SF34							GO:0006812 GO:0015299 GO:0016021 GO:0055085		AT5G41610	cation/H+ exchanger 18
Gohir.D07G177300	432.293	2.33127	0.325349	47.1431	6.6e-12	9.6e-11				PF01535 PF13041	PTHR24015 PTHR24015:SF389									AT3G22150	Tetratricopeptide repeat (TPR)-like superfamily protein
Gohir.D06G078700	17557	5.03408	0.335916	160.081	1.09e-36	1.22e-34				PF02519	PTHR31374 PTHR31374:SF22							GO:0009733		AT3G43120	SAUR-like auxin-responsive protein family
Gohir.A04G126500	3872.77	5.03306	0.606565	49.1619	2.36e-12	3.61e-11					PTHR37183 PTHR37183:SF1									AT1G25275
Gohir.D06G209100	412.489	5.03213	0.690961	38.9857	4.27e-10	4.85e-09				PF08477	PTHR24072 PTHR24072:SF178							GO:0005525 GO:0005622 GO:0007165 GO:0007264 GO:0015031 GO:0016020		AT5G45970	RAC-like 2
Gohir.D13G149400	617.746	5.03148	0.650354	43.6507	3.93e-11	5.15e-10				PF02365	PTHR31719 PTHR31719:SF29							GO:0003677 GO:0006355		AT3G15510	C domain containing protein 2
Gohir.D06G003100	802.821	3.22388	0.713791	17.2518	3.27e-05	0.000156601				PF05920 PF07526	PTHR11850 PTHR11850:SF65							GO:0003677 GO:0006355		AT1G75410	BEL1-like homeodomain 3
Gohir.A11G044000	106.626	3.22273	0.738213	16.4917	4.89e-05	0.000224396				PF00083	PTHR23500 PTHR23500:SF154							GO:0016020 GO:0016021 GO:0022857 GO:0022891 GO:0055085		AT4G36670	Major facilitator superfamily protein
Gohir.A13G192700	3403.71	3.21805	0.421325	49.2912	2.21e-12	3.39e-11
Gohir.A10G070900	23029.1	3.21779	0.339662	75.6831	3.33e-18	9.87e-17					PTHR31568
Gohir.D01G181700	1079.17	5.0211	0.70468	36.5752	1.47e-09	1.54e-08				PF00173 PF00174 PF00175 PF00970 PF03404	PTHR19370 PTHR19370:SF100							GO:0006809 GO:0016491 GO:0030151 GO:0042128 GO:0050464 GO:0055114		AT1G37130	nitrate reductase 2
Gohir.A02G057600	33363.2	5.01935	0.485246	76.2087	2.55e-18	7.65e-17				PF00438 PF02772 PF02773	PTHR11964 PTHR11964:SF16							GO:0004478 GO:0005524 GO:0006556		AT1G02500	S-adenosylmethionine synthetase 1
Gohir.D07G108400	600.199	5.0188	0.381545	132.514	1.15e-30	9.37e-29				PF00487 PF11960	PTHR32100 PTHR32100:SF20							GO:0006629 GO:0016717 GO:0055114		AT2G29980	fatty acid desaturase 3
Gohir.D09G015300	414.107	5.01795	0.43203	104.656	1.45e-24	7.42e-23				PF07891	PTHR10759 PTHR10759:SF1							GO:0003735 GO:0005622 GO:0005840 GO:0006412		AT5G39785	Protein of unknown function (DUF1666)
Gohir.A02G148400	1128.27	5.01611	0.538222	63.0572	2.01e-15	4.38e-14				PF00722 PF06955	PTHR31062 PTHR31062:SF48							GO:0004553 GO:0005618 GO:0005975 GO:0006073 GO:0010411 GO:0016762 GO:0042546 GO:0048046		AT5G65730	xyloglucan endotransglucosylase/hydrolase 6
Gohir.D11G127800	47.6372	3.21102	0.699763	18.741	1.5e-05	7.72e-05				PF11250	PTHR33155 PTHR33155:SF8									AT5G19260	Protein of unknown function (DUF3049)
Gohir.D13G078600	230.415	3.20915	0.323445	87.6995	7.62e-21	2.86e-19					PTHR33133 PTHR33133:SF7									AT3G11810	(1 of 2) PTHR33133:SF7 - F26K24.10 PROTEIN
Gohir.A13G044800	757.861	3.20883	0.378018	61.5832	4.24e-15	8.92e-14				PF04788	PTHR31300 PTHR31300:SF1									AT3G19540	Protein of unknown function (DUF620)
Gohir.D08G085500	4714.45	2.32108	0.348025	40.4108	2.06e-10	2.44e-09				PF01073	PTHR10366 PTHR10366:SF465							GO:0003854 GO:0006694 GO:0016616 GO:0055114		AT3G62830	D(P)-binding Rossmann-fold superfamily protein
Gohir.A05G061600	491.376	5.00913	0.853334	24.9784	5.8e-07	3.97e-06				PF00026	PTHR13683 PTHR13683:SF246							GO:0004190 GO:0006508		AT5G10770	Eukaryotic aspartyl protease family protein
Gohir.D09G026900	23.855	5.00394	1.14216	16.9539	3.83e-05	0.000180678					PTHR10634 PTHR10634:SF38							GO:0008270
Gohir.A09G181700	167.275	2.31958	0.44462	25.1905	5.19e-07	3.58e-06					PTHR31798 PTHR31798:SF4									AT4G25620	hydroxyproline-rich glycoprotein family protein
Gohir.A08G237000	152.825	4.99855	0.611061	53.3791	2.75e-13	4.69e-12				PF01603	PTHR10257 PTHR10257:SF25							GO:0000159 GO:0005488 GO:0007165 GO:0008601
Gohir.D07G012900	122.231	4.99636	0.937616	21.4579	3.62e-06	2.11e-05				PF07714	PTHR24361 PTHR24361:SF385							GO:0004672 GO:0004713 GO:0005524 GO:0006468		AT4G29810	MAP kise kise 2
Gohir.A09G036200	269.6	4.99426	0.487282	82.9575	8.38e-20	2.85e-18					PTHR21576 PTHR21576:SF27
Gohir.D12G043500	32113.1	3.201	0.306774	91.9465	8.91e-22	3.6e-20				PF07714	PTHR24057 PTHR24057:SF3							GO:0004672 GO:0004713 GO:0005524 GO:0006468		AT1G09840	shaggy-like protein kise 41
Gohir.A01G057200	24.3782	4.98377	1.07621	19.3291	1.1e-05	5.83e-05
Gohir.D09G066200	577.626	4.98308	0.762955	31.0532	2.51e-08	2.17e-07
Gohir.D10G108500	1952.14	4.9827	0.497374	72.51	1.66e-17	4.56e-16				PF03141	PTHR10108 PTHR10108:SF926							GO:0008168
Gohir.A01G038900	338.693	4.97799	0.411249	116.732	3.29e-27	2.1e-25				PF02519	PTHR31374 PTHR31374:SF46							GO:0009733		AT3G12955	SAUR-like auxin-responsive protein family
Gohir.A13G075500	58.1125	4.97421	0.657717	53.9323	2.08e-13	3.59e-12
Gohir.D05G359000	61.438	4.9726	0.946638	22.0248	2.69e-06	1.61e-05
Gohir.D13G085500	8963.3	3.19584	0.356383	67.9834	1.65e-16	4.06e-15					PTHR33914 PTHR33914:SF2							GO:0016491 GO:0055114		AT2G03810	18S pre-ribosomal assembly protein gar2-related
Gohir.D11G164800	346.176	3.19578	0.504531	34.4603	4.35e-09	4.25e-08				PF07714 PF12819	PTHR27003 PTHR27003:SF104							GO:0004672 GO:0004713 GO:0005524 GO:0006468
Gohir.D09G076200	3485.05	3.19454	0.491776	35.7041	2.3e-09	2.34e-08				PF07714 PF11721 PF13855	PTHR27006 PTHR27006:SF1							GO:0004672 GO:0004713 GO:0005515 GO:0005524 GO:0006468
Gohir.D08G269100	149.692	3.19221	0.396272	57.922	2.73e-14	5.23e-13				PF00462	PTHR10168 PTHR10168:SF56							GO:0009055 GO:0015035 GO:0045454		AT4G33040	Thioredoxin superfamily protein
Gohir.A11G094200	2905.71	4.96138	0.423004	99.5237	1.94e-23	8.95e-22				PF03168	PTHR31234 PTHR31234:SF12									AT2G46300	Late embryogenesis abundant (LEA) hydroxyproline-rich glycoprotein family
Gohir.D01G108200	977.946	3.19144	0.501954	34.3102	4.7e-09	4.57e-08				PF02036	PTHR10094 PTHR10094:SF17									AT5G42890	sterol carrier protein 2
Gohir.D13G173000	771.774	4.95087	0.532856	63.4937	1.61e-15	3.54e-14				PF02373 PF02375 PF02928 PF05964 PF05965, PF05965	PTHR10694 PTHR10694:SF53							GO:0005634		AT1G08620	Transcription factor jumonji (jmj) family protein / zinc finger (C5HC2 type) family protein
Gohir.A08G241200	452.743	4.94482	0.471747	83.7679	5.56e-20	1.92e-18				PF00225	PTHR24115 PTHR24115:SF465							GO:0003777 GO:0005524 GO:0005871 GO:0007018 GO:0008017
Gohir.A09G149500	1930.29	2.30436	0.31426	49.0093	2.55e-12	3.88e-11				PF04520	PTHR33083 PTHR33083:SF10									AT5G03230	Protein of unknown function
Gohir.D12G233200	115.584	4.94306	0.819734	28.3338	1.02e-07	8e-07				PF04116	PTHR31899 PTHR31899:SF1							GO:0005506 GO:0006633 GO:0016491 GO:0055114
Gohir.A03G126400	497.654	4.93822	0.548154	60.364	7.88e-15	1.61e-13				PF02301										AT1G67370	D-binding HORMA family protein
Gohir.D11G171000	897.273	4.93816	0.485907	76.2497	2.5e-18	7.51e-17				PF00069 PF13947 PF14380	PTHR27009 PTHR27009:SF21							GO:0004672 GO:0004713 GO:0005524 GO:0006468 GO:0030247		AT5G38280	PR5-like receptor kise
Gohir.A05G027100	404.449	3.17625	0.557262	27.8116	1.34e-07	1.03e-06				PF00365	PTHR13697 PTHR13697:SF7							GO:0003872 GO:0006002 GO:0006096, GO:0003872 GO:0005524 GO:0006002 GO:0006096		AT4G26270	phosphofructokise 3
Gohir.A02G055600	127.796	3.17469	0.605686	23.8072	1.06e-06	6.93e-06				PF01612	PTHR13620 PTHR13620:SF8							GO:0003676 GO:0006139 GO:0008408		AT3G12440	Polynucleotidyl transferase
Gohir.D05G318900	353.479	3.171	0.529337	30.763	2.92e-08	2.5e-07				PF14009	PTHR33052 PTHR33052:SF23									AT5G17350	(1 of 28) PF14009 - Domain of unknown function (DUF4228) (DUF4228)
Gohir.D05G005300	73.2316	2.30239	0.468653	22.722	1.87e-06	1.16e-05				PF09177	PTHR34949 PTHR34949:SF1							GO:0016020 GO:0016192 GO:0048193
Gohir.D09G169500	31.3126	4.92335	0.959354	23.9798	9.74e-07	6.39e-06					PTHR34780
Gohir.A04G018000	4400.66	3.16596	0.385887	57.121	4.1e-14	7.69e-13				PF00657	PTHR22835 PTHR22835:SF189							GO:0016788		AT1G28570	SGNH hydrolase-type esterase superfamily protein
Gohir.D11G151700	1359.31	4.91864	0.282457	230.076	5.74e-52	1.3e-49				PF03188 PF03351	PTHR23130 PTHR23130:SF78							GO:0016021		AT3G07570	Cytochrome b561/ferric reductase transmembrane with DOMON related domain
Gohir.A10G015900	71.6645	4.91401	0.788494	32.2142	1.38e-08	1.25e-07				PF01657 PF07714	PTHR27002							GO:0004672 GO:0004713 GO:0005524 GO:0006468
Gohir.A05G123900	1777.39	4.91312	0.618435	45.7853	1.32e-11	1.85e-10				PF00005 PF01061 PF08370 PF14510	PTHR19241 PTHR19241:SF219							GO:0005524 GO:0016020 GO:0016887		AT1G15520	pleiotropic drug resistance 12
Gohir.D01G094400	9068.01	2.29674	0.491425	19.8697	8.29e-06	4.5e-05				PF00107 PF08240	PTHR11695 PTHR11695:SF490							GO:0008270 GO:0016491 GO:0055114		AT5G42250	Zinc-binding alcohol dehydrogese family protein
Gohir.D05G205500	447.016	3.16092	0.394521	55.474	9.47e-14	1.71e-12				PF00085	PTHR10438 PTHR10438:SF229							GO:0006662 GO:0015035 GO:0045454		AT1G07700	Thioredoxin superfamily protein
Gohir.A12G172000	2119.44	3.15918	0.296224	97.0523	6.75e-23	2.99e-21				PF00395	PTHR33740 PTHR33740:SF1									AT3G25680	(1 of 2) PF00395 - S-layer homology domain (SLH)
Gohir.D06G148300	8712.96	2.29463	0.380968	33.008	9.18e-09	8.54e-08				PF10250	PTHR13398									AT5G50420	O-fucosyltransferase family protein
Gohir.A05G074100	31518.2	4.89874	0.289705	206.284	8.88e-47	1.62e-44
Gohir.D11G239300	97.7326	4.89599	1.08119	15.581	7.9e-05	0.000346017				PF03016	PTHR11062 PTHR11062:SF51									AT3G45400	exostosin family protein
Gohir.D12G128600	44.6146	4.88574	1.12424	15.0398	0.000105268	0.00044806				PF02672	PTHR33921 PTHR33921:SF2									AT3G62410	CP12 domain-containing protein 2
Gohir.D11G281200	536.484	4.88313	0.519186	66.145	4.19e-16	9.85e-15				PF00225 PF00307	PTHR24115 PTHR24115:SF468							GO:0003777 GO:0005515 GO:0005524 GO:0005871 GO:0007018 GO:0008017
Gohir.D03G122700	2275.16	3.15447	0.304719	91.395	1.18e-21	4.7e-20				PF13639	PTHR22763 PTHR22763:SF30							GO:0005515 GO:0008270		AT3G55530	RING/U-box superfamily protein
Gohir.A09G026600	459.952	3.15426	0.713288	16.6648	4.46e-05	0.000206684				PF00484	PTHR11002 PTHR11002:SF7							GO:0004089 GO:0008270		AT3G01500	carbonic anhydrase 1
Gohir.A06G034700	682.442	4.88191	0.693786	36.3493	1.65e-09	1.72e-08				PF12937	PTHR24006							GO:0005515
Gohir.D13G098500	261.055	4.88147	0.933821	20.1959	6.99e-06	3.85e-05
Gohir.A07G041900	1344.17	4.88053	0.499491	70.0498	5.78e-17	1.5e-15				PF02463 PF06470, PF06470 PF13476, PF06470	PTHR18937 PTHR18937:SF9							GO:0000796 GO:0005515 GO:0005524 GO:0005694 GO:0007076 GO:0051276, GO:0000796 GO:0007076
Gohir.D01G215600	111.132	4.87992	0.597342	56.0231	7.16e-14	1.31e-12					PTHR34355									AT3G09032
Gohir.A11G245500	41.9603	4.87822	0.698819	48.7011	2.98e-12	4.5e-11				PF04770	PTHR31948 PTHR31948:SF7
Gohir.D11G099200	2103.24	4.87473	0.399791	109.107	1.54e-25	8.56e-24				PF03168	PTHR31234 PTHR31234:SF12									AT2G46300	Late embryogenesis abundant (LEA) hydroxyproline-rich glycoprotein family
Gohir.A11G058400	50.4924	4.08975	0.835989	20.31	6.59e-06	3.66e-05				PF00657	PTHR22835 PTHR22835:SF168							GO:0016788
Gohir.A09G029900	621.034	3.14182	0.489081	35.3539	2.75e-09	2.77e-08				PF02365	PTHR31079 PTHR31079:SF2							GO:0003677 GO:0006355		AT3G01600	C domain containing protein 44
Gohir.A04G062500	659.977	2.28238	0.426984	26.1468	3.16e-07	2.27e-06				PF04832	PTHR11220 PTHR11220:SF22									AT3G10130	SOUL heme-binding family protein
Gohir.A06G012100	807.785	4.85794	0.465557	81.3367	1.9e-19	6.3e-18				PF01553 PF16076	PTHR10983 PTHR10983:SF25							GO:0008152 GO:0016746		AT1G75020	lysophosphatidyl acyltransferase 4
Gohir.A11G155500	100.259	3.14019	0.704706	17.3178	3.16e-05	0.000151733				PF02535	PTHR11040 PTHR11040:SF35							GO:0005385 GO:0016020 GO:0016021 GO:0030001 GO:0046873 GO:0055085 GO:0071577		AT1G05300	zinc transporter 5 precursor
Gohir.1Z077900	260.627	4.85602	0.705632	35.8256	2.16e-09	2.21e-08
Gohir.A13G178100	3633.42	3.13778	0.352789	67.3544	2.27e-16	5.51e-15				PF00122 PF00690 PF00702	PTHR24093 PTHR24093:SF361							GO:0000166 GO:0006754 GO:0016021 GO:0016887 GO:0046872		AT2G24520	H(+)-ATPase 5
Gohir.A05G224700	555.882	4.85161	0.452363	87.2299	9.66e-21	3.57e-19				PF12937 PF13621	PTHR12480 PTHR12480:SF5							GO:0005515		AT1G78280	transferases
Gohir.D05G065900	1465.8	4.84978	0.65323	40.2447	2.24e-10	2.64e-09				PF00067	PTHR24282 PTHR24282:SF36							GO:0004497 GO:0005506 GO:0016705 GO:0020037 GO:0055114		AT5G24910	cytochrome P450
Gohir.D05G191700	258.961	4.84865	0.974869	18.3275	1.86e-05	9.4e-05				PF00643	PTHR31832 PTHR31832:SF6							GO:0005622 GO:0008270		AT1G75540	salt tolerance homolog2
Gohir.D05G077000	39526.9	3.13315	0.248368	135.206	2.98e-31	2.5e-29				PF01301 PF02140	PTHR23421 PTHR23421:SF58							GO:0004553 GO:0005975 GO:0030246		AT2G28470	beta-galactosidase 8
Gohir.D05G232300	104.568	4.8471	0.769395	31.2996	2.21e-08	1.94e-07				PF11250	PTHR33155 PTHR33155:SF11
Gohir.1Z002800	10212.1	3.13252	0.377347	58.577	1.95e-14	3.83e-13
Gohir.D07G115400	1863.1	3.13152	0.19547	221.763	3.73e-50	7.77e-48				PF04857	PTHR10797 PTHR10797:SF3							GO:0003676 GO:0005634		AT5G22250	Polynucleotidyl transferase
Gohir.A11G165900	65.4691	4.83692	0.99746	18.4711	1.72e-05	8.77e-05				PF05701	PTHR32054 PTHR32054:SF5									AT1G66840	Plant protein of unknown function (DUF827)
Gohir.A09G039100	1681.22	3.12984	0.615343	22.0261	2.69e-06	1.61e-05				PF00107 PF08240	PTHR11695 PTHR11695:SF485							GO:0008270 GO:0016491 GO:0055114		AT5G51970	GroES-like zinc-binding alcohol dehydrogese family protein
Gohir.D05G002100	6424.09	4.8241	0.502911	66.9506	2.78e-16	6.7e-15				PF00288 PF08544 PF10509	PTHR10457 PTHR10457:SF11							GO:0004335 GO:0005524 GO:0005737 GO:0006012 GO:0008152 GO:0016301 GO:0016773 GO:0046835		AT3G10700	galacturonic acid kise
Gohir.A13G057000	357.177	4.81632	0.65397	40.7992	1.69e-10	2.03e-09				PF00635	PTHR10809 PTHR10809:SF48							GO:0005789
Gohir.A09G222000	54.2164	4.813	0.824075	29.1715	6.62e-08	5.36e-07				PF00069	PTHR27001 PTHR27001:SF241							GO:0004672 GO:0004713 GO:0005524 GO:0006468
Gohir.D11G151900	50.9295	4.80282	0.987395	19.11	1.23e-05	6.47e-05
Gohir.A05G104100	489.802	4.80248	0.541352	59.4316	1.27e-14	2.52e-13				PF03151	PTHR11132 PTHR11132:SF115									AT2G28315	Nucleotide/sugar transporter family protein
Gohir.A10G168000	43.8338	3.12595	0.643565	21.6376	3.29e-06	1.94e-05				PF13839 PF14416	PTHR32285 PTHR32285:SF55									AT5G49340	TRICHOME BIREFRINGENCE-LIKE 4
Gohir.A13G090700	3540.6	4.79754	0.403796	103.572	2.51e-24	1.26e-22				PF00225 PF11995, PF00225	PTHR24115 PTHR24115:SF405							GO:0003777 GO:0005524 GO:0005871 GO:0007018 GO:0008017		AT2G21300	ATP binding microtubule motor family protein
Gohir.D12G144600	182.254	2.26812	0.492997	19.5628	9.73e-06	5.22e-05				PF03016	PTHR11062 PTHR11062:SF105									AT1G27440	Exostosin family protein
Gohir.1Z071600	648.9	3.12279	0.695668	17.2069	3.35e-05	0.000160017
Gohir.D04G035600	19892	4.78956	0.297052	189.671	3.75e-43	5.75e-41				PF00069	PTHR27001 PTHR27001:SF221							GO:0004672 GO:0004713 GO:0005524 GO:0006468		AT3G59110	Protein kise superfamily protein
Gohir.A05G137700	8257.67	4.78848	0.349715	137.12	1.13e-31	9.75e-30				PF02383	PTHR11200 PTHR11200:SF122							GO:0007033 GO:0036092 GO:0042578		AT3G14205	Phosphoinositide phosphatase family protein
Gohir.D11G255800	22.1533	4.78456	1.0454	19.6214	9.44e-06	5.07e-05				PF04770	PTHR31948 PTHR31948:SF7
Gohir.D06G004900	141.877	4.78364	0.515673	72.6067	1.58e-17	4.36e-16					PTHR33472 PTHR33472:SF3
Gohir.A11G289000	201.067	4.77936	0.509074	71.3128	3.05e-17	8.11e-16				PF13839 PF14416	PTHR32285 PTHR32285:SF42
Gohir.A12G054100	4543.01	3.11711	0.331572	75.3326	3.98e-18	1.17e-16					PTHR33384 PTHR33384:SF2									AT5G16110
Gohir.A09G036300	310.895	4.77641	0.495387	72.7532	1.47e-17	4.06e-16				PF06813	PTHR21576 PTHR21576:SF44
Gohir.A06G185000	485.336	3.11544	0.229477	164.474	1.19e-37	1.42e-35				PF07714	PTHR22967 PTHR22967:SF67							GO:0004672 GO:0004713 GO:0005524 GO:0006468
Gohir.D04G011600	229.753	4.77108	0.438644	97.4431	5.54e-23	2.47e-21
Gohir.D11G244500	3073.85	4.76876	0.398766	105.37	1.01e-24	5.25e-23				PF00933 PF01915	PTHR30620 PTHR30620:SF39							GO:0004553 GO:0005975
Gohir.D13G071300	5612.08	4.76451	0.326572	156.506	6.56e-36	7.08e-34				PF03398	PTHR12161 PTHR12161:SF16									AT1G13340	Regulator of Vps4 activity in the MVB pathway protein
Gohir.A05G074300	53744.2	4.76211	0.293155	192.69	8.23e-44	1.29e-41				PF01301 PF02140	PTHR23421 PTHR23421:SF58							GO:0004553 GO:0005975 GO:0030246		AT2G28470	beta-galactosidase 8
Gohir.A09G211600	10747.6	3.11354	0.355931	65.1534	6.93e-16	1.6e-14
Gohir.D12G171100	1035.88	3.11305	0.430052	44.8954	2.08e-11	2.84e-10					PTHR34539									AT1G13360	(1 of 1) PTHR34539:SF1 - GENOMIC D
Gohir.D02G136900	50.1034	4.75109	1.08077	15.4664	8.4e-05	0.000365551				PF04564	PTHR22849 PTHR22849:SF9							GO:0004842 GO:0005488 GO:0016567		AT5G37490	ARM repeat superfamily protein
Gohir.A13G099100	209895	3.11148	0.387984	54.7222	1.39e-13	2.45e-12				PF00933 PF01915	PTHR30620 PTHR30620:SF39							GO:0004553 GO:0005975
Gohir.D13G133500	727.164	2.25845	0.314924	47.2804	6.15e-12	8.99e-11				PF10354	PTHR11538 PTHR11538:SF43							, GO:0005737 GO:0006457 GO:0051082
Gohir.A11G091000	45317.7	4.74411	0.464531	76.248	2.5e-18	7.51e-17				PF11721	PTHR34590 PTHR34590:SF2
Gohir.A08G033200	391.922	4.7416	0.496148	70.5153	4.57e-17	1.2e-15				PF13639	PTHR14155 PTHR14155:SF160							GO:0005515 GO:0008270
Gohir.D04G053900	4302.62	4.73826	0.477046	72.512	1.66e-17	4.56e-16				PF02705	PTHR30540 PTHR30540:SF18							GO:0015079 GO:0016020 GO:0071805		AT5G14880	Potassium transporter family protein
Gohir.A08G173100	178.877	4.737	0.622789	45.6291	1.43e-11	2e-10				PF00249	PTHR10641 PTHR10641:SF674							GO:0003677		AT4G12350	myb domain protein 42
Gohir.D01G016400	2148.97	4.73556	0.530165	58.858	1.69e-14	3.33e-13				PF00097	PTHR12313 PTHR12313:SF5							GO:0005515 GO:0008270 GO:0046872		AT4G03510	RING membrane-anchor 1
Gohir.D11G119600	50.4167	4.72839	0.968382	19.4971	1.01e-05	5.38e-05				PF12695	PTHR11614 PTHR11614:SF88									AT3G62860	alpha/beta-Hydrolases superfamily protein
Gohir.A06G069100	3316.8	4.72206	0.34357	140.082	2.55e-32	2.26e-30				PF00365	PTHR13697 PTHR13697:SF7							GO:0003872 GO:0006002 GO:0006096		AT4G26270	phosphofructokise 3
Gohir.A06G122200	1035.51	4.7216	1.04573	14.9971	0.000107675	0.000457254				PF01565 PF08031	PTHR32448							GO:0003824 GO:0016491 GO:0016614 GO:0050660 GO:0055114		AT1G30760	FAD-binding Berberine family protein
Gohir.A05G001700	37134.5	4.72144	0.524836	59.2934	1.36e-14	2.7e-13					PTHR11716 PTHR11716:SF54							GO:0004623 GO:0005509 GO:0016042		AT2G06925	Phospholipase A2 family protein
Gohir.D02G117800	145.662	3.09641	0.604823	22.9138	1.69e-06	1.06e-05				PF00560 PF08263 PF13855	PTHR27000 PTHR27000:SF187							GO:0005515
Gohir.D02G063400	21294	4.71434	0.503908	64.1988	1.12e-15	2.52e-14				PF00438 PF02772 PF02773	PTHR11964 PTHR11964:SF16							GO:0004478 GO:0005524 GO:0006556
Gohir.D08G171300	132.565	3.09368	0.501331	33.6992	6.43e-09	6.15e-08				PF03141	PTHR10108 PTHR10108:SF907							GO:0008168
Gohir.D08G171700	292.004	4.70663	0.464179	81.4822	1.77e-19	5.87e-18				PF00179	PTHR24067 PTHR24067:SF112
Gohir.A04G040100	665.225	4.70539	0.570608	50.9947	9.26e-13	1.49e-11
Gohir.A05G288900	43.1714	4.70396	1.06865	15.6877	7.47e-05	0.00032876
Gohir.A05G202900	2076.87	3.08857	0.445949	40.9936	1.53e-10	1.85e-09				PF00433 PF07714	PTHR24356 PTHR24356:SF195							GO:0004672 GO:0004674 GO:0004713 GO:0005524 GO:0006468		AT5G09890	Protein kise family protein
Gohir.D08G269800	14370.1	3.0866	0.2824	101.964	5.65e-24	2.72e-22
Gohir.D06G016200	24.0081	4.70228	1.0671	17.4879	2.89e-05	0.000139931				PF13499	PTHR10891 PTHR10891:SF592							GO:0005509
Gohir.D12G145600	573.622	2.24667	0.218672	98.2126	3.76e-23	1.7e-21
Gohir.A08G152700	326.009	4.69296	0.409459	105.502	9.48e-25	4.93e-23
Gohir.D07G098100	154.325	4.6883	0.638274	42.7183	6.32e-11	8.1e-10					PTHR10459 PTHR10459:SF54
Gohir.D08G140800	446.919	4.68735	0.639498	40.5937	1.87e-10	2.23e-09				PF03106	PTHR31221 PTHR31221:SF23							GO:0003700 GO:0006355 GO:0043565		AT2G47260	WRKY D-binding protein 23
Gohir.A07G170600	3016.84	3.08147	0.289182	97.2993	5.96e-23	2.64e-21
Gohir.A09G122400	17.4406	4.68514	1.18178	14.5022	0.000139993	0.000578347					PTHR33983
Gohir.A03G077400	494.366	4.68442	0.505432	65.449	5.96e-16	1.38e-14
Gohir.D07G033400	10623.4	4.68386	0.331395	147.386	6.46e-34	6.26e-32				PF00892	PTHR23051 PTHR23051:SF2							GO:0016020 GO:0016021		AT4G32140	EamA-like transporter family
Gohir.D01G074500	40.444	4.68229	0.852789	26.6896	2.39e-07	1.75e-06				PF00067	PTHR24298 PTHR24298:SF178							GO:0004497 GO:0005506 GO:0016705 GO:0020037 GO:0055114
Gohir.A02G110600	827.635	3.0763	0.294661	94.4837	2.47e-22	1.05e-20
Gohir.A13G078700	236.258	4.67277	0.52471	63.0766	1.99e-15	4.34e-14				PF13839 PF14416	PTHR32285 PTHR32285:SF7									AT5G01360	Plant protein of unknown function (DUF828)
Gohir.A02G020100	222.008	4.67236	0.635267	42.0822	8.75e-11	1.1e-09												GO:0003677
Gohir.D04G178000	1140.35	4.67234	0.281073	214.686	1.3e-48	2.63e-46				PF00069	PTHR27001 PTHR27001:SF150							GO:0004672 GO:0004713 GO:0005524 GO:0006468		AT1G24030	Protein kise superfamily protein
Gohir.A05G158400	51.0023	4.66783	0.98082	18.5765	1.63e-05	8.35e-05				PF00462	PTHR10168 PTHR10168:SF69							GO:0009055 GO:0015035 GO:0045454		AT1G28480	Thioredoxin superfamily protein
Gohir.A10G231900	73.4836	4.66316	0.967582	18.4457	1.75e-05	8.88e-05
Gohir.D11G054500	139.067	3.0712	0.656563	19.095	1.24e-05	6.51e-05					PTHR34046 PTHR34046:SF1									AT5G65300
Gohir.A12G264800	30.8352	4.65752	1.04688	16.802	4.15e-05	0.000194078				PF00067	PTHR24298 PTHR24298:SF114							GO:0004497 GO:0005506 GO:0016705 GO:0020037 GO:0055114
Gohir.A12G139500	95.2208	4.6575	0.593743	52.6649	3.96e-13	6.62e-12					PTHR10593 PTHR10593:SF26							GO:0046872		AT1G03840	C2H2 and C2HC zinc fingers superfamily protein
Gohir.A11G273400	82.9015	3.06843	0.692044	17.3633	3.09e-05	0.000148527				PF03059	PTHR32266 PTHR32266:SF12							GO:0030410 GO:0030418		AT1G09240	nicotiamine synthase 3
Gohir.A05G314500	406.855	4.64265	0.504882	65.43	6.02e-16	1.39e-14				PF00484	PTHR11002 PTHR11002:SF15							GO:0004089 GO:0008270
Gohir.A05G341000	74.5182	3.06674	0.673132	18.3957	1.79e-05	9.1e-05				PF01490	PTHR22950 PTHR22950:SF298
Gohir.D07G052700	366.975	4.63804	0.796607	25.5687	4.27e-07	3e-06				PF03083	PTHR10791 PTHR10791:SF22							GO:0016021		AT5G50790	Nodulin MtN3 family protein
Gohir.A01G066200	24207.3	3.06663	0.407891	48.2936	3.67e-12	5.49e-11				PF06749	PTHR31769 PTHR31769:SF7									AT4G27435	Protein of unknown function (DUF1218)
Gohir.D11G198300	70.8279	4.62955	0.798364	27.7946	1.35e-07	1.03e-06				PF13499	PTHR10891 PTHR10891:SF533							GO:0005509
Gohir.D07G105400	264.055	4.62907	0.609292	44.785	2.2e-11	2.99e-10					PTHR33430 PTHR33430:SF3
Gohir.D12G061100	198.508	3.06494	0.522451	30.0231	4.27e-08	3.56e-07				PF00274	PTHR11627 PTHR11627:SF15							GO:0003824 GO:0004332 GO:0006096		AT4G38970	fructose-bisphosphate aldolase 2
Gohir.A07G018900	2156.02	3.06493	0.254747	124.661	6.04e-29	4.33e-27				PF04145	PTHR12483 PTHR12483:SF39							GO:0005375 GO:0016021 GO:0035434
Gohir.A04G074000	433.641	3.06294	0.345167	68.7231	1.13e-16	2.85e-15
Gohir.A10G241200	1543.92	2.22773	0.530427	16.1468	5.86e-05	0.000264313				PF07839	PTHR33923 PTHR33923:SF2							GO:0005516		AT2G38800	Plant calmodulin-binding protein-related
Gohir.D01G134500	481.064	4.61661	0.497104	66.096	4.29e-16	1.01e-14				PF14225 PF14228	PTHR12295							GO:0005488
Gohir.D09G239200	2202.44	3.06149	0.449124	39.8255	2.78e-10	3.23e-09					PTHR33306 PTHR33306:SF1									AT3G06890
Gohir.D11G028200	13000.1	3.06148	0.259843	118.777	1.17e-27	7.71e-26				PF00004 PF02190 PF13541	PTHR10046 PTHR10046:SF24							GO:0004176 GO:0004252 GO:0005524 GO:0006508 GO:0030163		AT5G47040	lon protease 2
Gohir.A11G262600	1445.31	4.61486	0.697741	32.5879	1.14e-08	1.04e-07
Gohir.A08G248300	726.5	4.61427	0.365577	123.687	9.86e-29	6.98e-27
Gohir.A11G278400	276.137	4.60868	0.573233	50.4161	1.24e-12	1.97e-11				PF00249	PTHR10641 PTHR10641:SF532							GO:0003677		AT5G55020	myb domain protein 120
Gohir.D05G111100	6470.36	4.60653	0.392779	102.262	4.87e-24	2.36e-22														AT2G31930
Gohir.D12G066700	411.146	4.60348	0.533195	57.4824	3.41e-14	6.45e-13				PF01501	PTHR13778 PTHR13778:SF6							GO:0016757
Gohir.D02G090200	16481.4	2.2209	0.394803	28.944	7.45e-08	5.97e-07				PF01112	PTHR10188 PTHR10188:SF13							GO:0016787		AT3G16150	N-termil nucleophile aminohydrolases (Ntn hydrolases) superfamily protein
Gohir.D06G030800	3743.37	4.60114	0.619433	41.009	1.52e-10	1.83e-09				PF07714 PF14381	PTHR23257 PTHR23257:SF349							GO:0004672 GO:0004713 GO:0005524 GO:0006468		AT4G24480	Protein kise superfamily protein
Gohir.D01G170300	352.902	4.59622	0.980022	16.5424	4.76e-05	0.000219018				PF00069 PF08263 PF13855	PTHR27000 PTHR27000:SF195							GO:0004672 GO:0004713 GO:0005515 GO:0005524 GO:0006468
Gohir.A11G047100	643.452	4.58889	0.511666	61.3066	4.88e-15	1.02e-13				PF04669	PTHR31444 PTHR31444:SF8									AT3G50220	Protein of unknown function (DUF579)
Gohir.A02G009700	8888.26	4.58342	0.313337	159.587	1.39e-36	1.54e-34				PF00612 PF13178	PTHR32295 PTHR32295:SF18							GO:0005515		AT3G59690	IQ-domain 13
Gohir.D06G014600	308.208	3.04699	0.666707	18.0289	2.18e-05	0.000108336				PF00076	PTHR24012 PTHR24012:SF403							GO:0003676		AT1G47490	R-binding protein 47C
Gohir.A07G048800	269.866	4.57792	0.529475	58.6785	1.86e-14	3.64e-13				PF02519	PTHR31374 PTHR31374:SF10							GO:0009733		AT5G50760	SAUR-like auxin-responsive protein family
Gohir.D06G068200	2251.75	4.57654	0.596833	43.9108	3.44e-11	4.56e-10				PF05153	PTHR12588 PTHR12588:SF1							GO:0005506 GO:0005737 GO:0019310 GO:0050113 GO:0055114		AT2G19800	myo-inositol oxygese 2
Gohir.D05G043600	5934.52	4.5756	0.307336	165.852	5.96e-38	7.25e-36				PF03168	PTHR31234 PTHR31234:SF6									AT5G11890
Gohir.A09G180900	1005.19	4.57387	0.594604	44.5181	2.52e-11	3.4e-10				PF03763 PF03766	PTHR31775
Gohir.D09G098400	467.066	4.57277	0.408661	98.4147	3.39e-23	1.53e-21				PF11744	PTHR31086 PTHR31086:SF22							GO:0015743		AT1G08440	Aluminium activated malate transporter family protein
Gohir.D12G147700	47.8738	4.56415	0.917926	20.6724	5.45e-06	3.07e-05				PF12174	PTHR32263							GO:0003950
Gohir.A09G191400	97.8978	4.55782	0.950926	18.0139	2.19e-05	0.00010906				PF00403	PTHR22814 PTHR22814:SF77							GO:0030001 GO:0046872
Gohir.D10G216900	421.133	3.03317	0.360303	62.0559	3.34e-15	7.12e-14
Gohir.A12G219200	2181.76	4.55216	0.379137	108.818	1.78e-25	9.84e-24					PTHR31681									AT1G62520
Gohir.D10G166100	915.404	4.55149	0.300834	179.559	6.05e-41	8.28e-39
Gohir.A12G248300	1656.56	3.03142	0.320494	77.1327	1.6e-18	4.88e-17					PTHR34061
Gohir.A11G065400	7065.4	4.54962	0.495569	62.9074	2.17e-15	4.71e-14				PF02071	PTHR13768 PTHR13768:SF8							GO:0005515 GO:0006886		AT3G56190	alpha-soluble NSF attachment protein 2
Gohir.D09G243700	306.007	3.02878	0.436383	42.1407	8.49e-11	1.07e-09				PF03662	PTHR14363 PTHR14363:SF17							GO:0016020 GO:0016798		AT5G07830	glucuronidase 2
Gohir.A06G128200	22.4515	4.54716	1.10703	14.9545	0.000110137	0.000466743
Gohir.A01G090400	3527.33	3.02823	0.279977	100.695	1.07e-23	5.03e-22				PF02535	PTHR11040 PTHR11040:SF23							GO:0016020 GO:0030001 GO:0046873 GO:0055085		AT1G55910	zinc transporter 11 precursor
Gohir.A10G231400	138.121	4.54278	0.973457	16.7736	4.21e-05	0.000196553				PF00931 PF01582 PF13676	PTHR11017 PTHR11017:SF162							GO:0005515 GO:0007165 GO:0043531
Gohir.D12G211800	1730.2	4.54153	0.676201	33.7975	6.12e-09	5.87e-08				PF06943	PTHR31747 PTHR31747:SF1									AT1G32540	lsd one like 1
Gohir.D03G061300	3588.49	3.02529	0.350924	63.8578	1.34e-15	2.97e-14				PF01501	PTHR11183 PTHR11183:SF56							GO:0016757		AT1G77130	plant glycogenin-like starch initiation protein 2
Gohir.A11G306300	99651.9	3.02452	0.398302	49.4359	2.05e-12	3.16e-11				PF00091 PF03953	PTHR11588 PTHR11588:SF106							GO:0000930 GO:0003924 GO:0005200 GO:0005525 GO:0005874 GO:0007017 GO:0007020 GO:0031122 GO:0043234 GO:0051258		AT5G12250	beta-6 tubulin
Gohir.A11G221700	109.887	4.53797	0.671869	37.3186	1e-09	1.08e-08
Gohir.A11G174400	95.9197	3.02342	0.603371	22.3332	2.29e-06	1.39e-05				PF00314	PTHR31048 PTHR31048:SF11
Gohir.D05G195300	281.646	4.53621	0.581134	47.5956	5.24e-12	7.72e-11					PTHR33640 PTHR33640:SF2									AT1G75360
Gohir.D09G150200	62.968	4.53575	0.799315	26.6606	2.43e-07	1.77e-06				PF00394 PF07731 PF07732	PTHR11709 PTHR11709:SF62							GO:0005507 GO:0016491 GO:0046274 GO:0048046 GO:0052716 GO:0055114
Gohir.A12G182700	1952.57	3.0198	0.24164	135.23	2.94e-31	2.48e-29					PTHR33476 PTHR33476:SF7									AT5G61040	(1 of 2) PTHR33476:SF7 - EMB
Gohir.A09G143200	597.486	4.53316	0.312674	169.008	1.22e-38	1.53e-36				PF04640	PTHR31065 PTHR31065:SF4									AT2G27930	PLATZ transcription factor family protein
Gohir.D13G074700	122.118	2.20031	0.531545	15.9649	6.45e-05	0.000288368				PF07891	PTHR10759 PTHR10759:SF9							GO:0003735 GO:0005622 GO:0005840 GO:0006412		AT1G69610	Protein of unknown function (DUF1666)
Gohir.A03G131500	136.344	4.52954	0.81251	24.4031	7.81e-07	5.22e-06				PF08241	PTHR10108 PTHR10108:SF874							GO:0008152 GO:0008168		AT1G24480	S-adenosyl-L-methionine-dependent methyltransferases superfamily protein
Gohir.D01G070000	296.768	4.52802	0.796438	24.6787	6.77e-07	4.58e-06				PF04885	PTHR33227 PTHR33227:SF6									AT1G50650	Stigma-specific Stig1 family protein
Gohir.D04G031100	356.756	3.01018	0.686379	16.619	4.57e-05	0.000211224
Gohir.D11G122000	18.7969	4.5259	1.00479	19.6617	9.24e-06	4.97e-05
Gohir.D05G052400	139.644	4.52492	0.601627	45.8584	1.27e-11	1.78e-10				PF00072	PTHR26402 PTHR26402:SF558							GO:0000160 GO:0003677
Gohir.D10G223200	93.914	4.52369	0.980789	16.7187	4.34e-05	0.000201663				PF00067	PTHR24298 PTHR24298:SF114							GO:0004497 GO:0005506 GO:0016705 GO:0020037 GO:0055114
Gohir.D08G258000	2748.53	4.52075	0.29164	182.568	1.33e-41	1.89e-39				PF13639	PTHR14155 PTHR14155:SF158							GO:0005515 GO:0008270
Gohir.A06G116500	184475	4.51986	0.370228	111.289	5.11e-26	2.98e-24				PF00759	PTHR22298 PTHR22298:SF36							GO:0003824 GO:0004553 GO:0005975		AT5G49720	glycosyl hydrolase 9A1
Gohir.A05G216700	111.676	2.99948	0.634364	19.7637	8.76e-06	4.74e-05				PF06045 PF14683 PF14686	PTHR32018 PTHR32018:SF4							GO:0003824 GO:0005975 GO:0030246		AT4G24430	Rhamnogalacturote lyase family protein
Gohir.D01G112400	90.2669	2.99737	0.631403	20.0099	7.7e-06	4.22e-05				PF00046 PF02183	PTHR24326 PTHR24326:SF284							GO:0003677 GO:0003700 GO:0006355 GO:0043565
Gohir.A03G049300	1402.66	4.51347	0.491197	63.8781	1.32e-15	2.95e-14				PF00394 PF07731 PF07732	PTHR11709 PTHR11709:SF103							GO:0005507 GO:0016491 GO:0046274 GO:0048046 GO:0052716 GO:0055114
Gohir.A01G152500	5841.75	4.51162	0.309732	159.698	1.32e-36	1.46e-34
Gohir.A07G098000	67.5447	4.50837	0.909602	19.9232	8.06e-06	4.39e-05					PTHR33142 PTHR33142:SF6									AT5G02420	(1 of 2) PTHR33142:SF7 - CYCLIN-DEPENDENT PROTEIN KISE INHIBITOR SMR3
Gohir.A09G015400	197.668	4.50622	0.676985	34.6739	3.9e-09	3.84e-08				PF13639	PTHR22763							GO:0005515 GO:0008270
Gohir.D10G236500	83.4209	4.50473	0.855675	22.063	2.64e-06	1.58e-05				PF00931	PTHR23155 PTHR23155:SF634							GO:0043531
Gohir.D05G186500	8242.18	2.1906	0.231083	82.4526	1.08e-19	3.64e-18				PF13905	PTHR13871 PTHR13871:SF48							GO:0035556
Gohir.D08G178500	294.335	4.49987	0.914011	18.4605	1.73e-05	8.82e-05				PF02365	PTHR31989 PTHR31989:SF51							GO:0003677 GO:0006355		AT4G17980	C domain containing protein 71
Gohir.A07G006900	864.825	4.49932	0.406899	94.153	2.92e-22	1.23e-20					PTHR33168 PTHR33168:SF12
Gohir.A06G120100	115.983	4.48864	0.593089	47.7781	4.77e-12	7.06e-11				PF01657 PF07714, PF07714	PTHR27002 PTHR27002:SF29, PTHR27002							GO:0003779 GO:0004672 GO:0004713 GO:0005524 GO:0006468, GO:0004672 GO:0004713 GO:0005524 GO:0006468
Gohir.A09G000100	2294.75	2.18877	0.437047	23.0094	1.61e-06	1.01e-05
Gohir.D11G326300	205.669	4.48448	0.672734	34.7626	3.72e-09	3.68e-08					PTHR37708									AT5G38300
Gohir.D03G130200	711.19	4.48324	0.613263	40.6934	1.78e-10	2.13e-09				PF00925 PF00926	PTHR21327 PTHR21327:SF7							GO:0003935 GO:0008686 GO:0009231		AT5G59750	DHBP synthase RibB-like alpha/beta domain;GTP cyclohydrolase II
Gohir.D10G204700	2081.9	4.48064	0.48093	65.6064	5.51e-16	1.28e-14				PF00324	PTHR11785 PTHR11785:SF331							GO:0003333 GO:0006810 GO:0015171 GO:0016020 GO:0055085
Gohir.A09G196700	82.0456	2.98729	0.661238	18.1723	2.02e-05	0.000101203				PF00847	PTHR31190 PTHR31190:SF30							GO:0003677 GO:0003700 GO:0006355		AT4G17500	ethylene responsive element binding factor 1
Gohir.D03G158600	14086.5	4.47695	0.351198	122.084	2.21e-28	1.53e-26				PF01842	PTHR31096 PTHR31096:SF6							GO:0008152 GO:0016597		AT1G12420	ACT domain repeat 8
Gohir.A12G196400	43718	2.98568	0.365177	57.5088	3.36e-14	6.37e-13
Gohir.A02G066100	1859.28	4.47468	0.46423	70.394	4.86e-17	1.27e-15				PF00069 PF00560 PF08263 PF13855, PF00560 PF08263	PTHR27000 PTHR27000:SF92, PTHR27000 PTHR27000:SF212							GO:0004672 GO:0004713 GO:0005515 GO:0005524 GO:0006468, GO:0005515
Gohir.A09G077400	1097.16	4.4722	0.503401	60.0573	9.21e-15	1.87e-13
Gohir.A12G270600	57.0465	4.46958	0.630181	45.8919	1.25e-11	1.76e-10				PF02705	PTHR30540 PTHR30540:SF34							GO:0015079 GO:0016020 GO:0071805
Gohir.A03G156800	76.0618	2.98201	0.437439	43.31	4.67e-11	6.09e-10
Gohir.D05G102900	16796.9	4.46816	0.538066	51.7832	6.2e-13	1.01e-11				PF00230	PTHR19139 PTHR19139:SF158							GO:0005215 GO:0006810 GO:0016020		AT5G60660	plasma membrane intrinsic protein 2;4
Gohir.D05G169500	2483.88	4.4658	0.340524	130.912	2.59e-30	2.04e-28
Gohir.A13G101900	80066.9	4.46497	0.348683	123.111	1.32e-28	9.26e-27				PF14200	PTHR31257 PTHR31257:SF2									AT2G39050	hydroxyproline-rich glycoprotein family protein
Gohir.D12G044900	3295.43	2.97917	0.251425	121.441	3.06e-28	2.09e-26				PF00005 PF00664	PTHR24223 PTHR24223:SF251							GO:0005524 GO:0006810 GO:0016021 GO:0016887 GO:0042626 GO:0055085
Gohir.D09G026500	200.076	4.4635	0.657383	36.1583	1.82e-09	1.89e-08				PF01073	PTHR10366 PTHR10366:SF388							GO:0003854 GO:0006694 GO:0016616 GO:0055114		AT5G14700	D(P)-binding Rossmann-fold superfamily protein
Gohir.A04G085800	148.599	4.4631	0.916628	18.428	1.76e-05	8.95e-05					PTHR33738 PTHR33738:SF3
Gohir.D04G028900	25.4343	4.46281	1.02684	16.8552	4.03e-05	0.000189242
Gohir.A05G348300	203.439	2.97349	0.445037	39.4611	3.35e-10	3.85e-09				PF03171 PF14226	PTHR10209 PTHR10209:SF132							GO:0016491 GO:0055114
Gohir.A10G166400	68.4795	4.45723	1.03499	14.7531	0.000122546	0.000513719
Gohir.A10G221100	388.241	4.45434	0.587077	44.6273	2.38e-11	3.23e-10				PF00026	PTHR13683 PTHR13683:SF347							GO:0004190 GO:0006508		AT2G39710	Eukaryotic aspartyl protease family protein
Gohir.D06G209400	773.915	4.44415	0.553158	49.3903	2.1e-12	3.23e-11				PF04654	PTHR31168 PTHR31168:SF5									AT5G46060	Protein of unknown function
Gohir.A09G202100	172.603	4.44133	0.459894	78.3099	8.81e-19	2.75e-17				PF05938	PTHR35630
Gohir.D09G132500	205.716	4.4409	0.574446	47.5872	5.26e-12	7.75e-11
Gohir.A12G103300	75.621	2.17434	0.567495	13.7388	0.000210074	0.000833707				PF03105 PF07690, PF07690	PTHR23510 PTHR23510:SF21							GO:0016021 GO:0055085
Gohir.D01G078000	761.285	4.43639	0.741978	27.1731	1.86e-07	1.39e-06				PF13639	PTHR14155 PTHR14155:SF83							GO:0005515 GO:0008270		AT5G55970	RING/U-box superfamily protein
Gohir.D06G040500	557.988	4.43489	0.627141	38.3675	5.86e-10	6.53e-09					PTHR34950 PTHR34950:SF1
Gohir.A07G088700	100.145	4.43357	0.934516	17.8013	2.45e-05	0.000120505
Gohir.D04G164000	320.936	4.43314	0.548679	51.2634	8.08e-13	1.3e-11				PF00190	PTHR31189 PTHR31189:SF0							GO:0045735
Gohir.A12G200200	60.9004	4.42973	0.909387	19.4618	1.03e-05	5.47e-05				PF00534 PF13439	PTHR12526 PTHR12526:SF316									AT4G19460	UDP-Glycosyltransferase superfamily protein
Gohir.D11G108200	2321.31	2.95421	0.288102	91.201	1.3e-21	5.17e-20				PF01936 PF14418	PTHR14379 PTHR14379:SF7							GO:0005777 GO:0010468		AT3G62200	Putative endonuclease or glycosyl hydrolase
Gohir.A02G092000	4215.69	4.41887	0.371768	107.182	4.06e-25	2.17e-23				PF03168	PTHR31852 PTHR31852:SF43									AT3G54200	Late embryogenesis abundant (LEA) hydroxyproline-rich glycoprotein family
Gohir.A03G150500	259619	2.9537	0.470243	34.0305	5.43e-09	5.23e-08
Gohir.A05G337300	90.0757	4.41571	0.975188	16.2241	5.63e-05	0.000254943
Gohir.A12G058200	97.6974	4.40919	0.789191	25.1595	5.28e-07	3.64e-06				PF00581	PTHR12231									AT4G35770	Rhodanese/Cell cycle control phosphatase superfamily protein
Gohir.D12G030300	316.711	4.40845	0.355946	128.11	1.06e-29	8.1e-28
Gohir.A05G001800	565.369	4.40269	0.569894	46.0658	1.14e-11	1.61e-10
Gohir.A06G036500	135.021	4.40181	0.578739	47.8327	4.64e-12	6.88e-11				PF05678	PTHR33179 PTHR33179:SF5									AT5G65170	VQ motif-containing protein
Gohir.D04G039200	3759.86	4.40151	0.41544	85.2123	2.68e-20	9.53e-19
Gohir.A11G115900	2791.35	4.39679	0.399461	92.3131	7.4e-22	3.02e-20				PF07714	PTHR11042 PTHR11042:SF69							GO:0004672 GO:0004713 GO:0005524 GO:0006468		AT1G02970	WEE1 kise homolog
Gohir.A12G243000	6960.26	4.39527	0.328145	136.241	1.77e-31	1.51e-29				PF12906	PTHR23012 PTHR23012:SF82							GO:0008270		AT2G45530	RING/U-box superfamily protein
Gohir.D08G206800	1451.03	4.39489	0.665711	33.1363	8.59e-09	8.04e-08				PF07123	PTHR34552 PTHR34552:SF1							GO:0009507 GO:0009523 GO:0015979		AT2G30570	photosystem II reaction center W
Gohir.A07G011600	5282.36	4.3935	0.480612	63.3532	1.73e-15	3.79e-14				PF05553 PF14364	PTHR33098 PTHR33098:SF13									AT4G26130	(1 of 5) PF05553//PF14364 - Cotton fibre expressed protein (DUF761) // Domain of unknown function (DUF4408) (DUF4408)
Gohir.A03G109700	130.532	2.94242	0.537589	26.6579	2.43e-07	1.78e-06				PF00804 PF05739	PTHR19957 PTHR19957:SF131							GO:0005515 GO:0016020 GO:0016192
Gohir.D13G198100	2904.09	2.9422	0.368707	55.1379	1.12e-13	2.01e-12
Gohir.A10G132800	19.2303	4.38681	1.02346	17.3121	3.17e-05	0.000152134
Gohir.D13G173900	19.3838	4.38539	1.10813	14.1951	0.000164796	0.000670364				PF00847	PTHR31190 PTHR31190:SF3							GO:0003677 GO:0003700 GO:0006355
Gohir.D08G114900	167.34	4.38485	0.596554	43.7323	3.77e-11	4.96e-10				PF02519	PTHR31374 PTHR31374:SF29							GO:0009733
Gohir.A10G028100	804.19	4.38436	0.472653	66.5116	3.48e-16	8.28e-15				PF05078	PTHR31621 PTHR31621:SF0
Gohir.A09G165500	61.0525	4.38179	0.902694	19.343	1.09e-05	5.79e-05				PF00249 PF14379	PTHR31314 PTHR31314:SF17							GO:0003677
Gohir.D13G002400	101.055	4.37937	0.567252	51.1368	8.61e-13	1.39e-11				PF03140	PTHR31549 PTHR31549:SF27							GO:0003677
Gohir.D04G161600	2235.6	4.3775	0.527831	52.3852	4.56e-13	7.58e-12				PF00201	PTHR11926 PTHR11926:SF190							GO:0008152 GO:0016758
Gohir.A02G128600	1486.37	4.3746	0.535987	50.8956	9.74e-13	1.56e-11					PTHR33109 PTHR33109:SF3									AT5G10310	(1 of 1) PTHR33109:SF3 - EPIDERMAL PATTERNING FACTOR-LIKE PROTEIN 1
Gohir.A13G040600	265.945	2.93242	0.559922	24.0367	9.45e-07	6.23e-06				PF01077 PF03460	PTHR32439 PTHR32439:SF0							GO:0016491 GO:0020037 GO:0051536 GO:0055114		AT2G15620	nitrite reductase 1
Gohir.D11G023900	495.169	4.36944	0.573603	45.0347	1.94e-11	2.65e-10
Gohir.D04G138300	5012.73	2.9321	0.24728	121.904	2.42e-28	1.67e-26				PF00226	PTHR24078 PTHR24078:SF242									AT1G24120	ARG1-like 1
Gohir.A09G133900	1238.98	4.36622	0.671569	32.2546	1.35e-08	1.23e-07				PF05920 PF07526	PTHR11850 PTHR11850:SF111							GO:0003677 GO:0006355		AT2G35940	BEL1-like homeodomain 1
Gohir.D13G043100	39.139	4.36172	1.08374	13.384	0.000253785	0.000986917				PF04450	PTHR33321							GO:0009405		AT2G15220	Plant basic secretory protein (BSP) family protein
Gohir.D13G195000	267.769	4.35638	0.480228	66.5052	3.49e-16	8.3e-15				PF04145	PTHR12483 PTHR12483:SF39							GO:0005375 GO:0016021 GO:0035434
Gohir.D06G037300	189.891	4.35505	0.629112	38.2331	6.28e-10	6.97e-09				PF05678	PTHR33179 PTHR33179:SF5									AT5G65170	VQ motif-containing protein
Gohir.D12G006500	44.8814	4.34778	0.991743	15.984	6.39e-05	0.000285775				PF00069	PTHR27001 PTHR27001:SF54							GO:0004672 GO:0004713 GO:0005524 GO:0006468		AT5G35960	Protein kise family protein
Gohir.D12G032800	3509.71	4.3464	0.338217	126.506	2.38e-29	1.76e-27												GO:0005524 GO:0006810 GO:0016021 GO:0042626 GO:0055085
Gohir.A11G209300	469.988	4.34001	0.470446	67.0684	2.62e-16	6.33e-15					PTHR34291 PTHR34291:SF1									AT5G65660	hydroxyproline-rich glycoprotein family protein
Gohir.D06G110700	2883.3	4.33962	0.583979	42.1046	8.65e-11	1.09e-09
Gohir.A02G060100	221.756	2.92631	0.603459	20.5641	5.77e-06	3.23e-05				PF07714 PF13499	PTHR24349 PTHR24349:SF166							GO:0004672 GO:0004713 GO:0005509 GO:0005524 GO:0006468		AT1G35670	calcium-dependent protein kise 2
Gohir.A11G007400	96.6262	2.92549	0.494511	31.6607	1.84e-08	1.63e-07					PTHR33237 PTHR33237:SF3									AT1G49000
Gohir.D06G006100	1006.39	4.33292	0.468197	66.2189	4.04e-16	9.5e-15				PF00314	PTHR31048 PTHR31048:SF27									AT1G75800	Pathogenesis-related thaumatin superfamily protein
Gohir.A07G189600	212.433	4.32658	0.350581	134.248	4.82e-31	4.01e-29
Gohir.D05G148900	29.2105	4.32077	0.944918	18.5713	1.64e-05	8.37e-05
Gohir.A13G172900	315.402	2.92026	0.589865	21.4305	3.67e-06	2.14e-05				PF00360 PF00512 PF00989 PF01590 PF02518 PF08446	PTHR24423 PTHR24423:SF519							GO:0000155 GO:0005515 GO:0006355 GO:0007165 GO:0009584 GO:0009585 GO:0009881 GO:0017006 GO:0018298 GO:0042803		AT1G09570	phytochrome A
Gohir.D05G021000	485.898	4.3188	0.882932	18.3853	1.8e-05	9.14e-05
Gohir.A12G118000	1812.16	2.91947	0.38513	49.8793	1.64e-12	2.55e-11					PTHR34376 PTHR34376:SF2									AT4G01575	serine protease inhibitor
Gohir.D03G023700	327.078	2.91908	0.353816	60.2771	8.24e-15	1.68e-13					PTHR32011 PTHR32011:SF2									AT3G50340
Gohir.D05G276100	89.7769	4.31113	0.683006	33.0323	9.06e-09	8.44e-08				PF03168	PTHR31852 PTHR31852:SF1									AT1G65690	Late embryogenesis abundant (LEA) hydroxyproline-rich glycoprotein family
Gohir.D12G183700	232.479	4.31053	0.515798	56.289	6.26e-14	1.15e-12				PF01370	PTHR32487 PTHR32487:SF7							GO:0003824 GO:0050662		AT5G58750	D(P)-binding Rossmann-fold superfamily protein
Gohir.A12G205800	65.8624	2.91761	0.639801	18.613	1.6e-05	8.21e-05				PF00722 PF06955	PTHR31062 PTHR31062:SF16							GO:0004553 GO:0005618 GO:0005975 GO:0006073 GO:0010411 GO:0016762 GO:0042546 GO:0048046		AT1G32170	xyloglucan endotransglucosylase/hydrolase 30
Gohir.D01G109700	36735.8	4.30135	0.300593	156.253	7.45e-36	8e-34				PF00225	PTHR24115 PTHR24115:SF463							GO:0003777 GO:0005524 GO:0005871 GO:0007018 GO:0008017		AT5G47820	P-loop containing nucleoside triphosphate hydrolases superfamily protein
Gohir.D02G214000	43.5851	2.91616	0.602924	21.5493	3.45e-06	2.02e-05				PF00111	PTHR19370 PTHR19370:SF120							GO:0009055 GO:0022900 GO:0051536 GO:0051537		AT1G10960	ferredoxin 1
Gohir.D02G050000	603.575	2.91581	0.638388	18.1359	2.06e-05	0.000102971				PF00909	PTHR11730 PTHR11730:SF39							GO:0008519 GO:0015696 GO:0016020 GO:0072488		AT4G13510	ammonium transporter 1;1
Gohir.D13G193100	1534.01	2.9133	0.30939	77.3155	1.46e-18	4.47e-17				PF03016	PTHR11062 PTHR11062:SF108									AT5G25820	Exostosin family protein
Gohir.D12G183100	5353.37	4.29752	0.330051	130.067	3.96e-30	3.1e-28				PF03662	PTHR14363 PTHR14363:SF17							GO:0016020 GO:0016798		AT5G07830	glucuronidase 2
Gohir.D05G146700	434.178	4.29735	0.384561	100.42	1.23e-23	5.77e-22				PF10250	PTHR37220 PTHR37220:SF1									AT3G05320	O-fucosyltransferase family protein
Gohir.A05G200300	626.323	2.91317	0.430624	39.9521	2.6e-10	3.04e-09				PF00076	PTHR24012 PTHR24012:SF403							GO:0003676		AT1G47490	R-binding protein 47C
Gohir.D06G205200	16845.1	4.29583	0.304347	152.279	5.51e-35	5.65e-33				PF07779	PTHR13533 PTHR13533:SF11									AT2G34410	O-acetyltransferase family protein
Gohir.D09G126100	1600.24	4.2951	0.497724	57.3236	3.7e-14	6.97e-13
Gohir.A05G393600	129.184	2.91014	0.55134	24.8111	6.32e-07	4.3e-06					PTHR33142 PTHR33142:SF1									AT3G10525	LOSS OF GIANT CELLS FROM ORGANS
Gohir.A09G173800	274.506	4.29298	0.675586	31.7367	1.77e-08	1.57e-07					PTHR34780
Gohir.D06G104400	72.098	4.2885	1.04838	13.3908	0.000252858	0.000984101				PF05678	PTHR33402 PTHR33402:SF4
Gohir.A05G357800	345.983	4.28732	0.847314	19.8083	8.56e-06	4.64e-05				PF00892	PTHR11132 PTHR11132:SF109							GO:0005215 GO:0006810 GO:0016020 GO:0016021		AT3G01550	phosphoenolpyruvate (pep)/phosphate translocator 2
Gohir.A01G087200	239.785	4.28731	0.869587	18.9426	1.35e-05	7.01e-05				PF00646 PF03478	PTHR11102 PTHR11102:SF101							GO:0005515
Gohir.D05G386700	1365.53	4.28577	0.357461	111.955	3.65e-26	2.16e-24					PTHR36753 PTHR36753:SF1									AT3G13275
Gohir.A07G081200	1715.59	4.28459	0.406347	85.954	1.84e-20	6.64e-19				PF12734	PTHR31568 PTHR31568:SF16									AT3G22240	(1 of 3) PTHR31568:SF16 - GENOMIC D
Gohir.A01G043700	1501.39	2.90651	0.277811	95.6242	1.39e-22	6.03e-21
Gohir.A10G133300	155.826	4.27962	0.920398	16.9693	3.8e-05	0.000179376				PF00248	PTHR11732 PTHR11732:SF226									AT1G60710	D(P)-linked oxidoreductase superfamily protein
Gohir.D11G089000	112.581	4.27831	0.939942	16.348	5.27e-05	0.000240254
Gohir.A11G122100	204.567	4.27659	0.571957	44.873	2.1e-11	2.86e-10				PF01657	PTHR32080 PTHR32080:SF10
Gohir.A06G197800	16811.3	4.27643	0.273005	187.983	8.76e-43	1.32e-40				PF07779	PTHR13533 PTHR13533:SF11									AT2G34410	O-acetyltransferase family protein
Gohir.D10G227900	61.2493	4.2705	0.603834	45.1028	1.87e-11	2.57e-10				PF00069 PF08263	PTHR27000 PTHR27000:SF114							GO:0004672 GO:0004713 GO:0005524 GO:0006468		AT3G47570	Leucine-rich repeat protein kise family protein
Gohir.D10G161100	392.679	2.12321	0.304996	45.2046	1.77e-11	2.45e-10
Gohir.A07G198200	1856.44	2.90191	0.417782	41.9139	9.54e-11	1.19e-09				PF08240 PF13602	PTHR11695 PTHR11695:SF507							GO:0008270 GO:0016491 GO:0055114
Gohir.A03G184500	4667.14	2.90053	0.353687	58.3779	2.16e-14	4.22e-13				PF02201	PTHR13844 PTHR13844:SF8							GO:0005515		AT4G34290	SWIB/MDM2 domain superfamily protein
Gohir.A06G129700	40899	4.26505	0.431645	74.7202	5.42e-18	1.57e-16				PF05564	PTHR33565 PTHR33565:SF2									AT1G28330	dormancy-associated protein-like 1
Gohir.A05G104300	66.0166	4.25317	0.985984	15.0681	0.0001037	0.000442372					PTHR33604 PTHR33604:SF2									AT5G60700	glycosyltransferase family protein 2
Gohir.A04G025600	2640.91	4.25059	0.314803	141.442	1.29e-32	1.16e-30				PF06764	PTHR36057, PTHR36057 PTHR36057:SF1									AT4G27350	Protein of unknown function (DUF1223)
Gohir.D12G075400	400.068	4.24738	0.555722	46.0857	1.13e-11	1.6e-10
Gohir.D01G079600	68.6312	4.24675	0.875569	19.2943	1.12e-05	5.93e-05
Gohir.A02G051500	58.2955	4.24643	0.995951	14.8571	0.00011597	0.000489334				PF00403	PTHR22814 PTHR22814:SF89							GO:0030001 GO:0046872
Gohir.D08G045900	370.906	4.24495	0.563003	44.8897	2.08e-11	2.84e-10				PF07883	PTHR31238 PTHR31238:SF18							GO:0030145 GO:0045735		AT3G62020	germin-like protein 10
Gohir.D07G175600	376.115	4.24372	0.497142	57.8651	2.81e-14	5.38e-13				PF00854	PTHR11654 PTHR11654:SF154							GO:0005215 GO:0006810 GO:0016020		AT3G21670	Major facilitator superfamily protein
Gohir.D12G155800	130.576	4.24053	0.63265	36.9288	1.23e-09	1.3e-08				PF00350 PF01031 PF02212	PTHR11566 PTHR11566:SF80							GO:0003924 GO:0005525		AT1G14830	DYMIN-like 1C
Gohir.A06G062800	44.254	4.2377	0.857515	20.7801	5.15e-06	2.92e-05					PTHR35461 PTHR35461:SF2									AT3G24535
Gohir.D13G197200	55.2213	4.23763	0.837505	21.3439	3.84e-06	2.23e-05				PF06596	PTHR34455 PTHR34455:SF1							GO:0009523 GO:0015979 GO:0016020		AT2G06520	photosystem II subunit X
Gohir.A11G173300	837.345	2.88689	0.288784	87.9949	6.56e-21	2.48e-19				PF00179	PTHR24068
Gohir.A12G076100	34.028	4.23413	0.9092	18.7561	1.49e-05	7.67e-05					PTHR36067 PTHR36067:SF1									AT5G65207
Gohir.D04G171400	322.662	2.8851	0.579728	21.7115	3.17e-06	1.87e-05					PTHR37183									AT1G25275
Gohir.A09G091200	1360.83	4.23237	0.261819	207.606	4.57e-47	8.5e-45				PF14709										AT1G80650	Rse THREE-like protein 1
Gohir.D10G210800	2473.72	4.23118	0.488856	57.8304	2.86e-14	5.46e-13				PF00225 PF00514	PTHR24115 PTHR24115:SF533							GO:0003777 GO:0005488 GO:0005515 GO:0005524 GO:0005871 GO:0007018 GO:0008017		AT3G54870	Armadillo/beta-catenin repeat family protein / kinesin motor family protein
Gohir.A11G119500	396.583	4.23084	0.482839	61.2232	5.1e-15	1.06e-13				PF03372	PTHR14859 PTHR14859:SF2									AT3G21530	Dse I-like superfamily protein
Gohir.A02G099600	41.7996	2.88039	0.718902	14.5112	0.000139328	0.000575954				PF06588	PTHR12953 PTHR12953:SF1									AT4G23950	Galactose-binding protein
Gohir.D05G064200	2718.17	4.22926	0.495714	56.1657	6.66e-14	1.22e-12				PF00026	PTHR13683 PTHR13683:SF246							GO:0004190 GO:0006508		AT5G10770	Eukaryotic aspartyl protease family protein
Gohir.D03G022900	33.6437	4.22252	0.943758	17.4217	2.99e-05	0.000144436														AT4G36988	conserved peptide upstream open reading frame 49
Gohir.D06G051500	103172	4.22121	0.299583	152.562	4.78e-35	4.92e-33				PF03030	PTHR31998 PTHR31998:SF14							GO:0004427 GO:0009678 GO:0015992 GO:0016020		AT1G15690	Inorganic H pyrophosphatase family protein
Gohir.D08G144800	480.117	4.21976	0.426318	78.2893	8.9e-19	2.78e-17				PF00620 PF00786	PTHR23177 PTHR23177:SF24							GO:0007165		AT2G46710	Rho GTPase activating protein with PAK-box/P21-Rho-binding domain
Gohir.D05G227200	104.378	4.21756	0.665852	33.2116	8.27e-09	7.75e-08				PF02373 PF12937	PTHR12480 PTHR12480:SF5							GO:0005515		AT1G78280	transferases
Gohir.A06G005400	42.4936	4.21748	0.815163	23.1036	1.54e-06	9.7e-06					PTHR10108 PTHR10108:SF837
Gohir.A12G154800	2068.51	2.87294	0.273295	96.6017	8.48e-23	3.71e-21				PF00447	PTHR10015 PTHR10015:SF156							GO:0003700 GO:0005634 GO:0006355 GO:0043565		AT1G67970	heat shock transcription factor A8
Gohir.A12G173100	4742.63	2.87171	0.532458	25.2855	4.94e-07	3.42e-06					PTHR35831 PTHR35831:SF1
Gohir.D10G252300	162.686	4.21087	0.69071	29.8548	4.66e-08	3.86e-07
Gohir.D08G114800	56.3997	4.21049	0.707829	30.8057	2.85e-08	2.45e-07
Gohir.D09G011400	600.848	4.20823	0.356943	111.683	4.19e-26	2.47e-24				PF14531	PTHR24056 PTHR24056:SF188							GO:0004672 GO:0004713 GO:0005524 GO:0006468		AT5G39420	CDC2C
Gohir.A05G078000	66.8781	2.86237	0.603874	20.3806	6.35e-06	3.54e-05				PF05920 PF07526	PTHR11850 PTHR11850:SF79							GO:0003677 GO:0006355
Gohir.A05G207000	679.244	4.20541	0.745041	24.7377	6.57e-07	4.45e-06				PF00319	PTHR11945 PTHR11945:SF200							GO:0003677 GO:0046983
Gohir.D09G000400	6351.43	2.09986	0.391877	26.4962	2.64e-07	1.92e-06
Gohir.D07G162400	587.677	4.20257	0.339244	124.023	8.33e-29	5.92e-27				PF00957 PF13774	PTHR21136 PTHR21136:SF73							GO:0006810 GO:0016021 GO:0016192
Gohir.D11G252700	4176.37	2.85873	0.455476	34.296	4.73e-09	4.61e-08				PF00069 PF08263 PF13855, PF00069 PF13855	PTHR27000 PTHR27000:SF191							GO:0004672 GO:0004713 GO:0005515 GO:0005524 GO:0006468		AT5G63930	Leucine-rich repeat protein kise family protein
Gohir.A13G030400	79.1948	2.85673	0.599608	20.4384	6.16e-06	3.44e-05				PF00274	PTHR11627 PTHR11627:SF15							GO:0004332 GO:0006096		AT4G38970	fructose-bisphosphate aldolase 2
Gohir.A03G213200	6119.46	2.85608	0.287525	85.9701	1.83e-20	6.6e-19				PF01595	PTHR12064 PTHR12064:SF30									AT2G14520	CBS domain-containing protein with a domain of unknown function (DUF21)
Gohir.D05G080900	711.929	4.19806	0.714389	26.8453	2.2e-07	1.62e-06				PF05920 PF07526	PTHR11850 PTHR11850:SF79							GO:0003677 GO:0006355
Gohir.A08G242600	192.243	4.19737	0.748941	24.9386	5.92e-07	4.05e-06				PF12796 PF13962	PTHR24177 PTHR24177:SF35							GO:0005515
Gohir.D11G182300	1322.09	4.19149	0.449123	67.9451	1.68e-16	4.13e-15				PF00226	PTHR24078 PTHR24078:SF231									AT4G36040	Chaperone DJ-domain superfamily protein
Gohir.A06G204000	2944.73	4.18892	0.249575	220.896	5.77e-50	1.19e-47				PF00293	PTHR13994 PTHR13994:SF14							GO:0016787		AT5G47650	nudix hydrolase homolog 2
Gohir.A02G003000	41.7552	4.1886	1.0407	13.4511	0.000244864	0.000956255				PF03106	PTHR31282 PTHR31282:SF17							GO:0003700 GO:0006355 GO:0043565
Gohir.A11G130900	264.687	2.85413	0.62051	18.6063	1.61e-05	8.24e-05				PF00249	PTHR10641 PTHR10641:SF523							GO:0003677		AT3G23250	myb domain protein 15
Gohir.A04G082200	551.692	4.18418	0.59628	38.6158	5.16e-10	5.79e-09					PTHR33142 PTHR33142:SF6
Gohir.A11G218000	575.437	4.18128	0.389762	92.1402	8.07e-22	3.29e-20				PF13414	PTHR22904 PTHR22904:SF381							GO:0005488 GO:0005515		AT5G43120	ARM-repeat/Tetratricopeptide repeat (TPR)-like protein
Gohir.1Z014300	239.275	2.85111	0.342173	62.6623	2.45e-15	5.31e-14
Gohir.A11G024900	52.906	4.17809	0.658583	36.0953	1.88e-09	1.95e-08				PF00847	PTHR31657 PTHR31657:SF9							GO:0003677 GO:0003700 GO:0006355		AT1G64380	Integrase-type D-binding superfamily protein
Gohir.A13G039300	233.388	4.17534	0.876575	17.8477	2.39e-05	0.000117919				PF00135	PTHR23024 PTHR23024:SF157									AT2G03550	alpha/beta-Hydrolases superfamily protein
Gohir.D02G174800	1007.53	4.17462	0.454823	65.9321	4.67e-16	1.09e-14				PF07765	PTHR32258
Gohir.A12G072100	131.654	4.17369	0.585881	42.0978	8.68e-11	1.09e-09				PF00069	PTHR24361 PTHR24361:SF334							GO:0004672 GO:0004713 GO:0005524 GO:0006468		AT5G67080	mitogen-activated protein kise kise kise 19
Gohir.D02G020100	168.225	4.17336	0.620132	36.7896	1.32e-09	1.39e-08				PF00786	PTHR23177 PTHR23177:SF19
Gohir.D05G153000	29027.3	4.17309	0.321024	130.53	3.14e-30	2.46e-28				PF07779	PTHR13533 PTHR13533:SF11									AT2G34410	O-acetyltransferase family protein
Gohir.A02G020200	135.784	4.17195	0.689292	29.6664	5.13e-08	4.23e-07												GO:0003677
Gohir.A09G149300	32.3907	4.16976	0.999276	15.009	0.000106997	0.000454669
Gohir.A04G103800	158.145	2.84267	0.487472	30.4464	3.43e-08	2.91e-07					PTHR34683 PTHR34683:SF2									AT4G28290
Gohir.A10G037100	113.341	4.16771	0.515125	56.3774	5.98e-14	1.1e-12				PF04852	PTHR31165 PTHR31165:SF8									AT1G78815	Protein of unknown function (DUF640)
Gohir.D12G181000	2619.51	2.84132	0.239846	122.987	1.4e-28	9.82e-27				PF00085	PTHR10438 PTHR10438:SF263							GO:0006662 GO:0015035 GO:0045454		AT5G61440	atypical CYS HIS rich thioredoxin 5
Gohir.A12G198500	345.799	4.16371	0.657379	31.6842	1.81e-08	1.61e-07				PF00083	PTHR11662 PTHR11662:SF302							GO:0005215 GO:0006810 GO:0016021 GO:0022857 GO:0055085		AT3G47420	phosphate starvation-induced gene 3
Gohir.D11G031200	84.1359	4.16211	0.839888	20.1098	7.31e-06	4.02e-05
Gohir.A05G289600	140.259	4.16206	0.525214	52.4233	4.47e-13	7.44e-12				PF03547	PTHR31651 PTHR31651:SF6							GO:0016021 GO:0055085
Gohir.D07G070400	334.261	4.16097	0.378085	100.117	1.44e-23	6.69e-22				PF00504	PTHR21649 PTHR21649:SF17							GO:0009765 GO:0016020		AT3G47470	light-harvesting chlorophyll-protein complex I subunit A4
Gohir.D03G028800	1963.42	4.16044	0.567478	41.748	1.04e-10	1.29e-09				PF03514	PTHR31636 PTHR31636:SF9							GO:0003700 GO:0005634 GO:0008356 GO:0009956 GO:0043565 GO:0048366		AT4G37650	GRAS family transcription factor
Gohir.A10G128700	245.128	2.8367	0.290297	87.0847	1.04e-20	3.84e-19
Gohir.D06G016300	1744.1	4.1581	0.567833	41.6875	1.07e-10	1.32e-09				PF13499	PTHR10891 PTHR10891:SF592							GO:0005509
Gohir.D02G082600	1300.19	4.15727	0.448899	67.1173	2.56e-16	6.18e-15				PF10358	PTHR34452 PTHR34452:SF1									AT1G22060	(1 of 3) KOG4674 - Uncharacterized conserved coiled-coil protein
Gohir.A10G040000	191.068	2.83327	0.330028	67.2539	2.39e-16	5.78e-15				PF00953	PTHR22926 PTHR22926:SF3							GO:0008963 GO:0016020 GO:0016021, GO:0008963 GO:0016021		AT4G18270	translocase 11
Gohir.D06G149100	512.554	4.15541	0.682327	29.0833	6.93e-08	5.59e-07				PF04570	PTHR33059 PTHR33059:SF24									AT1G53885	Protein of unknown function (DUF581)
Gohir.D08G192100	1225	4.15375	0.818502	19.9908	7.78e-06	4.25e-05				PF01179 PF02727 PF02728	PTHR10638 PTHR10638:SF39							GO:0005507 GO:0008131 GO:0009308 GO:0048038 GO:0055114		AT4G12290	Copper amine oxidase family protein
Gohir.A03G193000	60.5174	4.15278	0.651653	35.5537	2.48e-09	2.52e-08				PF00111	PTHR19370 PTHR19370:SF120							GO:0009055 GO:0022900 GO:0051536 GO:0051537		AT1G10960	ferredoxin 1
Gohir.D13G147300	5954.08	4.15196	0.925472	15.5733	7.94e-05	0.000347222				PF00232	PTHR10353 PTHR10353:SF46							GO:0004553 GO:0005975		AT5G54570	beta glucosidase 41
Gohir.A08G188400	432.461	4.1508	0.708957	26.9156	2.13e-07	1.57e-06				PF07123	PTHR34552 PTHR34552:SF1							GO:0009507 GO:0009523 GO:0015979		AT2G30570	photosystem II reaction center W
Gohir.D05G046900	513.357	4.14637	0.515609	51.2535	8.12e-13	1.31e-11				PF00069 PF00560 PF08263 PF13855	PTHR27000 PTHR27000:SF155							GO:0004672 GO:0004713 GO:0005515 GO:0005524 GO:0006468		AT5G25930	Protein kise family protein with leucine-rich repeat domain
Gohir.A01G192500	23975.1	4.14423	0.324779	126.144	2.86e-29	2.1e-27				PF06964	PTHR31776 PTHR31776:SF0							GO:0046373 GO:0046556		AT3G10740	alpha-L-arabinofuranosidase 1
Gohir.A11G196700	106.262	2.82852	0.454376	35.4269	2.65e-09	2.68e-08				PF09439	PTHR11711 PTHR11711:SF184							GO:0005525 GO:0005622 GO:0006886 GO:0007264 GO:0015031
Gohir.D13G169300	100.726	4.14286	0.732629	26.0631	3.3e-07	2.36e-06				PF13639 PF14369	PTHR22763 PTHR22763:SF59							GO:0005515 GO:0008270
Gohir.D05G061300	50.9067	4.14252	1.00174	14.0224	0.00018065	0.000728491				PF03106	PTHR31429 PTHR31429:SF17							GO:0003700 GO:0006355 GO:0043565
Gohir.D01G177400	53879.6	4.14148	0.291812	156	8.47e-36	9.05e-34				PF06964	PTHR31776 PTHR31776:SF0							GO:0046373 GO:0046556		AT3G10740	alpha-L-arabinofuranosidase 1
Gohir.A09G184800	108.716	4.13437	0.481207	65.1457	6.96e-16	1.6e-14					PTHR10460 PTHR10460:SF10									AT5G24310	ABL interactor-like protein 3
Gohir.A05G376800	288.908	4.12978	0.712489	26.6304	2.46e-07	1.8e-06				PF00447	PTHR10015 PTHR10015:SF172							GO:0003700 GO:0005634 GO:0006355 GO:0043565
Gohir.A12G157200	91.9356	4.12333	0.460158	73.5523	9.8e-18	2.77e-16				PF00071	PTHR24073 PTHR24073:SF515							GO:0005525 GO:0005622 GO:0007264 GO:0015031		AT3G21700	Ras-related small GTP-binding family protein
Gohir.A13G045400	86.3468	2.82441	0.538349	24.9532	5.87e-07	4.02e-06				PF03242	PTHR35109 PTHR35109:SF1							GO:0006950		AT3G19550	(1 of 5) PF03242 - Late embryogenesis abundant protein (LEA_3)
Gohir.A02G143300	791.889	4.12	0.364857	101.756	6.28e-24	3.01e-22				PF07534	PTHR23354 PTHR23354:SF76									AT4G39870	TLD-domain containing nucleolar protein
Gohir.A10G217800	41.6692	4.11963	0.756649	26.1633	3.14e-07	2.25e-06
Gohir.D12G218600	317.325	4.1135	0.507776	52.9526	3.42e-13	5.76e-12				PF01408 PF02894	PTHR22604 PTHR22604:SF123							GO:0008152 GO:0016491 GO:0055114		AT4G17370	Oxidoreductase family protein
Gohir.A11G171900	5657.54	4.11337	0.364773	99.0483	2.46e-23	1.12e-21				PF13488 PF13639	PTHR14155 PTHR14155:SF180							GO:0005515 GO:0008270		AT4G35840	RING/U-box superfamily protein
Gohir.D05G133600	1091.02	4.11334	0.628842	33.4399	7.35e-09	6.95e-08				PF00005 PF01061 PF08370 PF14510, PF00005 PF01061 PF08370	PTHR19241 PTHR19241:SF246							GO:0005524 GO:0016020 GO:0016887		AT1G59870	ABC-2 and Plant PDR ABC-type transporter family protein
Gohir.A04G091100	1090.46	4.10864	0.270435	185.834	2.58e-42	3.79e-40
Gohir.D12G202900	172.28	2.81827	0.71867	13.5897	0.000227435	0.000894981				PF00534 PF13439	PTHR12526 PTHR12526:SF316									AT4G19460	UDP-Glycosyltransferase superfamily protein
Gohir.A05G061200	175.774	4.10212	0.896793	16.625	4.55e-05	0.000210664				PF05678	PTHR33402 PTHR33402:SF4
Gohir.A08G022600	227.882	2.81517	0.475861	31.1134	2.43e-08	2.12e-07				PF02779 PF02780 PF13292	PTHR11624 PTHR11624:SF84							GO:0003824 GO:0008152 GO:0008661 GO:0016114
Gohir.D05G269200	92.2238	4.10079	0.602402	39.5086	3.27e-10	3.76e-09				PF05678	PTHR33179 PTHR33179:SF4
Gohir.A09G235600	10368.1	4.1004	0.4015	81.193	2.05e-19	6.76e-18				PF00933 PF01915 PF14310	PTHR30620 PTHR30620:SF50							GO:0004553 GO:0005975		AT5G49360	beta-xylosidase 1
Gohir.A10G186000	568.115	4.09853	0.333777	122.634	1.68e-28	1.17e-26				PF01764	PTHR21493 PTHR21493:SF124							GO:0006629
[truncated: 1,932 more rows]

## Sheet: DE_07vs25_underExp_Funanno
Gene_Name	baseMean	log2FoldChange	lfcSE	stat	pvalue	padj	Transcript.Name	PAC.Transcript.ID	Peptide.Name	Pfam	Panther	ENZYME.ID	ENZYME.Description	Pathway.ID	Pathway.Description	KOG.ID	KOG.Description	GO	Go_Description	Best.hit.arabi.name	Best.hit.arabi.defline
Gohir.D13G240900	8814.58	-4.67936	0.569972	49.6684	1.82e-12	2.83e-11	Gohir.D13G240900.1	PAC:45401753	Gohir.D13G240900.1.p	PF00067	PTHR31080 PTHR31080:SF26							GO:0004857	trans-cinnamate 4-monooxygenase (CYP73A)	AT5G20740	Plant invertase/pectin methylesterase inhibitor superfamily protein
Gohir.D13G234600	10713.6	-5.96684	0.459074	110.732	6.77e-26	3.89e-24	Gohir.D13G234600.1	PAC:45402193	Gohir.D13G234600.1.p	PF00230	PTHR10759 PTHR10759:SF4							GO:0003735 GO:0005622 GO:0005840 GO:0006412	aquaporin TIP (TIP)	AT3G20260	Protein of unknown function (DUF1666)
Gohir.D13G234100	1535.13	-4.62442	0.749315	28.361	1.01e-07	7.9e-07	Gohir.D13G234100.1	PAC:45402968	Gohir.D13G234100.1.p	PF00125	PTHR22642 PTHR22642:SF2							GO:0016787 GO:0016810	histone H2B (H2B)	AT3G55850	Amidohydrolase family
Gohir.D13G233600	599.972	-3.92157	0.922352	14.3872	0.000148813	0.00061163	Gohir.D13G233600.1	PAC:45403615	Gohir.D13G233600.1.p	PF15511	PTHR10168 PTHR10168:SF110					KOG2824		GO:0009055 GO:0015035 GO:0045454	histone H4 (H4)	AT3G28850	Glutaredoxin family protein
Gohir.D13G231300	3809.24	-2.36253	0.438043	26.3463	2.85e-07	2.07e-06	Gohir.D13G231300.2	PAC:45402485	Gohir.D13G231300.2.p	PF04116	PTHR31314 PTHR31314:SF15							GO:0003677	4-alpha-methyl-delta7-sterol-4alpha-methyl oxidase (SMO2)
Gohir.D13G230700	6419.1	-4.43258	0.441904	76.0548	2.76e-18	8.25e-17	Gohir.D13G230700.1	PAC:45401385	Gohir.D13G230700.1.p	PF00091 PF03953		2.4.2.1	Purine-nucleoside phosphorylase	PWY-6608, PWY-5695, SALVADEHYPOX-PWY, PWY-6609, PWY-7179	guanosine nucleotides degradation III, urate biosynthesis/inosine 5'-phosphate degradation, adenosine nucleotides degradation II, adenine and adenosine salvage III, purine deoxyribonucleosides degradation I				TUBULIN BETA-4 CHAIN-RELATED
Gohir.D13G230500	363.738	-4.14139	0.701829	27.6045	1.49e-07	1.13e-06	Gohir.D13G230500.1	PAC:45401745	Gohir.D13G230500.1.p	PF04139	PTHR31235 PTHR31235:SF9							GO:0004601 GO:0006979 GO:0020037 GO:0055114	proliferating cell nuclear antigen (PCNA)	AT2G24800	Peroxidase superfamily protein
Gohir.D13G230300	54.1761	-3.22727	0.741841	16.9985	3.74e-05	0.000176921	Gohir.D13G230300.1	PAC:45404715	Gohir.D13G230300.1.p	PF08213	PTHR12174 PTHR12174:SF41							GO:0004190 GO:0016021	FAMILY NOT NAMED // AURORA KINASE A-INTERACTING PROTEIN	AT1G63690	SIGNAL PEPTIDE PEPTIDASE-LIKE 2
Gohir.D13G228700	1392.69	-3.62527	0.379748	74.9778	4.76e-18	1.38e-16	Gohir.D13G228700.1	PAC:45403799	Gohir.D13G228700.1.p	PF00733 PF12481	PTHR11842 PTHR11842:SF11					KOG3285		GO:0007094	asparagine synthase (glutamine-hydrolysing) (asnB	AT3G25980	DNA-binding HORMA family protein
Gohir.D13G225300	9356.32	-5.43588	0.487569	85.4542	2.37e-20	8.46e-19	Gohir.D13G225300.1	PAC:45402129	Gohir.D13G225300.1.p	PF14368	PTHR10217 PTHR10217:SF501							GO:0005216 GO:0006811 GO:0016020 GO:0055085	FAMILY NOT NAMED // NON-SPECIFIC LIPID TRANSFER PROTEIN GPI-ANCHORED 2-RELATED	AT5G15410	Cyclic nucleotide-regulated ion channel family protein
Gohir.D13G222700	56.9129	-9.03524	1.46764	38.4728	5.55e-10	6.2e-09	Gohir.D13G222700.1	PAC:45403875	Gohir.D13G222700.1.p	PF03479	PTHR13140 PTHR13140:SF384							GO:0003774 GO:0005515 GO:0005524 GO:0016459	domain of unknown function (DUE296) (DUE296)	AT1G50360	P-loop containing nucleoside triphosphate hydrolases superfamily protein
Gohir.D13G220600	616.505	-2.33497	0.432291	26.634	2.46e-07	1.8e-06	Gohir.D13G220600.1	PAC:45404973	Gohir.D13G220600.1.p	PF11891	PTHR33544 PTHR33544:SF3								Domain of unknown function (DUF3411) (DUF3411)	AT5G02440
Gohir.D13G219600	1140.44	-4.72659	0.994552	16.634	4.53e-05	0.000209772	Gohir.D13G219600.1	PAC:45403003	Gohir.D13G219600.1.p	PF00125	PTHR10584 PTHR10584:SF181					KOG2855		GO:0004747 GO:0006014	histone H3 (H3)	AT1G66430	pfkB-like carbohydrate kinase family protein
Gohir.D13G218400	191.082	-3.06462	0.634519	20.3633	6.4e-06	3.57e-05	Gohir.D13G218400.2, Gohir.D13G218400.1	PAC:45403679, PAC:45403680	Gohir.D13G218400.2.p, Gohir.D13G218400.1.p	PF00106	PTHR11695 PTHR11695:SF497							GO:0008270 GO:0016491 GO:0055114		AT4G37970	cinnamyl alcohol dehydrogenase 6
Gohir.D13G216800	4568.23	-3.3585	0.236783	168.783	1.36e-38	1.71e-36	Gohir.D13G216800.1, Gohir.D13G216800.2	PAC:45404166, PAC:45404167	Gohir.D13G216800.1.p, Gohir.D13G216800.2.p	PF00501 PF13193
Gohir.D13G216700	151.012	-10.4399	1.38874	64.2202	1.11e-15	2.49e-14	Gohir.D13G216700.1	PAC:45402847	Gohir.D13G216700.1.p		PTHR21562 PTHR21562:SF5							GO:0016787	CALMODULIN-BINDING FAMILY PROTEIN-RELATED	AT3G05910	Pectinacetylesterase family protein
Gohir.D13G216400	942.266	-7.04454	0.4297	208.565	2.82e-47	5.29e-45	Gohir.D13G216400.2, Gohir.D13G216400.1, Gohir.D13G216400.3	PAC:45404300, PAC:45404301, PAC:45404302	Gohir.D13G216400.2.p, Gohir.D13G216400.1.p, Gohir.D13G216400.3.p		PTHR22835 PTHR22835:SF158							GO:0016788		AT1G09390	GDSL-like Lipase/Acylhydrolase superfamily protein
Gohir.D13G216300	1191	-3.18868	0.475597	38.2425	6.25e-10	6.94e-09	Gohir.D13G216300.1	PAC:45404069	Gohir.D13G216300.1.p	PF01040	PTHR36726 PTHR36726:SF2								Homogentisate phytyltransferase / HPT
Gohir.D13G213900	328.477	-4.85157	0.555188	59.5301	1.2e-14	2.41e-13	Gohir.D13G213900.1	PAC:45403808	Gohir.D13G213900.1.p		PTHR37262 PTHR37262:SF1					KOG2857			FAMILY NOT NAMED // MULTIPLE ORGANELLAR RNA EDITING FACTOR 3	AT5G48470
Gohir.D13G213800	979.888	-4.3259	0.293937	174.676	7.05e-40	9.27e-38	Gohir.D13G213800.1	PAC:45401314	Gohir.D13G213800.1.p		PTHR12864 PTHR12864:SF23								MULTIPLE ORGANELLAR RNA EDITING FACTOR 3	AT4G06534	(1 of 2) PTHR12864//PTHR12864:SF23 - RAN BINDING PROTEIN 9-RELATED
Gohir.D13G212200	223.826	-3.86691	0.352895	108.474	2.12e-25	1.16e-23	Gohir.D13G212200.1	PAC:45404929	Gohir.D13G212200.1.p	PF13639	PTHR33257 PTHR33257:SF5								RING FINGER DOMAIN-CONTAINING // RING-H2 FINGER PROTEIN ATL43	AT1G06930	(1 of 1) PTHR33257:SF5 - EXPRESSED PROTEIN
Gohir.D13G210900	147.085	-2.19656	0.393686	29.336	6.09e-08	4.95e-07	Gohir.D13G210900.1	PAC:45403752	Gohir.D13G210900.1.p	PF00856	PTHR10972 PTHR10972:SF67								SET DOMAIN PROTEINS // HISTONE-LYSINE N-METHYLTRANSFERASE ASHR3	AT1G13170	OSBP(oxysterol binding protein)-related protein 1D
Gohir.D13G208600	1296.85	-2.57068	0.382021	40.5	1.97e-10	2.34e-09	Gohir.D13G208600.1	PAC:45401607	Gohir.D13G208600.1.p		PTHR10209 PTHR10209:SF193					KOG0143		GO:0016491 GO:0055114		AT1G05010	ethylene-forming enzyme
Gohir.D13G206500	47.0419	-8.76078	1.56648	28.4261	9.73e-08	7.66e-07	Gohir.D13G206500.1	PAC:45402676	Gohir.D13G206500.1.p	PF03016	PTHR33737								xylogalacturonan beta-1
Gohir.D13G205800	1158.29	-4.20893	0.207008	348.72	8.05e-78	4.4e-75	Gohir.D13G205800.1	PAC:45402830	Gohir.D13G205800.1.p	PF02298	PTHR10795 PTHR10795:SF439							GO:0004252 GO:0006508	Plastocyanin-like domain (Cu_bind_like)	AT4G20430	Subtilase family protein
Gohir.D13G205700	171.46	-2.36106	0.536924	17.7873	2.47e-05	0.000121318					PTHR23500 PTHR23500:SF149					KOG0254		GO:0016020 GO:0016021 GO:0022857 GO:0022891 GO:0055085		AT1G30220	inositol transporter 2
Gohir.D13G205500	4575.81	-5.01248	0.435586	95.2246	1.7e-22	7.3e-21	Gohir.D13G205500.1	PAC:45402540	Gohir.D13G205500.1.p	PF02298	PTHR31942 PTHR31942:SF15							GO:0006952 GO:0016021	Plastocyanin-like domain (Cu_bind_like)	AT5G53760	Seven transmembrane MLO family protein
Gohir.D13G204700	1317.67	-2.09943	0.288455	49.109	2.42e-12	3.7e-11	Gohir.D13G204700.1	PAC:45404744	Gohir.D13G204700.1.p	PF00293 PF09296 PF09297									NAD+ diphosphatase (E3.6.1.22
Gohir.D13G202700	1154.66	-10.9252	1.0172	124.629	6.13e-29	4.39e-27	Gohir.D13G202700.1	PAC:45401204	Gohir.D13G202700.1.p	PF00069 PF08263 PF13855									- Protein kinase domain (Pkinase) // Leucine rich repeat N-terminal domain (LRRNT_2) // Leucine rich repeat (LRR_8)
Gohir.D13G202300	862.398	-3.40927	0.369326	71.9016	2.26e-17	6.1e-16	Gohir.D13G202300.1	PAC:45404872	Gohir.D13G202300.1.p	PF01643 PF12590	PTHR11629 PTHR11629:SF69							GO:0000220 GO:0015078 GO:0015991 GO:0033179	FAMILY NOT NAMED // PALMITOYL-ACYL CARRIER PROTEIN THIOESTERASE	AT4G39080	vacuolar proton ATPase A3
Gohir.D13G201500	134.675	-3.03277	0.546378	27.4228	1.63e-07	1.23e-06	Gohir.D13G201500.1	PAC:45404599	Gohir.D13G201500.1.p	PF00481	PTHR22835 PTHR22835:SF229							GO:0016788	PROTEIN PHOSPHATASE 2C // SUBFAMILY NOT NAMED	AT2G04570	GDSL-like Lipase/Acylhydrolase superfamily protein
Gohir.D13G200600	789.906	-5.87537	0.691508	49.5883	1.9e-12	2.94e-11	Gohir.D13G200600.1	PAC:45402337	Gohir.D13G200600.1.p	PF08263 PF13855	PTHR32444 PTHR32444:SF6								EXTENSIN-LIKE PROTEIN-RELATED	AT3G51710	D-mannose binding lectin protein with Apple-like carbohydrate-binding domain
Gohir.D13G200200	3531.92	-5.3185	0.425945	109.657	1.17e-25	6.51e-24	Gohir.D13G200200.1	PAC:45402331	Gohir.D13G200200.1.p	PF00642	PTHR19317 PTHR19317:SF9					KOG3142			CCCH-type Zn-finger protein
Gohir.D13G197600	10289.3	-2.97192	0.38197	52.1799	5.06e-13	8.36e-12	Gohir.D13G197600.2, Gohir.D13G197600.1	PAC:45402879, PAC:45402880	Gohir.D13G197600.2.p, Gohir.D13G197600.1.p	PF12695	PTHR10366 PTHR10366:SF332					KOG1502		GO:0003824 GO:0050662
Gohir.D13G195400	20545	-2.66757	0.584668	18.3922	1.8e-05	9.11e-05	Gohir.D13G195400.1	PAC:45404516	Gohir.D13G195400.1.p	PF08392 PF08541	PTHR10108 PTHR10108:SF882							GO:0008168	3-KETOACYL-COA SYNTHASE 10	AT4G01240	S-adenosyl-L-methionine-dependent methyltransferases superfamily protein
Gohir.D13G193200	298.295	-2.66817	0.578571	19.0016	1.31e-05	6.81e-05	Gohir.D13G193200.2	PAC:45404640	Gohir.D13G193200.2.p	PF05664									Plant family of unknown function (DUF810) (DUF810)
Gohir.D13G192200	1090.57	-3.59459	0.719911	20.4073	6.26e-06	3.49e-05	Gohir.D13G192200.1	PAC:45404758	Gohir.D13G192200.1.p	PF00493 PF14551	PTHR19359 PTHR19359:SF29					KOG0537			DNA replication licensing factor MCM5 (MCM5
Gohir.D13G189100	191.323	-5.69313	0.731145	47.3378	5.97e-12	8.74e-11
Gohir.D13G186100	374.972	-4.53288	0.673103	35.0193	3.26e-09	3.25e-08	Gohir.D13G186100.1, Gohir.D13G186100.3	PAC:45402696, PAC:45402697	Gohir.D13G186100.1.p, Gohir.D13G186100.3.p	PF01336 PF08784	PTHR20902 PTHR20902:SF0, PTHR23308 PTHR23308:SF2
Gohir.D13G184900	2375.14	-5.1921	0.391052	126.78	2.08e-29	1.55e-27	Gohir.D13G184900.1	PAC:45403355	Gohir.D13G184900.1.p	PF03283	PTHR14155 PTHR14155:SF71							GO:0005515 GO:0008270	NOTUM-RELATED // PECTINACETYLESTERASE FAMILY PROTEIN	AT3G61550	RING/U-box superfamily protein
Gohir.D13G184600	179.268	-2.53564	0.587636	16.8809	3.98e-05	0.000186976	Gohir.D13G184600.1	PAC:45401961	Gohir.D13G184600.1.p	PF00319	PTHR11820 PTHR11820:SF1					KOG0014	MADS box transcription factor	GO:0003824 GO:0004334 GO:0008152 GO:0009072	MADS BOX PROTEIN // AGAMOUS-LIKE MADS-BOX PROTEIN AGL80-RELATED	AT1G12050	fumarylacetoacetase
Gohir.D13G184500	20.3471	-5.14676	1.34031	14.3599	0.000150983	0.000619401	Gohir.D13G184500.1	PAC:45401709	Gohir.D13G184500.1.p	PF00319	PTHR23516 PTHR23516:SF4							GO:0015098 GO:0015689 GO:0016021	AGAMOUS-LIKE MADS-BOX PROTEIN AGL80-RELATED	AT4G27720	Major facilitator superfamily protein
Gohir.D13G184100	686.834	-4.19116	0.532127	48.8166	2.81e-12	4.26e-11	Gohir.D13G184100.1	PAC:45404081	Gohir.D13G184100.1.p		PTHR31561 PTHR31561:SF24							GO:0003824 GO:0006633 GO:0008152 GO:0008610 GO:0016020 GO:0016747		AT2G28630	3-ketoacyl-CoA synthase 12
Gohir.D13G182500	109.51	-5.71792	0.826768	39.8183	2.79e-10	3.24e-09	Gohir.D13G182500.1	PAC:45404913	Gohir.D13G182500.1.p		PTHR21141					KOG3449			FAMILY NOT NAMED // TRANSCRIPTION FACTOR BHLH147-RELATED	AT2G27710	60S acidic ribosomal protein family
Gohir.D13G181900	172.222	-3.78485	0.462297	58.5443	1.99e-14	3.89e-13					PTHR11711 PTHR11711:SF178					KOG0075		GO:0005525 GO:0005622 GO:0006886 GO:0007264 GO:0015031		AT3G49870	ADP-ribosylation factor-like A1C
Gohir.D13G180600	38.7149	-6.10193	1.42813	15.9768	6.41e-05	0.000286751	Gohir.D13G180600.1	PAC:45404371	Gohir.D13G180600.1.p	PF03083	PTHR27001 PTHR27001:SF104					KOG1187		GO:0004672 GO:0004713 GO:0005515 GO:0005524 GO:0006468	RAG1-ACTIVATING PROTEIN 1 // BIDIRECTIONAL SUGAR TRANSPORTER SWEET16-RELATED	AT5G45780	Leucine-rich repeat protein kinase family protein
Gohir.D13G178900	358.748	-2.71438	0.464916	30.4125	3.49e-08	2.96e-07	Gohir.D13G178900.3, Gohir.D13G178900.4, Gohir.D13G178900.2, Gohir.D13G178900.1	PAC:45403585, PAC:45403587, PAC:45403586, PAC:45403584	Gohir.D13G178900.3.p, Gohir.D13G178900.4.p, Gohir.D13G178900.2.p, Gohir.D13G178900.1.p		PTHR10015 PTHR10015:SF187							GO:0003700 GO:0005634 GO:0006355 GO:0043565		AT3G24520	heat shock transcription factor C1
Gohir.D13G177200	607.605	-2.02828	0.485253	16.2621	5.52e-05	0.00025039	Gohir.D13G177200.2, Gohir.D13G177200.1	PAC:45403180, PAC:45403181	Gohir.D13G177200.2.p, Gohir.D13G177200.1.p	PF00069	PTHR32116 PTHR32116:SF3							GO:0016757 GO:0047262		AT4G38270	galacturonosyltransferase 3
Gohir.D13G176000	1457.96	-3.34999	0.415503	54.6001	1.48e-13	2.6e-12	Gohir.D13G176000.2	PAC:45403128	Gohir.D13G176000.2.p	PF00069	PTHR31251 PTHR31251:SF9							GO:0003677 GO:0005634	SERINE/THREONINE-PROTEIN KINASE NEK1	AT3G15270	squamosa promoter binding protein-like 5
Gohir.D13G175900	700.771	-2.41266	0.334419	47.3812	5.84e-12	8.56e-11					PTHR24012 PTHR24012:SF421					KOG0149		GO:0003676		AT3G54770	RNA-binding (RRM/RBD/RNP motifs) family protein
Gohir.D13G174800	998.766	-3.23374	0.742113	16.0391	6.2e-05	0.000278533					PTHR11349 PTHR11349:SF53					KOG0888		GO:0004550 GO:0006165 GO:0006183 GO:0006228 GO:0006241		AT4G11010	nucleoside diphosphate kinase 3
Gohir.D13G174000	85.7673	-2.29802	0.535376	17.2698	3.24e-05	0.000155321					PTHR24356 PTHR24356:SF206							GO:0004672 GO:0004674 GO:0004713 GO:0005524 GO:0006468		AT2G19400	AGC (cAMP-dependent
Gohir.D13G173200	534.914	-3.30478	0.532742	32.6097	1.13e-08	1.03e-07	Gohir.D13G173200.3	PAC:45401492	Gohir.D13G173200.3.p	PF00155	PTHR13683 PTHR13683:SF265					KOG1339		GO:0004190 GO:0006508	threonine aldolase (ltaE)	AT3G20015	Eukaryotic aspartyl protease family protein
Gohir.D13G171800	521.53	-6.53169	0.620898	79.1979	5.62e-19	1.78e-17	Gohir.D13G171800.1	PAC:45405202	Gohir.D13G171800.1.p	PF00657	PTHR31339 PTHR31339:SF15								ZINC FINGER FYVE DOMAIN CONTAINING PROTEIN // SUBFAMILY NOT NAMED	AT3G16850	Pectin lyase-like superfamily protein
Gohir.D13G170700	14.8578	-7.09418	1.75596	14.2946	0.000156311	0.000638859	Gohir.D13G170700.1	PAC:45402006	Gohir.D13G170700.1.p		PTHR23315 PTHR23315:SF119							GO:0004842 GO:0005488 GO:0005515 GO:0016567, GO:0005488 GO:0005515		AT3G54790	ARM repeat superfamily protein
Gohir.D13G169500	226.057	-3.18259	0.614065	23.1825	1.47e-06	9.35e-06	Gohir.D13G169500.3	PAC:45404517	Gohir.D13G169500.3.p		PTHR12646 PTHR12646:SF0							GO:0005783 GO:0016021 GO:0016758
Gohir.D13G167600	768.066	-5.4858	0.526326	78.4338	8.27e-19	2.59e-17	Gohir.D13G167600.1	PAC:45405073	Gohir.D13G167600.1.p	PF00891 PF08100	PTHR24320 PTHR24320:SF71					KOG1208		GO:0008152 GO:0016491	caffeic acid 3-O-methyltransferase (E2.1.1.68	AT4G23430	NAD(P)-binding Rossmann-fold superfamily protein
Gohir.D13G167500	395.886	-3.33197	0.321483	94.2391	2.8e-22	1.18e-20	Gohir.D13G167500.1	PAC:45401739	Gohir.D13G167500.1.p	PF00891 PF08100									caffeic acid 3-O-methyltransferase (E2.1.1.68
Gohir.D13G166500	469.775	-4.50614	0.646637	37.3847	9.7e-10	1.05e-08	Gohir.D13G166500.1	PAC:45402591	Gohir.D13G166500.1.p	PF01699									CATION/CALCIUM EXCHANGER 2
Gohir.D13G165700	4688.55	-7.10592	0.39448	201.739	8.72e-46	1.49e-43	Gohir.D13G165700.1	PAC:45405055	Gohir.D13G165700.1.p	PF00249	PTHR19961 PTHR19961:SF25					KOG0048	Transcription factor	GO:0005515	MYB-LIKE DNA-BINDING PROTEIN MYB // MYB FAMILY TRANSCRIPTION FACTOR	AT5G48460	Actin binding Calponin homology (CH) domain-containing protein
Gohir.D13G162600	69.6092	-9.32574	1.47161	40.1086	2.4e-10	2.82e-09	Gohir.D13G162600.1	PAC:45404121	Gohir.D13G162600.1.p		PTHR22763							GO:0005515 GO:0008270		AT1G18770	RING/U-box superfamily protein
Gohir.D13G162200	1034.89	-3.24614	0.452607	43.6347	3.96e-11	5.19e-10	Gohir.D13G162200.1	PAC:45402303	Gohir.D13G162200.1.p	PF08879 PF08880	PTHR21493 PTHR21493:SF152					KOG2088		GO:0006629 GO:0016042	WRC (WRC) // QLQ (QLQ)	AT3G49050	alpha/beta-Hydrolases superfamily protein
Gohir.D13G157800	175.613	-5.41997	1.09829	17.6866	2.6e-05	0.000127285	Gohir.D13G157800.1	PAC:45404141	Gohir.D13G157800.1.p		PTHR10071 PTHR10071:SF196					KOG1601		GO:0003677 GO:0003700 GO:0005634 GO:0006355 GO:0008270 GO:0043565 GO:0045893		AT5G25830	GATA transcription factor 12
Gohir.D13G154600	254.132	-2.09684	0.346864	34.3292	4.65e-09	4.54e-08	Gohir.D13G154600.1	PAC:45403839	Gohir.D13G154600.1.p	PF14531	PTHR33786 PTHR33786:SF1								PROTEIN KINASE-RELATED	AT5G01015
Gohir.D13G152600	2239.11	-2.93085	0.45043	36.6918	1.38e-09	1.46e-08	Gohir.D13G152600.1	PAC:45404770	Gohir.D13G152600.1.p	PF00170	PTHR10992 PTHR10992:SF881					KOG1454			X-BOX TRANSCRIPTION FACTOR-RELATED // BASIC HELIX-LOOP-HELIX DOMAIN-CONTAINING PROTEIN	AT4G24140	alpha/beta-Hydrolases superfamily protein
Gohir.D13G152500	1212.29	-2.01053	0.391828	24.497	7.44e-07	4.99e-06	Gohir.D13G152500.1	PAC:45402944	Gohir.D13G152500.1.p	PF00025									Ras-related protein Rab-11A (RAB11A) // Rab family
Gohir.D13G151900	231.449	-3.83171	0.555982	39.5909	3.13e-10	3.62e-09	Gohir.D13G151900.1	PAC:45404294	Gohir.D13G151900.1.p	PF03110	PTHR22298 PTHR22298:SF19							GO:0003824 GO:0004553 GO:0005975 GO:0030246	SQUAMOSA PROMOTER-BINDING-LIKE PROTEIN 4-RELATED	AT1G64390	glycosyl hydrolase 9C2
Gohir.D13G151500	256.985	-2.73598	0.698501	13.6098	0.000225004	0.00088639	Gohir.D13G151500.2, Gohir.D13G151500.1, Gohir.D13G151500.3	PAC:45403488, PAC:45403487, PAC:45403489	Gohir.D13G151500.2.p, Gohir.D13G151500.1.p, Gohir.D13G151500.3.p	PF01554	PTHR36795 PTHR36795:SF2									AT5G14410
Gohir.D13G150700	1858.47	-2.07097	0.374912	28.2595	1.06e-07	8.28e-07	Gohir.D13G150700.1	PAC:45404147	Gohir.D13G150700.1.p	PF00069	PTHR31490 PTHR31490:SF3							GO:0004553 GO:0005975	CELL DIVISION PROTEIN KINASE // SUBFAMILY NOT NAMED	AT4G38650	Glycosyl hydrolase family 10 protein
Gohir.D13G149900	1156.71	-4.68687	0.442411	84.8682	3.19e-20	1.13e-18					PTHR31618 PTHR31618:SF3							GO:0016020 GO:0055085		AT5G12080	mechanosensitive channel of small conductance-like 10
Gohir.D13G149600	814.453	-3.17343	0.271711	118.784	1.17e-27	7.7e-26	Gohir.D13G149600.2, Gohir.D13G149600.1	PAC:45404959, PAC:45404958	Gohir.D13G149600.2.p, Gohir.D13G149600.1.p	PF00232	PTHR23135 PTHR23135:SF3							GO:0005524 GO:0005737 GO:0008360 GO:0008766 GO:0009058 GO:0016874 GO:0051301
Gohir.D13G148100	109.128	-4.11483	0.94676	15.3078	9.13e-05	0.000394442	Gohir.D13G148100.2	PAC:45402742	Gohir.D13G148100.2.p		PTHR13561 PTHR13561:SF29									AT2G26270	(1 of 2) PTHR13561:SF29 - BRCT DOMAIN-CONTAINING DNA REPAIR PROTEIN
Gohir.D13G144900	4603.99	-11.9191	0.911642	108.928	1.68e-25	9.34e-24	Gohir.D13G144900.1	PAC:45403068	Gohir.D13G144900.1.p	PF14541 PF14543	PTHR11352					KOG1636		GO:0000077 GO:0003677 GO:0006275 GO:0030337 GO:0030896	Xylanase inhibitor C-terminal (TAXi_C) // Xylanase inhibitor N-terminal (TAXi_N)	AT2G29570	proliferating cell nuclear antigen 2
Gohir.D13G143100	585.513	-4.18402	0.504459	54.6184	1.46e-13	2.58e-12	Gohir.D13G143100.4, Gohir.D13G143100.3, Gohir.D13G143100.1	PAC:45402316, PAC:45402314, PAC:45402315	Gohir.D13G143100.4.p, Gohir.D13G143100.3.p, Gohir.D13G143100.1.p		PTHR24322 PTHR24322:SF385					KOG0725		GO:0008667 GO:0019290 GO:0055114		AT2G29260	NAD(P)-binding Rossmann-fold superfamily protein
Gohir.D13G142900	3238.57	-2.01619	0.196349	98.2161	3.75e-23	1.69e-21	Gohir.D13G142900.1	PAC:45402505	Gohir.D13G142900.1.p	PF01042									2-iminobutanoate/2-iminopropanoate deaminase / Enamine/imine deaminase
Gohir.D13G142800	1816.18	-4.73058	0.334178	151.572	7.86e-35	7.94e-33	Gohir.D13G142800.1	PAC:45401231	Gohir.D13G142800.1.p	PF13639	PTHR23130 PTHR23130:SF88							GO:0016021	RING FINGER DOMAIN-CONTAINING // SUBFAMILY NOT NAMED	AT2G30890	Cytochrome b561/ferric reductase transmembrane protein family
Gohir.D13G142400	111.521	-2.71141	0.526964	24.1805	8.77e-07	5.81e-06	Gohir.D13G142400.1, Gohir.D13G142400.4, Gohir.D13G142400.2, Gohir.D13G142400.3, Gohir.D13G142400.5	PAC:45401183, PAC:45401186, PAC:45401184, PAC:45401185, PAC:45401187	Gohir.D13G142400.1.p, Gohir.D13G142400.4.p, Gohir.D13G142400.2.p, Gohir.D13G142400.3.p, Gohir.D13G142400.5.p	PF13947 PF14380	PTHR32191 PTHR32191:SF2							GO:0016021		AT2G23810	tetraspanin8
Gohir.D13G141000	299.25	-5.08704	0.51783	76.9697	1.74e-18	5.28e-17	Gohir.D13G141000.1	PAC:45401791	Gohir.D13G141000.1.p	PF00657	PTHR10108 PTHR10108:SF908	3.1.1.3	Triacylglycerol lipase	LIPAS-PWY	triacylglycerol degradation	KOG1269		GO:0006694 GO:0008152 GO:0008168	ZINC FINGER FYVE DOMAIN CONTAINING PROTEIN // SUBFAMILY NOT NAMED	AT5G13710	sterol methyltransferase 1
Gohir.D13G140800	3288.48	-2.40373	0.370994	37.9354	7.31e-10	8.04e-09	Gohir.D13G140800.1	PAC:45401606	Gohir.D13G140800.1.p	PF03999									PROTEIN REGULATOR OF CYTOKINESIS 1 PRC1-RELATED // SUBFAMILY NOT NAMED
Gohir.D13G140100	3515.56	-9.88372	0.654276	135.765	2.25e-31	1.9e-29	Gohir.D13G140100.2	PAC:45401884	Gohir.D13G140100.2.p	PF13813	PTHR31251 PTHR31251:SF9							GO:0003677 GO:0005634	Long-chain-alcohol O-fatty-acyltransferase / Wax synthase	AT3G15270	squamosa promoter binding protein-like 5
Gohir.D13G139800	623.09	-2.58265	0.655755	13.8519	0.000197793	0.000788947	Gohir.D13G139800.1	PAC:45404554	Gohir.D13G139800.1.p	PF00225 PF06548	PTHR24298 PTHR24298:SF177							GO:0004497 GO:0005506 GO:0016705 GO:0020037 GO:0055114	KINESIN MOTOR FAMILY PROTEIN
Gohir.D13G137500	620.509	-3.82292	0.933806	13.4491	0.000245123	0.000956986	Gohir.D13G137500.1	PAC:45404696	Gohir.D13G137500.1.p	PF00125	PTHR31265 PTHR31265:SF5								histone H3 (H3)	AT2G41810	Protein of unknown function
Gohir.D13G136700	235.421	-2.2426	0.292193	55.6118	8.83e-14	1.6e-12	Gohir.D13G136700.1	PAC:45403088	Gohir.D13G136700.1.p	PF00067	PTHR10891 PTHR10891:SF574					KOG0027		GO:0005509	Premnaspirodiene oxygenase / Hyoscymus muticus premnaspirodiene oxygenase	AT4G26470	Calcium-binding EF-hand family protein
Gohir.D13G130900	1542.9	-2.08077	0.318173	39.6462	3.04e-10	3.53e-09	Gohir.D13G130900.1	PAC:45401703	Gohir.D13G130900.1.p	PF06418 PF07722	PTHR22778 PTHR22778:SF22					KOG2551			CTP synthase (pyrG
Gohir.D13G130000	578.794	-3.47391	0.672339	22.1796	2.48e-06	1.5e-05	Gohir.D13G130000.1	PAC:45402230	Gohir.D13G130000.1.p	PF00083	PTHR31080 PTHR31080:SF10							GO:0004857	FAMILY NOT NAMED // ORGANIC CATION/CARNITINE TRANSPORTER 3	AT2G01610	Plant invertase/pectin methylesterase inhibitor superfamily protein
Gohir.D13G126700	249.196	-2.91794	0.448106	37.7352	8.1e-10	8.82e-09	Gohir.D13G126700.1	PAC:45403648	Gohir.D13G126700.1.p		PTHR11017 PTHR11017:SF162					KOG4658		GO:0005515 GO:0007165 GO:0043531	F3O9.30
Gohir.D13G125700	1847.04	-2.7626	0.312346	68.9953	9.87e-17	2.49e-15	Gohir.D13G125700.1	PAC:45402581	Gohir.D13G125700.1.p	PF13414	PTHR32191 PTHR32191:SF7					KOG3882		GO:0016021	TPR repeat (TPR_11)	AT3G45600	tetraspanin3
Gohir.D13G116600	292.334	-2.69485	0.334465	59.1351	1.47e-14	2.91e-13	Gohir.D13G116600.2, Gohir.D13G116600.1, Gohir.D13G116600.4, Gohir.D13G116600.5, Gohir.D13G116600.3	PAC:45404374, PAC:45404373, PAC:45404376, PAC:45404377, PAC:45404375	Gohir.D13G116600.2.p, Gohir.D13G116600.1.p, Gohir.D13G116600.4.p, Gohir.D13G116600.5.p, Gohir.D13G116600.3.p	, PF12330	PTHR30540 PTHR30540:SF12							GO:0015079 GO:0016020 GO:0071805		AT2G30070	potassium transporter 1
Gohir.D13G115000	12634.2	-2.44719	0.372858	38.7443	4.83e-10	5.44e-09	Gohir.D13G115000.1	PAC:45402012	Gohir.D13G115000.1.p	PF00262	PTHR11783 PTHR11783:SF72					KOG1584		GO:0008146	calreticulin (CALR)	AT5G07010	sulfotransferase 2A
Gohir.D13G114600	867.31	-2.90687	0.364753	55.6575	8.63e-14	1.56e-12	Gohir.D13G114600.3, Gohir.D13G114600.6, Gohir.D13G114600.13, Gohir.D13G114600.7, Gohir.D13G114600.4, Gohir.D13G114600.5, Gohir.D13G114600.14, Gohir.D13G114600.12, Gohir.D13G114600.15, Gohir.D13G114600.16	PAC:45402729, PAC:45402732, PAC:45402734, PAC:45402733, PAC:45402731, PAC:45402730, PAC:45402737, PAC:45402735, PAC:45402738, PAC:45402736	Gohir.D13G114600.3.p, Gohir.D13G114600.6.p, Gohir.D13G114600.13.p, Gohir.D13G114600.7.p, Gohir.D13G114600.4.p, Gohir.D13G114600.5.p, Gohir.D13G114600.14.p, Gohir.D13G114600.12.p, Gohir.D13G114600.15.p, Gohir.D13G114600.16.p	PF14309 PF14383, PF14383	PTHR31561 PTHR31561:SF24							GO:0003824 GO:0006633 GO:0008152 GO:0008610 GO:0016020 GO:0016747		AT5G04530	3-ketoacyl-CoA synthase 19
Gohir.D13G114000	454.641	-2.77996	0.251937	111.083	5.68e-26	3.29e-24	Gohir.D13G114000.1	PAC:45402613	Gohir.D13G114000.1.p	PF00320	PTHR24322 PTHR24322:SF425					KOG0725		GO:0008152 GO:0008667 GO:0016491 GO:0019290 GO:0055114, GO:0008152 GO:0016491	TRANSCRIPTION FACTOR GATA GATA BINDING FACTOR // SUBFAMILY NOT NAMED
Gohir.D13G106400	152.922	-10.4581	1.38931	64.2612	1.09e-15	2.45e-14	Gohir.D13G106400.1, Gohir.D13G106400.2	PAC:45403749, PAC:45403750	Gohir.D13G106400.1.p, Gohir.D13G106400.2.p	PF00657	PTHR13989 PTHR13989:SF20					KOG3108		GO:0003676 GO:0003677 GO:0005634 GO:0006260 GO:0006281 GO:0006310		AT2G24490	replicon protein A2
Gohir.D13G106300	112.42	-3.72186	0.736524	21.5588	3.43e-06	2.01e-05	Gohir.D13G106300.1	PAC:45404687	Gohir.D13G106300.1.p	PF00657	PTHR37707								ZINC FINGER FYVE DOMAIN CONTAINING PROTEIN // SUBFAMILY NOT NAMED	AT1G60870	maternal effect embryo arrest 9
Gohir.D13G105600	67.6424	-2.88568	0.705194	15.0784	0.000103135	0.000440311	Gohir.D13G105600.1	PAC:45403778	Gohir.D13G105600.1.p	PF00249	PTHR32285 PTHR32285:SF71								TRANSCRIPTION FACTOR MYB113-RELATED	AT2G42570	TRICHOME BIREFRINGENCE-LIKE 39
Gohir.D13G105500	256.47	-3.85778	0.730446	22.7232	1.87e-06	1.16e-05					PTHR12725 PTHR12725:SF68					KOG3109		GO:0008152 GO:0016787
Gohir.D13G104400	17406.9	-2.24185	0.316592	45.8021	1.31e-11	1.83e-10	Gohir.D13G104400.1	PAC:45405230	Gohir.D13G104400.1.p	PF00550	PTHR11630 PTHR11630:SF43							GO:0003677 GO:0003678 GO:0005524 GO:0005634 GO:0006260 GO:0006270 GO:0042555	ACYL CARRIER PROTEIN 1	AT5G44635	minichromosome maintenance (MCM2/3/5) family protein
Gohir.D13G103100	258.149	-4.64502	0.370292	142.433	7.82e-33	7.14e-31	Gohir.D13G103100.1	PAC:45404174	Gohir.D13G103100.1.p		PTHR31734 PTHR31734:SF12							GO:0005634 GO:0006355	ARABINOGALACTAN PEPTIDE 12-RELATED	AT3G15540	indole-3-acetic acid inducible 19
Gohir.D13G094500	115.62	-4.14894	0.683052	30.9493	2.65e-08	2.29e-07	Gohir.D13G094500.1	PAC:45401488	Gohir.D13G094500.1.p	PF02519	PTHR11699 PTHR11699:SF192							GO:0004030 GO:0006081 GO:0008152 GO:0016491 GO:0055114	SAUR family protein (SAUR)
Gohir.D13G092500	149.852	-3.45415	0.389708	72.0256	2.12e-17	5.76e-16	Gohir.D13G092500.1	PAC:45404896	Gohir.D13G092500.1.p	PF13639	PTHR27001 PTHR27001:SF3					KOG1187		GO:0004672 GO:0004713 GO:0005524 GO:0006468	- Transferred entry: 2.3.2.23	AT1G20650	Protein kinase superfamily protein
Gohir.D13G086600	710.429	-2.29663	0.363184	36.6495	1.41e-09	1.49e-08	Gohir.D13G086600.6, Gohir.D13G086600.5	PAC:45403077, PAC:45403076	Gohir.D13G086600.6.p, Gohir.D13G086600.5.p	PF00010	PTHR11062 PTHR11062:SF77					KOG1021				AT5G37000	Exostosin family protein
Gohir.D13G085100	4417.25	-6.18335	0.45156	122.309	1.98e-28	1.37e-26	Gohir.D13G085100.1	PAC:45402593	Gohir.D13G085100.1.p	PF00685	PTHR32411								SULFOTRANSFERASE SULT // CYTOSOLIC SULFOTRANSFERASE 12	AT3G22060	Receptor-like protein kinase-related family protein
Gohir.D13G084000	150.876	-5.61958	0.825935	35.8923	2.09e-09	2.14e-08	Gohir.D13G084000.1	PAC:45405140	Gohir.D13G084000.1.p		PTHR35489									AT3G20070	titan9
Gohir.D13G083900	1961.89	-2.78134	0.368772	50.0061	1.53e-12	2.4e-11	Gohir.D13G083900.3, Gohir.D13G083900.4, Gohir.D13G083900.5	PAC:45401585, PAC:45401583, PAC:45401584	Gohir.D13G083900.3.p, Gohir.D13G083900.4.p, Gohir.D13G083900.5.p	PF03110	PTHR31867							GO:0005576 GO:0009664
Gohir.D13G083600	12.1977	-6.81347	1.72895	13.9813	0.000184637	0.000742889	Gohir.D13G083600.1	PAC:45401662	Gohir.D13G083600.1.p	PF00067	PTHR33374 PTHR33374:SF6								brassinosteroid-6-oxidase 2 (CYP85A2
Gohir.D13G082800	63.2593	-2.47876	0.623386	14.7078	0.000125524	0.000524806	Gohir.D13G082800.1	PAC:45401416	Gohir.D13G082800.1.p	PF07897 PF16135 PF16136	PTHR31218 PTHR31218:SF12							GO:0016020 GO:0016021 GO:0022857	Ethylene-responsive binding factor-associated repression (EAR) // TPL-binding domain in jasmonate signalling (Jas) // Putative nuclear localisation signal (NINJA_B)	AT1G21890	nodulin MtN21 /EamA-like transporter family protein
Gohir.D13G079200	1347.36	-2.2611	0.245577	77.9358	1.06e-18	3.3e-17	Gohir.D13G079200.1	PAC:45404928	Gohir.D13G079200.1.p	PF04398									Protein of unknown function
Gohir.D13G078700	1011.76	-2.71002	0.502722	25.6984	3.99e-07	2.82e-06	Gohir.D13G078700.2, Gohir.D13G078700.1	PAC:45402467, PAC:45402466	Gohir.D13G078700.2.p, Gohir.D13G078700.1.p	PF01529	PTHR24322 PTHR24322:SF427					KOG0725		GO:0008152 GO:0008667 GO:0016491 GO:0019290 GO:0055114		AT3G12800	short-chain dehydrogenase-reductase B
Gohir.D13G075700	77.6377	-7.07578	1.07732	50.7184	1.07e-12	1.7e-11	Gohir.D13G075700.1	PAC:45405188	Gohir.D13G075700.1.p	PF00249	PTHR23177							GO:0007165	MYB-LIKE DNA-BINDING PROTEIN MYB // MYB-DOMAIN TRANSCRIPTION FACTOR LOF1-RELATED
Gohir.D13G075200	151.514	-2.44648	0.498001	22.2123	2.44e-06	1.47e-05	Gohir.D13G075200.31, Gohir.D13G075200.16, Gohir.D13G075200.32	PAC:45401916, PAC:45401915, PAC:45401917	Gohir.D13G075200.31.p, Gohir.D13G075200.16.p, Gohir.D13G075200.32.p		PTHR33210 PTHR33210:SF6									AT2G42840	protodermal factor 1
Gohir.D13G074100	370.223	-2.77768	0.48416	29.2011	6.52e-08	5.28e-07	Gohir.D13G074100.1	PAC:45401132	Gohir.D13G074100.1.p	PF05460	PTHR24115 PTHR24115:SF536							GO:0003777 GO:0005524 GO:0005871 GO:0007018 GO:0008017	origin recognition complex subunit 6 (ORC6)	AT2G36200	P-loop containing nucleoside triphosphate hydrolases superfamily protein
Gohir.D13G073500	341.162	-3.58764	0.448257	54.2732	1.74e-13	3.04e-12	Gohir.D13G073500.2, Gohir.D13G073500.1	PAC:45404250, PAC:45404249	Gohir.D13G073500.2.p, Gohir.D13G073500.1.p	PF00415 PF01363 PF08381 PF13713	PTHR33021 PTHR33021:SF9							GO:0009055		AT2G02850	plantacyanin
Gohir.D13G071200	57.4346	-3.09091	0.502937	36.4521	1.56e-09	1.64e-08	Gohir.D13G071200.1	PAC:45403110	Gohir.D13G071200.1.p	PF07106	PTHR27006 PTHR27006:SF22					KOG1187		GO:0004672 GO:0004713 GO:0005524 GO:0006468	26S proteasome regulatory subunit
Gohir.D13G067000	3648.62	-3.28098	0.696164	18.6383	1.58e-05	8.12e-05	Gohir.D13G067000.1	PAC:45401704	Gohir.D13G067000.1.p	PF01055 PF16863	PTHR31065 PTHR31065:SF15							GO:0005622 GO:0008270	Alpha-D-xyloside xylohydrolase / Alpha-xylosidase // Xylan 1	AT2G01818	PLATZ transcription factor family protein
Gohir.D13G066300	25.8105	-5.41353	1.1128	26.8764	2.17e-07	1.6e-06					PTHR19353 PTHR19353:SF28					KOG4232		GO:0006629, GO:0006629 GO:0016021 GO:0016491
Gohir.D13G064500	377.477	-2.57399	0.601376	16.4203	5.07e-05	0.000232144	Gohir.D13G064500.1	PAC:45403214	Gohir.D13G064500.1.p	PF00134 PF02984	PTHR32382 PTHR32382:SF0								cyclin D6	AT3G46550	Fasciclin-like arabinogalactan family protein
Gohir.D13G060200	2316.42	-2.07404	0.429113	21.6145	3.33e-06	1.96e-05	Gohir.D13G060200.5, Gohir.D13G060200.4, Gohir.D13G060200.6, Gohir.D13G060200.2, Gohir.D13G060200.7	PAC:45403740, PAC:45403743, PAC:45403742, PAC:45403741, PAC:45403744	Gohir.D13G060200.5.p, Gohir.D13G060200.4.p, Gohir.D13G060200.6.p, Gohir.D13G060200.2.p, Gohir.D13G060200.7.p	PF00063 PF00612	PTHR31852 PTHR31852:SF8									AT2G41990	(1 of 2) PTHR31852:SF8 - LATE EMBRYOGENESIS ABUNDANT HYDROXYPROLINE-RICH GLYCOPROTEIN
Gohir.D13G060100	18.1955	-7.39153	1.72863	15.9323	6.56e-05	0.000292938	Gohir.D13G060100.1	PAC:45402409	Gohir.D13G060100.1.p		PTHR23500 PTHR23500:SF62					KOG0254		GO:0016020 GO:0016021 GO:0022891 GO:0055085	BETA-1	AT4G04750	Major facilitator superfamily protein
Gohir.D13G058700	114.502	-10.0432	1.4945	42.3681	7.56e-11	9.59e-10	Gohir.D13G058700.1	PAC:45401905	Gohir.D13G058700.1.p	PF06876	PTHR31602 PTHR31602:SF8							GO:0005524 GO:0005634 GO:0006351 GO:0006355 GO:0032502	FAMILY NOT NAMED // DEFENSIN-LIKE PROTEIN 226-RELATED
Gohir.D13G058600	343.88	-11.6291	1.36147	86.5684	1.35e-20	4.94e-19	Gohir.D13G058600.1	PAC:45405178	Gohir.D13G058600.1.p	PF06876	PTHR33044 PTHR33044:SF24								FAMILY NOT NAMED // DEFENSIN-LIKE PROTEIN 226-RELATED	AT3G43720	Bifunctional inhibitor/lipid-transfer protein/seed storage 2S albumin superfamily protein
Gohir.D13G058500	182.513	-10.7155	1.42808	57.8561	2.82e-14	5.4e-13	Gohir.D13G058500.1	PAC:45402820	Gohir.D13G058500.1.p	PF06876	PTHR27000 PTHR27000:SF4							GO:0005515	Plant self-incompatibility response (SCRL) protein (SCRL)	AT4G29240	Leucine-rich repeat (LRR) family protein
Gohir.D13G058400	204.939	-10.8827	1.39113	68.1879	1.49e-16	3.67e-15	Gohir.D13G058400.1	PAC:45403120	Gohir.D13G058400.1.p	PF06876	PTHR31727 PTHR31727:SF2							GO:0006633 GO:0016790	Plant self-incompatibility response (SCRL) protein (SCRL)	AT1G08510	fatty acyl-ACP thioesterases B
Gohir.D13G052500	22.7094	-5.80667	1.46526	15.8366	6.91e-05	0.000306492	Gohir.D13G052500.1	PAC:45404666	Gohir.D13G052500.1.p		PTHR12526 PTHR12526:SF17, PTHR12526 PTHR12526:SF337							GO:0004373		AT5G24300	Glycogen/starch synthases
Gohir.D13G048100	28.2162	-5.52642	1.37283	14.6137	0.000131955	0.000548483	Gohir.D13G048100.1	PAC:45402897	Gohir.D13G048100.1.p	PF01544									ZINC TRANSPORT PROTEIN ZNTB
Gohir.D13G047700	14957.7	-3.20871	0.399666	54.4133	1.62e-13	2.85e-12	Gohir.D13G047700.2, Gohir.D13G047700.1	PAC:45405031, PAC:45405030	Gohir.D13G047700.2.p, Gohir.D13G047700.1.p	PF01425	PTHR11527 PTHR11527:SF95					KOG0710				AT4G25200	mitochondrion-localized small heat shock protein 23.6
Gohir.D13G045300	231.244	-3.67469	0.64756	26.7627	2.3e-07	1.69e-06	Gohir.D13G045300.1	PAC:45404450	Gohir.D13G045300.1.p	PF13912	PTHR19241 PTHR19241:SF301					KOG0061		GO:0005524 GO:0016020 GO:0016887	FAMILY NOT NAMED // ZINC FINGER PROTEIN AZF3-RELATED
Gohir.D13G038000	457.282	-6.97326	0.72948	64.6085	9.14e-16	2.07e-14					PTHR15615 PTHR15615:SF15					KOG1674				AT2G45080	cyclin p3;1
Gohir.D13G037900	563.685	-6.77132	0.796635	48.12	4.01e-12	5.98e-11	Gohir.D13G037900.1	PAC:45404658	Gohir.D13G037900.1.p	PF02234	PTHR31301 PTHR31301:SF24							GO:0000981 GO:0005634 GO:0006355 GO:0008270	CYCLIN-DEPENDENT KINASE INHIBITOR 1 // CYCLIN-DEPENDENT KINASE INHIBITOR 6	AT3G11090	LOB domain-containing protein 21
[truncated: 3,620 more rows]

## Sheet: DE_07vs16_overExp_Funanno
Gene_Name	baseMean	log2FoldChange	lfcSE	stat	pvalue	padj	Transcript.Name	PAC.Transcript.ID	Peptide.Name	PFAM.ID	Panther.ID	ENZYME.ID	ENZYME.Description	Pathway.ID	Pathway.Description	KOG.ID	KOG.Description	GO.ID	Go_Description	Best-hit-arabi-name	Best-hit-arabi-defline
[truncated: 1,487 more rows]

[truncated: 3 more sheets: DE_07vs16_underExp_Funanno, DE_16vs25_overExp_Funanno.xlsx, DE_16vs25_underExp_Funanno.xlsx]
