# Supplementary material for: Leveraging transcriptomics-based approaches to enhance genomic prediction: integrating SNPs and gene networks for cotton fibre quality improvement
Source: Front Plant Sci. 2024 Sep 20;15:1420837. doi: 10.3389/fpls.2024.1420837 (PMC11450228; doi:10.3389/fpls.2024.1420837)
Supplement: Supplementary File 5 — CokerPCITbasedGeneNetworks GP and Neighbours. [file Table5.xlsx]

## Sheet: Important NOTE
This CSIRO DATA FILE is linked to the CSIRO DATA ACCESS PORTAL and has date-stamps. https://data.csiro.au/collection/csiro:63229

## Sheet: SUMMARY No. Neighbours
	Number of PCIT-based GCN clusters
Key Gene	1st Neighbours	1st and 2nd Neighbours	1st, 2nd and 3rd Neighbours
FLA7	425	1494	1950
FLA11	262	1418	1892
FLA12	262	1071	1843

## Sheet: Summary GP Statistics
Neighbour-Level	Trait	Gene	Weight	Accuracy	SD. Accuracy
Unweighted	Elongation	FAS7	0	0.41	0.01
Unweighted	Length	FAS7	0	0.41	0.05
Unweighted	Strength	FAS7	0	0.37	0.02
Unweighted	Elongation	FLA11	0	0.41	0.01
Unweighted	Length	FLA11	0	0.41	0.05
Unweighted	Strength	FLA11	0	0.37	0.02
Unweighted	Elongation	FLA12	0	0.41	0.01
Unweighted	Length	FLA12	0	0.41	0.05
Unweighted	Strength	FLA12	0	0.37	0.02
FirstNeighbour	Elongation	FAS7	25	0.41	0.01
SecondNeighbour	Elongation	FAS7	25	0.43	0.01
ThirdNeighbour	Elongation	FAS7	25	0.42	0.01
FirstNeighbour	Length	FAS7	25	0.37	0.06
SecondNeighbour	Length	FAS7	25	0.36	0.07
ThirdNeighbour	Length	FAS7	25	0.34	0.07
FirstNeighbour	Strength	FAS7	25	0.38	0.02
SecondNeighbour	Strength	FAS7	25	0.38	0.02
ThirdNeighbour	Strength	FAS7	25	0.38	0.02
FirstNeighbour	Elongation	FLA11	25	0.41	0.01
SecondNeighbour	Elongation	FLA11	25	0.43	0.01
ThirdNeighbour	Elongation	FLA11	25	0.42	0.01
FirstNeighbour	Length	FLA11	25	0.35	0.08
SecondNeighbour	Length	FLA11	25	0.36	0.05
ThirdNeighbour	Length	FLA11	25	0.37	0.07
FirstNeighbour	Strength	FLA11	25	0.38	0.02
SecondNeighbour	Strength	FLA11	25	0.38	0.02
ThirdNeighbour	Strength	FLA11	25	0.39	0.02
FirstNeighbour	Elongation	FLA12	25	0.41	0.01
SecondNeighbour	Elongation	FLA12	25	0.42	0.01
ThirdNeighbour	Elongation	FLA12	25	0.43	0.01
FirstNeighbour	Length	FLA12	25	0.39	0.07
SecondNeighbour	Length	FLA12	25	0.38	0.07
ThirdNeighbour	Length	FLA12	25	0.36	0.07
FirstNeighbour	Strength	FLA12	25	0.38	0.02
SecondNeighbour	Strength	FLA12	25	0.38	0.02
ThirdNeighbour	Strength	FLA12	25	0.38	0.02
FirstNeighbour	Elongation	FAS7	50	0.41	0.01
SecondNeighbour	Elongation	FAS7	50	0.43	0.01
ThirdNeighbour	Elongation	FAS7	50	0.42	0.01
FirstNeighbour	Length	FAS7	50	0.37	0.07
SecondNeighbour	Length	FAS7	50	0.37	0.07
ThirdNeighbour	Length	FAS7	50	0.34	0.08
FirstNeighbour	Strength	FAS7	50	0.39	0.02
SecondNeighbour	Strength	FAS7	50	0.39	0.02
ThirdNeighbour	Strength	FAS7	50	0.38	0.02
FirstNeighbour	Elongation	FLA11	50	0.41	0.01
SecondNeighbour	Elongation	FLA11	50	0.43	0.01
ThirdNeighbour	Elongation	FLA11	50	0.42	0.01
FirstNeighbour	Length	FLA11	50	0.35	0.07
SecondNeighbour	Length	FLA11	50	0.36	0.07
ThirdNeighbour	Length	FLA11	50	0.35	0.07
FirstNeighbour	Strength	FLA11	50	0.39	0.02
SecondNeighbour	Strength	FLA11	50	0.39	0.02
ThirdNeighbour	Strength	FLA11	50	0.39	0.02
FirstNeighbour	Elongation	FLA12	50	0.41	0.01
SecondNeighbour	Elongation	FLA12	50	0.42	0.01
ThirdNeighbour	Elongation	FLA12	50	0.43	0.01
FirstNeighbour	Length	FLA12	50	0.39	0.07
SecondNeighbour	Length	FLA12	50	0.38	0.06
ThirdNeighbour	Length	FLA12	50	0.35	0.07
FirstNeighbour	Strength	FLA12	50	0.38	0.03
SecondNeighbour	Strength	FLA12	50	0.39	0.02
ThirdNeighbour	Strength	FLA12	50	0.38	0.02
FirstNeighbour	Elongation	FAS7	75	0.41	0.01
SecondNeighbour	Elongation	FAS7	75	0.43	0.01
ThirdNeighbour	Elongation	FAS7	75	0.43	0.01
FirstNeighbour	Length	FAS7	75	0.36	0.08
SecondNeighbour	Length	FAS7	75	0.35	0.07
ThirdNeighbour	Length	FAS7	75	0.35	0.07
FirstNeighbour	Strength	FAS7	75	0.39	0.02
SecondNeighbour	Strength	FAS7	75	0.39	0.02
ThirdNeighbour	Strength	FAS7	75	0.39	0.03
FirstNeighbour	Elongation	FLA11	75	0.41	0.01
SecondNeighbour	Elongation	FLA11	75	0.43	0.01
ThirdNeighbour	Elongation	FLA11	75	0.42	0.01
FirstNeighbour	Length	FLA11	75	0.35	0.06
SecondNeighbour	Length	FLA11	75	0.36	0.07
ThirdNeighbour	Length	FLA11	75	0.36	0.07
FirstNeighbour	Strength	FLA11	75	0.39	0.02
SecondNeighbour	Strength	FLA11	75	0.39	0.02
ThirdNeighbour	Strength	FLA11	75	0.39	0.02
FirstNeighbour	Elongation	FLA12	75	0.41	0.01
SecondNeighbour	Elongation	FLA12	75	0.42	0.01
ThirdNeighbour	Elongation	FLA12	75	0.43	0.01
FirstNeighbour	Length	FLA12	75	0.38	0.07
SecondNeighbour	Length	FLA12	75	0.38	0.06
ThirdNeighbour	Length	FLA12	75	0.35	0.07
FirstNeighbour	Strength	FLA12	75	0.38	0.03
SecondNeighbour	Strength	FLA12	75	0.39	0.02
ThirdNeighbour	Strength	FLA12	75	0.39	0.02

## Sheet: PCIT 16_25_FLA7 1st Neighbour
baseMean	Best-hit-arabi-defline	Best-hit-arabi-name	ENZYME.Description	ENZYME.ID	GO.ID	Go_Description	KOG.Description	KOG.ID	lfcSE	log2FoldChange	name	PAC.Transcript.ID	padj	Panther.ID	Pathway.Description	Pathway.ID	Peptide.Name	PFAM.ID	pvalue	selected	shared name	stat	Transcript.Name
527.987			Dynein ATPase	3.6.4.2	GO:0005875, GO:0007017	DYNEIN LIGHT CHAIN // SUBFAMILY NOT NAMED	Dynein light chain type 1	KOG3430	0.315864	2.01449	Gohir.D09G082000	45375137	7.94e-09	PTHR11886, PTHR11886:SF47			Gohir.D09G082000.1.p	PF01221	7.11e-10	FALSE	Gohir.D09G082000	37.9913	Gohir.D09G082000.1
1715.91	salt tolerance homolog2	AT1G75540			GO:0005622, GO:0008270				0.354579	7.71014	Gohir.A05G188600	45308150, 45308151	1.53e-73	PTHR31832, PTHR31832:SF6			Gohir.A05G188600.1.p, Gohir.A05G188600.2.p	PF00643	2.62e-76	FALSE	Gohir.A05G188600	341.778	Gohir.A05G188600.1, Gohir.A05G188600.2
2280.17	aldehyde oxidase 2	AT3G43600	Aldehyde oxidase	1.2.3.1	GO:0003824, GO:0005506, GO:0009055, GO:0016491, GO:0016614, GO:0046872, GO:0050660, GO:0051536, GO:0055114	indole-3-acetaldehyde oxidase (AAO1_2)			0.302994	3.55837	Gohir.D09G100800	45375861	7.17e-25	PTHR11908, PTHR11908:SF98			Gohir.D09G100800.1.p	PF00111, PF02738, PF01799, PF01315, PF00941, PF03450	1.49e-26	FALSE	Gohir.D09G100800	113.729	Gohir.D09G100800.1
81.5875	cytochrome P450	AT1G75130			GO:0004497, GO:0005506, GO:0016705, GO:0020037, GO:0055114	CYTOCHROME P450 FAMILY MEMBER // CYTOCHROME P450	Cytochrome P450 CYP4/CYP19/CYP26 subfamilies	KOG0157	0.477206	2.70752	Gohir.A05G195600	45305072	4.62e-07	PTHR24282, PTHR24282:SF45			Gohir.A05G195600.1.p	PF00067	5.37e-08	FALSE	Gohir.A05G195600	29.5773	Gohir.A05G195600.1
270.578						UNCHARACTERIZED NODULIN-LIKE PROTEIN // SUBFAMILY NOT NAMED			0.436202	3.80374	Gohir.A09G036200	45389003	3.25e-14	PTHR21576, PTHR21576:SF27			Gohir.A09G036200.1.p		1.6e-15	FALSE	Gohir.A09G036200	63.5063	Gohir.A09G036200.1
2096.28	Protein kinase family protein	AT5G09890	Non-specific serine/threonine protein kinase	2.7.11.1	GO:0004672, GO:0004674, GO:0004713, GO:0005524, GO:0006468	PROTEIN KINASE FAMILY PROTEIN			0.330683	2.56517	Gohir.A05G202900	45306817	3.77e-12	PTHR24356, PTHR24356:SF195			Gohir.A05G202900.1.p	PF07714, PF00433	2.28e-13	FALSE	Gohir.A05G202900	53.7447	Gohir.A05G202900.1
9062.73	Protein of unknown function (DUF288)	AT2G41770				EXPRESSED PROTEIN			0.2893	2.40965	Gohir.D09G118300	45375971	5.06e-14	PTHR31362, PTHR31362:SF1			Gohir.D09G118300.3.p	PF03385	2.53e-15	FALSE	Gohir.D09G118300	62.5985	Gohir.D09G118300.3
2190.82	glutamine-dependent asparagine synthase 1	AT3G47340	Asparagine synthase (glutamine-hydrolyzing)	6.3.5.4	GO:0004066, GO:0006529				0.408305	5.66066	Gohir.A09G089100	45389672, 45389673	7.75e-29	PTHR11772, PTHR11772:SF13	L-asparagine biosynthesis II, L-glutamine degradation I, L-asparagine biosynthesis I, superpathway of L-asparagine biosynthesis, L-citrulline biosynthesis	ASPARAGINESYN-PWY, GLUTAMINDEG-PWY, ASPARAGINE-BIOSYNTHESIS, PWY0-1325, CITRULBIO-PWY	Gohir.A09G089100.1.p, Gohir.A09G089100.2.p	PF00733, PF12481, PF13522	1.21e-30	FALSE	Gohir.A09G089100	132.422	Gohir.A09G089100.1, Gohir.A09G089100.2
16615	Protein of unknown function (DUF288)	AT2G41770				FAMILY NOT NAMED // EXPRESSED PROTEIN			0.309027	3.08735	Gohir.D09G118400	45375755	8.39e-19	PTHR31362, PTHR31362:SF1			Gohir.D09G118400.1.p	PF03385	2.75e-20	FALSE	Gohir.D09G118400	85.1621	Gohir.D09G118400.1
4651.86			Xylan 1	3.2.1.37		BETA-D-XYLOSIDASE 7-RELATED			0.374345	5.48018	Gohir.A05G228500	45305685	3.92e-32	PTHR30620, PTHR30620:SF8			Gohir.A05G228500.1.p	PF00933, PF01915, PF14310	4.95e-34	FALSE	Gohir.A05G228500	147.915	Gohir.A05G228500.1
1996.32		AT1G75810							0.406655	7.1957	Gohir.A05G256400	45303602	1.01e-43	PTHR37714			Gohir.A05G256400.1.p		6.74e-46	FALSE	Gohir.A05G256400	202.25	Gohir.A05G256400.1
806.281					GO:0000160, GO:0004871		Two-component phosphorelay intermediate involved in MAP kinase cascade regulation	KOG4747	0.385457	3.70865	Gohir.D09G136500	45374584, 45374585	7.77e-17	PTHR28242			Gohir.D09G136500.1.p, Gohir.D09G136500.2.p	PF01627	3.02e-18	FALSE	Gohir.D09G136500	75.876	Gohir.D09G136500.1, Gohir.D09G136500.2
3184.25	Protein kinase superfamily protein	AT5G02290	Non-specific serine/threonine protein kinase, Non-specific protein-tyrosine kinase	2.7.11.1, 2.7.10.2	GO:0004672, GO:0004713, GO:0005524, GO:0006468	interleukin-1 receptor-associated kinase 4 (IRAK4)	Serine/threonine protein kinase	KOG1187	0.231824	2.2385	Gohir.D09G151300	45377350	7.49e-19	PTHR27001, PTHR27001:SF149			Gohir.D09G151300.1.p	PF00069	2.45e-20	FALSE	Gohir.D09G151300	85.392	Gohir.D09G151300.1
899.745									0.272989	2.34483	Gohir.A05G260500	45306475, 45306476, 45306477, 45306478, 45306479	4.85e-15	PTHR16092, PTHR16092:SF21			Gohir.A05G260500.7.p, Gohir.A05G260500.4.p, Gohir.A05G260500.8.p, Gohir.A05G260500.6.p, Gohir.A05G260500.9.p	PF09763, PF04129, PF15277	2.22e-16	FALSE	Gohir.A05G260500	67.401	Gohir.A05G260500.7, Gohir.A05G260500.4, Gohir.A05G260500.8, Gohir.A05G260500.6, Gohir.A05G260500.9
15332.3	OBF-binding protein 3	AT3G55370			GO:0003677, GO:0006355				0.469182	9.9332	Gohir.A05G301500	45304504, 45304505	2.24e-48	PTHR31992, PTHR31992:SF26			Gohir.A05G301500.1.p, Gohir.A05G301500.2.p	PF02701	1.13e-50	FALSE	Gohir.A05G301500	224.137	Gohir.A05G301500.1, Gohir.A05G301500.2
65758.4	glutathione S-transferase TAU 25	AT1G17180	Glutathione transferase	2.5.1.18	GO:0005515	GLUTATHIONE S-TRANSFERASE	Glutathione S-transferase	KOG0406	0.261473	2.97923	Gohir.A04G047800	45387525	1.88e-24	PTHR11260, PTHR11260:SF230	glutathione-mediated detoxification II	PWY-6842	Gohir.A04G047800.1.p	PF02798, PF00043	4.04e-26	FALSE	Gohir.A04G047800	111.758	Gohir.A04G047800.1
2607.42	OSBP(oxysterol binding protein)-related protein 2A	AT4G22540					, Oxysterol-binding protein	, KOG2209	0.283145	2.32297	Gohir.D09G190300	45376030, 45376031, 45376032, 45376033, 45376034, 45376035, 45376036, 45376037, 45376038, 45376039, 45376040, 45376041, 45376042, 45376043, 45376044	9.83e-14	PTHR10972, PTHR10972:SF91			Gohir.D09G190300.9.p, Gohir.D09G190300.8.p, Gohir.D09G190300.10.p, Gohir.D09G190300.2.p, Gohir.D09G190300.11.p, Gohir.D09G190300.13.p, Gohir.D09G190300.12.p, Gohir.D09G190300.15.p, Gohir.D09G190300.14.p, Gohir.D09G190300.16.p, Gohir.D09G190300.24.p, Gohir.D09G190300.23.p, Gohir.D09G190300.3.p, Gohir.D09G190300.26.p, Gohir.D09G190300.25.p	PF01237, PF15413	5.06e-15	FALSE	Gohir.D09G190300	61.2386	Gohir.D09G190300.9, Gohir.D09G190300.8, Gohir.D09G190300.10, Gohir.D09G190300.2, Gohir.D09G190300.11, Gohir.D09G190300.13, Gohir.D09G190300.12, Gohir.D09G190300.15, Gohir.D09G190300.14, Gohir.D09G190300.16, Gohir.D09G190300.24, Gohir.D09G190300.23, Gohir.D09G190300.3, Gohir.D09G190300.26, Gohir.D09G190300.25
132.611		AT1G06320							0.534392	5.99628	Gohir.D09G001300	45376458	8.17e-29	PTHR35096, PTHR35096:SF2			Gohir.D09G001300.1.p		1.28e-30	FALSE	Gohir.D09G001300	132.309	Gohir.D09G001300.1
18757.3	(1 of 2) PTHR34670:SF3 - EXPRESSED PROTEIN	AT5G02090				EXPRESSED PROTEIN			0.322011	8.93178	Gohir.A04G084700	45388415	2e-88	PTHR34670, PTHR34670:SF3			Gohir.A04G084700.1.p		1.74e-91	FALSE	Gohir.A04G084700	411.49	Gohir.A04G084700.1
1588.98	Calcium-dependent phosphotriesterase superfamily protein	AT3G59530	Strictosidine synthase	4.3.3.2		POLLEN DEVELOPMENT PROTEIN LAP3	Predicted alkaloid synthase/Surface mucin Hemomucin	KOG1520	0.264236	4.62712	Gohir.D09G205500	45375734	6.45e-51	PTHR10426, PTHR10426:SF21			Gohir.D09G205500.1.p	PF08450	2.86e-53	FALSE	Gohir.D09G205500	236.051	Gohir.D09G205500.1
29049	Fatty acid hydroxylase superfamily	AT1G02205			GO:0005506, GO:0006633, GO:0016491, GO:0055114				0.386425	5.93892	Gohir.A05G333900	45308707, 45308708	1.61e-33	PTHR11863, PTHR11863:SF41			Gohir.A05G333900.1.p, Gohir.A05G333900.2.p	PF04116, PF12076	1.83e-35	FALSE	Gohir.A05G333900	154.468	Gohir.A05G333900.1, Gohir.A05G333900.2
349.68	Adenosylmethionine decarboxylase family protein	AT5G18930	Adenosylmethionine decarboxylase	4.1.1.50	GO:0004014, GO:0006597, GO:0008295	S-adenosylmethionine decarboxylase (speD	S-adenosylmethionine decarboxylase	KOG0788	0.358657	4.67965	Gohir.D09G232900	45374760	1.88e-30	PTHR11570, PTHR11570:SF1	spermidine biosynthesis I, superpathway of polyamine biosynthesis II, spermine biosynthesis, L-methionine salvage cycle I (bacteria and plants)	BSUBPOLYAMSYN-PWY, POLYAMINSYN3-PWY, ARGSPECAT-PWY, PWY-7528	Gohir.D09G232900.1.p	PF01536	2.6e-32	FALSE	Gohir.D09G232900	140.044	Gohir.D09G232900.1
3651.09	Family of unknown function (DUF716)	AT3G01360				EPIDIDYMAL MEMBRANE PROTEIN E9-RELATED // SUBFAMILY NOT NAMED			0.291274	2.04552	Gohir.A05G361800	45309074	1.87e-10	PTHR16007, PTHR16007:SF9			Gohir.A05G361800.1.p	PF04819	1.36e-11	FALSE	Gohir.A05G361800	45.722	Gohir.A05G361800.1
2012.73		AT3G06890							0.196322	4.05222	Gohir.D09G239200	45376850	3.17e-74	PTHR33306, PTHR33306:SF1			Gohir.D09G239200.1.p		5.14e-77	FALSE	Gohir.D09G239200	345.023	Gohir.D09G239200.1
4750.53	Nucleotide/sugar transporter family protein	AT1G06470					Predicted integral membrane protein	KOG1443	0.339211	2.38943	Gohir.A05G376700	45307946, 45307947, 45307948, 45307949, 45307950, 45307951, 45307952	2.86e-10	PTHR11132, PTHR11132:SF121			Gohir.A05G376700.4.p, Gohir.A05G376700.5.p, Gohir.A05G376700.6.p, Gohir.A05G376700.7.p, Gohir.A05G376700.8.p, Gohir.A05G376700.9.p, Gohir.A05G376700.10.p	PF03151	2.13e-11	FALSE	Gohir.A05G376700	44.8512	Gohir.A05G376700.4, Gohir.A05G376700.5, Gohir.A05G376700.6, Gohir.A05G376700.7, Gohir.A05G376700.8, Gohir.A05G376700.9, Gohir.A05G376700.10
133.325			Non-specific serine/threonine protein kinase	2.7.11.1	GO:0004672, GO:0004713, GO:0005524, GO:0006468	Non-specific serine/threonine protein kinase / threonine-specific protein kinase	Serine/threonine protein kinase	KOG1187	0.439122	3.24992	Gohir.D10G000500	45372686	4.55e-11	PTHR27000, PTHR27000:SF79			Gohir.D10G000500.1.p	PF00069	3.08e-12	FALSE	Gohir.D10G000500	48.6369	Gohir.D10G000500.1
18879.4	Protein kinase superfamily protein	AT3G59110	Non-specific serine/threonine protein kinase	2.7.11.1	GO:0004672, GO:0004713, GO:0005524, GO:0006468		Serine/threonine protein kinase, MEKK and related serine/threonine protein kinases	KOG1187, KOG0198	0.344871	4.62502	Gohir.A05G379800	45305865, 45305866	5.42e-29	PTHR27001, PTHR27001:SF221			Gohir.A05G379800.1.p, Gohir.A05G379800.2.p	PF00069	8.23e-31	FALSE	Gohir.A05G379800	133.186	Gohir.A05G379800.1, Gohir.A05G379800.2
19286.7	alpha/beta-Hydrolases superfamily protein	AT2G39420	2-acylglycerol O-acyltransferase	2.3.1.22		ALPHA/BETA-HYDROLASES SUPERFAMILY PROTEIN-RELATED	Lysophospholipase	KOG1455	0.367049	6.23	Gohir.D10G218700	45372217	8.23e-40	PTHR11614, PTHR11614:SF92	monoacylglycerol metabolism (yeast)	PWY-7420	Gohir.D10G218700.1.p	PF12695	6.7e-42	FALSE	Gohir.D10G218700	183.937	Gohir.D10G218700.1
18297.4	Heavy metal transport/detoxification superfamily protein	AT4G16380			GO:0030001, GO:0046872				0.292944	5.032	Gohir.D10G007900	45373362, 45373363	1.67e-45	PTHR22814, PTHR22814:SF79			Gohir.D10G007900.1.p, Gohir.D10G007900.3.p	PF00403	1.01e-47	FALSE	Gohir.D10G007900	210.602	Gohir.D10G007900.1, Gohir.D10G007900.3
61.468						FAMILY NOT NAMED // PATHOGENESIS-RELATED THAUMATIN FAMILY PROTEIN			0.451052	2.63361	Gohir.A06G003000	45405576	1.28e-07	PTHR31048, PTHR31048:SF11			Gohir.A06G003000.1.p	PF00314	1.37e-08	FALSE	Gohir.A06G003000	32.2311	Gohir.A06G003000.1
55.7763	bifunctional nuclease i	AT1G11190	Aspergillus nuclease S(1)	3.1.30.1	GO:0003676, GO:0004519, GO:0006308, GO:0016788	FAMILY NOT NAMED // ENDONUCLEASE 1			0.74385	5.74626	Gohir.D10G020300	45372078	2.35e-14	PTHR33146, PTHR33146:SF4			Gohir.D10G020300.1.p	PF02265	1.14e-15	FALSE	Gohir.D10G020300	64.1695	Gohir.D10G020300.1
845.228	lysophosphatidyl acyltransferase 4	AT1G75020	1-acylglycerol-3-phosphate O-acyltransferase	2.3.1.51	, GO:0008152, GO:0016746		, Lysophosphatidic acid acyltransferase LPAAT and related acyltransferases	, KOG1505	0.278196	3.04722	Gohir.A06G012100	45406413, 45406414	6.87e-23	PTHR10983, PTHR10983:SF25	phospholipid remodeling (phosphatidate, superpathway of phosphatidate biosynthesis (yeast), diacylglycerol and triacylglycerol biosynthesis, CDP-diacylglycerol biosynthesis II, phosphatidylglycerol biosynthesis I (plastidic)	PWY-7417, PWY-7411, TRIGLSYN-PWY, PWY0-1319, PWY4FS-7	Gohir.A06G012100.2.p, Gohir.A06G012100.3.p	PF01553, PF16076	1.65e-24	FALSE	Gohir.A06G012100	104.399	Gohir.A06G012100.2, Gohir.A06G012100.3
144.24		AT2G35290							0.946948	4.75464	Gohir.D11G028900	45339274	7.03e-05	PTHR35296			Gohir.D11G028900.1.p		1.23e-05	FALSE	Gohir.D11G028900	19.1166	Gohir.D11G028900.1
236559	cellulose synthase family protein	AT4G18780	Cellulose synthase (UDP-forming)	2.4.1.12		X-BOX TRANSCRIPTION FACTOR-RELATED // CELLULOSE SYNTHASE A CATALYTIC SUBUNIT 8 [UDP-FORMING]			0.394149	4.1258	Gohir.D10G036000	45370195	9.35e-19	PTHR13301, PTHR13301:SF31	cellulose biosynthesis	PWY-1001	Gohir.D10G036000.1.p	PF13632, PF14569	3.07e-20	FALSE	Gohir.D10G036000	84.9417	Gohir.D10G036000.1
7908.64						MULTIDRUG RESISTANCE PROTEIN // SUBFAMILY NOT NAMED	Uncharacterized membrane protein	KOG1347	0.262366	4.53929	Gohir.A06G032700	45408148	1.61e-48	PTHR11206, PTHR11206:SF80			Gohir.A06G032700.1.p	PF01554	8.08e-51	FALSE	Gohir.A06G032700	224.809	Gohir.A06G032700.1
3322.2	Major facilitator superfamily protein	AT2G13100			GO:0005215, GO:0006810, GO:0016021, GO:0055085	GLYCEROL-3-PHOSPHATE TRANSPORTER 5-RELATED	Permease of the major facilitator superfamily	KOG2533	0.32024	3.05405	Gohir.A06G051000	45406940	2.74e-17	PTHR11662, PTHR11662:SF153			Gohir.A06G051000.1.p	PF07690	1.02e-18	FALSE	Gohir.A06G051000	78.0235	Gohir.A06G051000.1
8350.37	ZIP metal ion transporter family	AT3G08650			GO:0016020, GO:0030001, GO:0046873, GO:0055085		Zinc transporter and related ZIP domain-containing proteins	KOG2474	0.251163	2.32696	Gohir.D10G113800	45370759, 45370760	2.83e-17	PTHR11040, PTHR11040:SF70			Gohir.D10G113800.1.p, Gohir.D10G113800.2.p	PF02535	1.05e-18	FALSE	Gohir.D10G113800	77.9586	Gohir.D10G113800.1, Gohir.D10G113800.2
6077.43	SAUR-like auxin-responsive protein family	AT3G43120			GO:0009733				0.305323	2.82359	Gohir.A06G079300	45406609, 45406610, 45406611, 45406612, 45406613, 45406614	1.38e-16	PTHR31374, PTHR31374:SF22			Gohir.A06G079300.4.p, Gohir.A06G079300.9.p, Gohir.A06G079300.6.p, Gohir.A06G079300.7.p, Gohir.A06G079300.8.p, Gohir.A06G079300.5.p	PF02519	5.49e-18	FALSE	Gohir.A06G079300	74.6975	Gohir.A06G079300.4, Gohir.A06G079300.9, Gohir.A06G079300.6, Gohir.A06G079300.7, Gohir.A06G079300.8, Gohir.A06G079300.5
1795.41		AT2G40475				EXPRESSED PROTEIN			0.559135	5.6875	Gohir.D10G187900	45371463	1.18e-15	PTHR33257, PTHR33257:SF5			Gohir.D10G187900.1.p	PF05097	5.03e-17	FALSE	Gohir.D10G187900	70.323	Gohir.D10G187900.1
41634.3	Inositol monophosphatase family protein	AT1G43670	Fructose-bisphosphatase	3.1.3.11	GO:0005975, GO:0042132, GO:0042578	Fructose-bisphosphatase / Hexose diphosphatase			0.257216	5.1006	Gohir.A02G065400	45359927	5.61e-60	PTHR11556, PTHR11556:SF17	sucrose biosynthesis I (from photosynthesis), Calvin-Benson-Bassham cycle, gluconeogenesis I, oxygenic photosynthesis, gluconeogenesis III	SUCSYN-PWY, CALVIN-PWY, GLUCONEO-PWY, PHOTOALL-PWY, PWY66-399	Gohir.A02G065400.1.p	PF00316	1.72e-62	FALSE	Gohir.A02G065400	278.346	Gohir.A02G065400.1
27547.9									0.564296	9.52895	Gohir.D10G197800	45374065	2.63e-30				Gohir.D10G197800.1.p		3.69e-32	FALSE	Gohir.D10G197800	139.349	Gohir.D10G197800.1
1615.94	Duplicated homeodomain-like superfamily protein	AT3G11280				DNAJ HOMOLOG SUBFAMILY C MEMBER // DNAJ (HSP40) HOMOLOG	Zuotin and related molecular chaperones (DnaJ superfamily)	KOG0724	0.371974	6.44819	Gohir.D10G243400	45373141	2.76e-44	PTHR24078, PTHR24078:SF261			Gohir.D10G243400.1.p	PF00249	1.79e-46	FALSE	Gohir.D10G243400	204.885	Gohir.D10G243400.1
2391.96			Non-specific serine/threonine protein kinase	2.7.11.1	GO:0004672, GO:0004713, GO:0005524, GO:0006468	Salt stress response/antifungal (Stress-antifung) // Protein tyrosine kinase (Pkinase_Tyr)	Serine/threonine protein kinase	KOG1187	0.449616	3.1219	Gohir.A06G145100	45407008	1.79e-09	PTHR27002, PTHR27002:SF62			Gohir.A06G145100.1.p	PF07714, PF01657	1.47e-10	FALSE	Gohir.A06G145100	41.0711	Gohir.A06G145100.1
15.977					GO:0016020, GO:0016021, GO:0022857, GO:0022891, GO:0055085	Sugar (and other) transporter (Sugar_tr)			1.53094	7.64639	Gohir.A12G225200	45352287	4.97e-06	PTHR23500, PTHR23500:SF144			Gohir.A12G225200.2.p	PF00083	6.87e-07	FALSE	Gohir.A12G225200	24.6515	Gohir.A12G225200.2
3893.48						FAMILY NOT NAMED // PROTEIN TRICHOME BIREFRINGENCE-LIKE 33			0.295995	3.0989	Gohir.D10G250000	45371362	1.31e-20	PTHR32285, PTHR32285:SF62			Gohir.D10G250000.1.p	PF13839, PF14416	3.72e-22	FALSE	Gohir.D10G250000	93.6717	Gohir.D10G250000.1
29.8666	NDH-dependent cyclic electron flow 5	AT1G55370			GO:0003824, GO:0005975, GO:0030246	APOSPORY-ASSOCIATED PROTEIN C-RELATED // NDH-DEPENDENT CYCLIC ELECTRON FLOW 5	Uncharacterized enzymes related to aldose 1-epimerase	KOG1594	0.731814	2.87937	Gohir.A11G258700	45330834	0.000743	PTHR11122, PTHR11122:SF15			Gohir.A11G258700.1.p		0.000164	FALSE	Gohir.A11G258700	14.2034	Gohir.A11G258700.1
10.8235									1.59925	7.08482	Gohir.A06G196000	45405888	8.39e-05	PTHR38226, PTHR38226:SF1			Gohir.A06G196000.1.p		1.49e-05	FALSE	Gohir.A06G196000	18.7491	Gohir.A06G196000.1
1422.74	Protein kinase superfamily protein	AT4G10390	Non-specific serine/threonine protein kinase	2.7.11.1	GO:0004672, GO:0004713, GO:0005524, GO:0006468	Non-specific serine/threonine protein kinase / threonine-specific protein kinase	Serine/threonine protein kinase	KOG1187	0.379072	6.59968	Gohir.D11G017000	45341022	7.38e-45	PTHR27003, PTHR27003:SF91			Gohir.D11G017000.1.p	PF00069	4.67e-47	FALSE	Gohir.D11G017000	207.562	Gohir.D11G017000.1
1929.54					GO:0005215, GO:0006810, GO:0016021	SOLUTE CARRIER FAMILY 35 // SUBFAMILY NOT NAMED	Glucose-6-phosphate/phosphate and phosphoenolpyruvate/phosphate antiporter	KOG1441	0.276877	4.12056	Gohir.A05G306400	45304988	5.51e-38	PTHR11132, PTHR11132:SF124			Gohir.A05G306400.1.p	PF03151	4.9e-40	FALSE	Gohir.A05G306400	175.397	Gohir.A05G306400.1
16968.7	O-acetyltransferase family protein	AT2G34410	N-acetylneuraminate 7-O(or 9-O)-acetyltransferase	2.3.1.45		N-acetylneuraminate 7-O(or 9-O)-acetyltransferase			0.262938	3.31828	Gohir.A06G197800	45406489	5.37e-29	PTHR13533, PTHR13533:SF11			Gohir.A06G197800.1.p	PF07779	8.15e-31	FALSE	Gohir.A06G197800	133.206	Gohir.A06G197800.1
57.6326	mini zinc finger 1	AT1G74660				ZF-HD protein dimerisation region (ZF-HD_dimer)			0.536496	3.69418	Gohir.D11G034400	45339853	4.83e-10	PTHR31948			Gohir.D11G034400.1.p	PF04770	3.69e-11	FALSE	Gohir.D11G034400	43.7743	Gohir.D11G034400.1
2826.65	nudix hydrolase homolog 2	AT5G47650	NAD(+) diphosphatase, ADP-ribose diphosphatase, Mn(2+)-dependent ADP-ribose/CDP-alcohol diphosphatase	3.6.1.22, 3.6.1.13, 3.6.1.53	GO:0016787		Predicted NUDIX hydrolase FGF-2 and related proteins	KOG0648	0.269767	4.3414	Gohir.A06G204000	45408791, 45408792	2.9e-43	PTHR13994, PTHR13994:SF14	pyridine nucleotide cycling (plants)	PWY-5381	Gohir.A06G204000.1.p, Gohir.A06G204000.2.p	PF00293	1.99e-45	FALSE	Gohir.A06G204000	200.099	Gohir.A06G204000.1, Gohir.A06G204000.2
1908.46		AT5G61340							0.379727	6.47808	Gohir.D11G035700	45339581	5.34e-42	PTHR33133, PTHR33133:SF3			Gohir.D11G035700.1.p		3.89e-44	FALSE	Gohir.D11G035700	194.179	Gohir.D11G035700.1
886.568						FAMILY NOT NAMED // EXPRESSED PROTEIN			0.251335	3.1961	Gohir.A07G006900	45367400	2.05e-30	PTHR33168, PTHR33168:SF12			Gohir.A07G006900.1.p		2.85e-32	FALSE	Gohir.A07G006900	139.866	Gohir.A07G006900.1
1462.74						Polysaccharide biosynthesis (Polysacc_synt_4)			0.333629	2.47212	Gohir.D11G039800	45343296	3.09e-11	PTHR31444, PTHR31444:SF7			Gohir.D11G039800.1.p	PF04669	2.05e-12	FALSE	Gohir.D11G039800	49.4345	Gohir.D11G039800.1
6598.25					GO:0005215, GO:0006810, GO:0016020		Sugar transporter/spinster transmembrane protein	KOG1330	0.204769	2.29276	Gohir.D11G213300	45339331, 45339332, 45339333, 45339334, 45339335, 45339336, 45339337, 45339338	5.55e-25	PTHR23505, PTHR23505:SF17			Gohir.D11G213300.10.p, Gohir.D11G213300.13.p, Gohir.D11G213300.12.p, Gohir.D11G213300.11.p, Gohir.D11G213300.17.p, Gohir.D11G213300.16.p, Gohir.D11G213300.15.p, Gohir.D11G213300.14.p	PF03137	1.14e-26	FALSE	Gohir.D11G213300	114.258	Gohir.D11G213300.10, Gohir.D11G213300.13, Gohir.D11G213300.12, Gohir.D11G213300.11, Gohir.D11G213300.17, Gohir.D11G213300.16, Gohir.D11G213300.15, Gohir.D11G213300.14
196107	Bifunctional inhibitor/lipid-transfer protein/seed storage 2S albumin superfamily protein	AT3G22600			GO:0006869, GO:0008289				0.327793	2.75769	Gohir.A02G033300	45361978, 45361979, 45361980	6.57e-14	PTHR33044, PTHR33044:SF23			Gohir.A02G033300.1.p, Gohir.A02G033300.2.p, Gohir.A02G033300.3.p	PF14368	3.32e-15	FALSE	Gohir.A02G033300	62.0659	Gohir.A02G033300.1, Gohir.A02G033300.2, Gohir.A02G033300.3
1647.08	Matrixin family protein	AT2G45040	Envelysin	3.4.24.12	GO:0004222, GO:0006508, GO:0008237, GO:0008270, GO:0031012	matrix metalloproteinase-20 (enamelysin) [EC:3.4.24.-] (MMP20)			0.360749	5.44682	Gohir.D11G082300	45339558	3.58e-35	PTHR10201, PTHR10201:SF140			Gohir.D11G082300.1.p	PF00413, PF01471	3.77e-37	FALSE	Gohir.D11G082300	162.183	Gohir.D11G082300.1
5154.29	(1 of 5) PF05553//PF14364 - Cotton fibre expressed protein (DUF761) // Domain of unknown function (DUF4408) (DUF4408)	AT4G26130							0.241945	4.07279	Gohir.A07G011600	45369582, 45369583	4.13e-48	PTHR33098, PTHR33098:SF13			Gohir.A07G011600.1.p, Gohir.A07G011600.2.p	PF05553, PF14364	2.11e-50	FALSE	Gohir.A07G011600	222.9	Gohir.A07G011600.1, Gohir.A07G011600.2
509.341			Minus-end-directed kinesin ATPase	3.6.4.5	GO:0003777, GO:0005515, GO:0005524, GO:0005871, GO:0007018, GO:0008017	kinesin family member C2/C3 (KIFC2_3)	Kinesin (KAR3 subfamily)	KOG0239	0.422038	5.84435	Gohir.D11G281200	45342890	1.4e-31	PTHR24115, PTHR24115:SF468			Gohir.D11G281200.1.p	PF00225, PF00307	1.83e-33	FALSE	Gohir.D11G281200	145.32	Gohir.D11G281200.1
5682.17	MAP kinase kinase 2	AT4G29810	Mitogen-activated protein kinase kinase	2.7.12.2	GO:0004672, GO:0004713, GO:0005524, GO:0006468		Mitogen-activated protein kinase kinase (MAP2K)	KOG0581	0.368932	4.49082	Gohir.A07G013100	45365937, 45365938, 45365939	2.14e-24	PTHR24361, PTHR24361:SF385			Gohir.A07G013100.1.p, Gohir.A07G013100.3.p, Gohir.A07G013100.4.p	PF00069	4.63e-26	FALSE	Gohir.A07G013100	111.487	Gohir.A07G013100.1, Gohir.A07G013100.3, Gohir.A07G013100.4
78811.9	Plant invertase/pectin methylesterase inhibitor superfamily	AT2G45220	Pectinesterase	3.1.1.11	GO:0004857, GO:0005618, GO:0030599, GO:0042545	FAMILY NOT NAMED // PECTINESTERASE/PECTINESTERASE INHIBITOR 17-RELATED			0.500935	6.1468	Gohir.D11G084500	45337980	3.5e-21	PTHR31707, PTHR31707:SF11	homogalacturonan degradation	PWY-1081	Gohir.D11G084500.1.p	PF01095, PF04043	9.56e-23	FALSE	Gohir.D11G084500	96.3635	Gohir.D11G084500.1
11262.1	EamA-like transporter family	AT4G32140			GO:0016020, GO:0016021		Predicted membrane protein	KOG2765	0.308749	2.22004	Gohir.A07G029400	45368640, 45368641, 45368642, 45368643	8.68e-11	PTHR23051, PTHR23051:SF2			Gohir.A07G029400.1.p, Gohir.A07G029400.3.p, Gohir.A07G029400.2.p, Gohir.A07G029400.4.p	PF00892	6.08e-12	FALSE	Gohir.A07G029400	47.3041	Gohir.A07G029400.1, Gohir.A07G029400.3, Gohir.A07G029400.2, Gohir.A07G029400.4
5530.19		AT5G61340							0.364156	5.21203	Gohir.A07G070400	45368339	2.09e-31	PTHR33133, PTHR33133:SF3			Gohir.A07G070400.1.p		2.77e-33	FALSE	Gohir.A07G070400	144.496	Gohir.A07G070400.1
38.3659	Homeodomain-like superfamily protein	AT2G46410			GO:0003677	MYB-LIKE DNA-BINDING PROTEIN MYB // SUBFAMILY NOT NAMED			0.613376	3.69637	Gohir.D11G100900	45341885	4.42e-08	PTHR10641, PTHR10641:SF620			Gohir.D11G100900.1.p	PF00249	4.4e-09	FALSE	Gohir.D11G100900	34.4382	Gohir.D11G100900.1
7615.55	non-specific phospholipase C2	AT2G26870			GO:0003824, GO:0008152, GO:0016788	FAMILY NOT NAMED // NON-SPECIFIC PHOSPHOLIPASE C2			0.212439	2.62664	Gohir.A07G119600	45369151	1.51e-29	PTHR31956, PTHR31956:SF10			Gohir.A07G119600.1.p	PF04185	2.22e-31	FALSE	Gohir.A07G119600	135.787	Gohir.A07G119600.1
4221.72	Protein of unknown function (DUF399 and DUF3411)	AT2G40400							0.218928	3.13748	Gohir.A07G124600	45366630, 45366631	5.39e-38	PTHR31620, PTHR31620:SF2			Gohir.A07G124600.1.p, Gohir.A07G124600.4.p	PF11891, PF04187	4.78e-40	FALSE	Gohir.A07G124600	175.447	Gohir.A07G124600.1, Gohir.A07G124600.4
21896.2	galactinol synthase 1	AT2G47180	Inositol 3-alpha-galactosyltransferase	2.4.1.123		GLYCOGENIN // SUBFAMILY NOT NAMED	Glycosyl transferase	KOG1950	0.367041	4.35026	Gohir.D11G112500	45339128	2.19e-23	PTHR11183, PTHR11183:SF54	stachyose biosynthesis	PWY-5337	Gohir.D11G112500.1.p	PF01501	5.15e-25	FALSE	Gohir.D11G112500	106.713	Gohir.D11G112500.1
5198.13	glucuronidase 2	AT5G07830	Beta-glucuronidase, Baicalin-beta-D-glucuronidase	3.2.1.31, 3.2.1.167	GO:0016020, GO:0016798	HEPARANASE-RELATED // HEPARANASE-LIKE PROTEIN 1-RELATED			0.284692	4.12445	Gohir.D12G183100	45318361	1.57e-35	PTHR14363, PTHR14363:SF17	baicalein degradation (hydrogen peroxide detoxification), luteolin triglucuronide degradation, wogonin metabolism	PWY-7214, PWY-7445, PWY-7213	Gohir.D12G183100.1.p	PF03662	1.6e-37	FALSE	Gohir.D12G183100	163.888	Gohir.D12G183100.1
1581.31					GO:0008152, GO:0016491	(+)-neomenthol dehydrogenase (E1.1.1.208)	Dehydrogenases with different specificities (related to short-chain alcohol dehydrogenases)	KOG1208	0.33048	3.97981	Gohir.A07G143000	45368403	2.72e-25	PTHR24322, PTHR24322:SF442			Gohir.A07G143000.1.p	PF00106	5.51e-27	FALSE	Gohir.A07G143000	115.705	Gohir.A07G143000.1
532.959	A20/AN1-like zinc finger family protein	AT2G27580			GO:0003677, GO:0008270	PROTEIN F22D6.2	Predicted Zn-finger protein	KOG3173	0.308307	2.1837	Gohir.A07G109400	45366512	1.36e-10	PTHR10634, PTHR10634:SF5			Gohir.A07G109400.2.p	PF01428, PF01754	9.73e-12	FALSE	Gohir.A07G109400	46.3818	Gohir.A07G109400.2
1339.42						- Salt stress response/antifungal (Stress-antifung)			0.31586665	3.79518	Gohir.D11G127300	45341307	1.19e-25	PTHR32080, PTHR32080:SF10			Gohir.D11G127300.1.p	PF01657	2.35e-27	FALSE	Gohir.D11G127300	117.395	Gohir.D11G127300.1
1705.6	GroES-like zinc-binding dehydrogenase family protein	AT5G43940	Alcohol dehydrogenase, Transferred entry: 1.1.1.284 and 4.4.1.22, S-(hydroxymethyl)glutathione dehydrogenase	1.1.1.1, 1.2.1.1, 1.1.1.284	GO:0006069, GO:0008270, GO:0016491, GO:0051903, GO:0055114	Alcohol dehydrogenase / Aldehyde reductase // S-(hydroxymethyl)glutathione dehydrogenase / NAD-linked formaldehyde dehydrogenase // Transferred entry: 1.1.1.284 and 4.4.1.22			0.25578	3.69737	Gohir.A07G153400	45366620	3.22e-37	PTHR11695, PTHR11695:SF269	phytol degradation, ethanol degradation II, formaldehyde oxidation II (glutathione-dependent), salidroside biosynthesis, acetaldehyde biosynthesis I, pyruvate fermentation to ethanol II, phenylethanol biosynthesis	PWY66-389, PWY66-21, PWY-1801, PWY-6802, PWY-6333, PWY-5486, PWY-5751	Gohir.A07G153400.1.p	PF00107, PF08240	2.95e-39	FALSE	Gohir.A07G153400	171.828	Gohir.A07G153400.1
2831.21			Non-specific serine/threonine protein kinase	2.7.11.1					0.324394	5.25441	Gohir.D11G179700	45339726, 45339727	1.58e-40	PTHR27001, PTHR27001:SF60			Gohir.D11G179700.1.p, Gohir.D11G179700.2.p	PF08263	1.25e-42	FALSE	Gohir.D11G179700	187.275	Gohir.D11G179700.1, Gohir.D11G179700.2
187.336	Pyridoxal phosphate (PLP)-dependent transferases superfamily protein	AT1G34060			GO:0016846	SUBGROUP I AMINOTRANSFERASE RELATED // TRYPTOPHAN AMINOTRANSFERASE-RELATED PROTEIN 3-RELATED			1.23678	11.1993	Gohir.A07G154100	45369419	9.49e-44	PTHR11751, PTHR11751:SF126			Gohir.A07G154100.1.p	PF04864, PF04863	6.33e-46	FALSE	Gohir.A07G154100	202.376	Gohir.A07G154100.1
140.636	(1 of 50) PF03168 - Late embryogenesis abundant protein	AT5G45320				Late embryogenesis abundant protein (LEA_2)			0.507109	2.72615	Gohir.D12G203700	45319157	2.68e-06	PTHR31852, PTHR31852:SF9			Gohir.D12G203700.1.p	PF03168	3.54e-07	FALSE	Gohir.D12G203700	25.9307	Gohir.D12G203700.1
14529.9	FASCICLIN-like arabinoogalactan 7	AT2G04780				FASCICLIN-LIKE ARABINOGALACTAN PROTEIN 7			0.306911	2.95984	Gohir.A07G175700	45366755	9.3e-18	PTHR32077, PTHR32077:SF3			Gohir.A07G175700.1.p	PF02469	3.32e-19	FALSE	Gohir.A07G175700	80.2359	Gohir.A07G175700.1
38864.5	flavanone 3-hydroxylase	AT3G51240	Flavanone 3-dioxygenase	1.14.11.9	GO:0016491, GO:0055114	naringenin 3-dioxygenase (E1.14.11.9)	Iron/ascorbate family oxidoreductases	KOG0143	0.279125	4.49598	Gohir.D11G182800	45341731	4.81e-42	PTHR10209, PTHR10209:SF137	flavonoid biosynthesis (in equisetum), pinobanksin biosynthesis, flavonoid biosynthesis, leucopelargonidin and leucocyanidin biosynthesis, leucodelphinidin biosynthesis	PWY-6787, PWY-5059, PWY1F-FLAVSYN, PWY1F-823, PWY-5152	Gohir.D11G182800.1.p	PF03171, PF14226	3.49e-44	FALSE	Gohir.D11G182800	194.395	Gohir.D11G182800.1
1827.22	Peptidase S24/S26A/S26B/S26C family protein	AT2G31140	Signal peptidase I	3.4.21.89			Mitochondrial inner membrane protease	KOG1568	0.232477	2.31037	Gohir.A07G213400	45367907, 45367908	7.11e-20	PTHR12383, PTHR12383:SF5			Gohir.A07G213400.2.p, Gohir.A07G213400.3.p		2.14e-21	FALSE	Gohir.A07G213400	90.2093	Gohir.A07G213400.2, Gohir.A07G213400.3
4281.7	(1 of 1) PTHR31344:SF1 - F28J7.14 PROTEIN	AT3G01810				FAMILY NOT NAMED // F28J7.14 PROTEIN			0.204273	3.98322	Gohir.A07G226700	45366521	2.55e-65	PTHR31344, PTHR31344:SF1			Gohir.A07G226700.1.p	PF10358	6.1e-68	FALSE	Gohir.A07G226700	303.361	Gohir.A07G226700.1
2052.31	RNA-binding CRS1 / YhbY (CRM) domain protein	AT4G13070			GO:0003723				0.265152	2.21877	Gohir.D13G055200	45403792, 45403793, 45403794, 45403795, 45403796	2.25e-14	PTHR31426, PTHR31426:SF3			Gohir.D13G055200.1.p, Gohir.D13G055200.2.p, Gohir.D13G055200.3.p, Gohir.D13G055200.4.p, Gohir.D13G055200.5.p	PF01985	1.09e-15	FALSE	Gohir.D13G055200	64.2569	Gohir.D13G055200.1, Gohir.D13G055200.2, Gohir.D13G055200.3, Gohir.D13G055200.4, Gohir.D13G055200.5
7785.7			Glutathione transferase	2.5.1.18	GO:0005515	GLUTATHIONE S-TRANSFERASE	Glutathione S-transferase	KOG0867	0.314474	2.20588	Gohir.D11G222600	45340966	2.57e-10	PTHR11260, PTHR11260:SF287	glutathione-mediated detoxification II	PWY-6842	Gohir.D11G222600.1.p	PF02798, PF00043	1.9e-11	FALSE	Gohir.D11G222600	45.0706	Gohir.D11G222600.1
14377.5		AT2G47360							0.446549	4.226	Gohir.A08G040600	45400680	2.41e-15	PTHR37172			Gohir.A08G040600.1.p		1.07e-16	FALSE	Gohir.A08G040600	68.838	Gohir.A08G040600.1
46.2345	bZIP transcription factor family protein	AT5G65210			GO:0003700, GO:0006351, GO:0006355, GO:0043565				0.542118	2.96091	Gohir.D11G225700	45338246, 45338247, 45338248, 45338249, 45338250, 45338251	1.05e-06	PTHR22952, PTHR22952:SF180			Gohir.D11G225700.3.p, Gohir.D11G225700.5.p, Gohir.D11G225700.1.p, Gohir.D11G225700.4.p, Gohir.D11G225700.7.p, Gohir.D11G225700.6.p	PF00170, PF14144	1.29e-07	FALSE	Gohir.D11G225700	27.8738	Gohir.D11G225700.3, Gohir.D11G225700.5, Gohir.D11G225700.1, Gohir.D11G225700.4, Gohir.D11G225700.7, Gohir.D11G225700.6
209904	cellulose synthase A4	AT5G44030	Cellulose synthase (UDP-forming)	2.4.1.12	, GO:0016020, GO:0016760, GO:0030244				0.511787	7.31259	Gohir.A08G045800	45400197, 45400198	1.12e-25	PTHR13301, PTHR13301:SF59	cellulose biosynthesis	PWY-1001	Gohir.A08G045800.1.p, Gohir.A08G045800.2.p	PF13632, PF14569, PF03552	2.21e-27	FALSE	Gohir.A08G045800	117.521	Gohir.A08G045800.1, Gohir.A08G045800.2
3311.11	glutamine dumper 3	AT5G57685				PROTEIN GLUTAMINE DUMPER 1-RELATED			0.382406	6.87093	Gohir.D08G096600	45347586	3.28e-44	PTHR33228, PTHR33228:SF5			Gohir.D08G096600.1.p		2.15e-46	FALSE	Gohir.D08G096600	204.528	Gohir.D08G096600.1
22.7083	Major facilitator superfamily protein	AT4G04750			GO:0016020, GO:0016021, GO:0022891, GO:0055085	FAMILY NOT NAMED // SUGAR TRANSPORTER ERD6-LIKE 14-RELATED	Predicted transporter (major facilitator superfamily)	KOG0254	1.43419	8.15392	Gohir.D11G271600	45338377	2.53e-08	PTHR23500, PTHR23500:SF62			Gohir.D11G271600.1.p	PF07690	2.43e-09	FALSE	Gohir.D11G271600	35.5976	Gohir.D11G271600.1
668059	FASCICLIN-like arabinoogalactan 7	AT2G04780				FASCICLIN-LIKE ARABINOGALACTAN PROTEIN 7			0.421029	4.43159	Gohir.A08G049700	45398889	1.97e-18	PTHR32077, PTHR32077:SF3			Gohir.A08G049700.1.p	PF02469	6.65e-20	FALSE	Gohir.A08G049700	83.4169	Gohir.A08G049700.1
942.131	NIMA-related kinase 4	AT3G63280	Non-specific serine/threonine protein kinase	2.7.11.1	GO:0004672, GO:0004713, GO:0005524, GO:0006468		Serine/threonine protein kinase	KOG0589	0.333247	3.70752	Gohir.A08G064700	45398452, 45398453	2.56e-22	PTHR24362, PTHR24362:SF277			Gohir.A08G064700.2.p, Gohir.A08G064700.3.p	PF00069	6.42e-24	FALSE	Gohir.A08G064700	101.711	Gohir.A08G064700.2, Gohir.A08G064700.3
16310	TPX2 (targeting protein for Xklp2) protein family	AT1G54460				FAMILY NOT NAMED // PROTEIN WAVE-DAMPENED 2-RELATED			0.28545	5.55593	Gohir.D11G313800	45342049	1.29e-55	PTHR31358, PTHR31358:SF4			Gohir.D11G313800.2.p	PF06886	4.75e-58	FALSE	Gohir.D11G313800	257.97	Gohir.D11G313800.2
8060.81	P-loop containing nucleoside triphosphate hydrolases superfamily protein	AT1G55550	Minus-end-directed kinesin ATPase	3.6.4.5	GO:0003777, GO:0005524, GO:0005871, GO:0007018, GO:0008017		Kinesin-like protein	KOG4280	0.403	4.92209	Gohir.A08G082800	45400410, 45400411, 45400412	1.41e-23	PTHR24115, PTHR24115:SF391			Gohir.A08G082800.3.p, Gohir.A08G082800.1.p, Gohir.A08G082800.2.p	PF00225	3.28e-25	FALSE	Gohir.A08G082800	107.605	Gohir.A08G082800.3, Gohir.A08G082800.1, Gohir.A08G082800.2
3087.04	transducin family protein / WD-40 repeat family protein	AT4G03020			GO:0005515		WD40 repeat-containing protein	KOG0266	0.224088	2.8737	Gohir.D12G006900	45320206, 45320207	3.06e-31	PTHR19847, PTHR19847:SF9			Gohir.D12G006900.1.p, Gohir.D12G006900.2.p	PF00400	4.09e-33	FALSE	Gohir.D12G006900	143.72	Gohir.D12G006900.1, Gohir.D12G006900.2
4799.2	EF hand calcium-binding protein family	AT3G03000			GO:0005509	EF-HAND CALCIUM-BINDING DOMAIN CONTAINING PROTEIN // CALCIUM-BINDING PROTEIN CML18-RELATED	Calmodulin and related proteins (EF-Hand superfamily)	KOG0027	0.320128	2.38306	Gohir.A08G154200	45400335	2.22e-11	PTHR10891, PTHR10891:SF290			Gohir.A08G154200.2.p	PF13499	1.45e-12	FALSE	Gohir.A08G154200	50.1189	Gohir.A08G154200.2
17789.3						Ferritin-like domain (Ferritin_2)			0.2532	5.40835	Gohir.D12G010700	45319514	7.22e-68	PTHR31694, PTHR31694:SF6			Gohir.D12G010700.1.p	PF13668	1.65e-70	FALSE	Gohir.D12G010700	315.153	Gohir.D12G010700.1
7415.04	Family of unknown function (DUF662)	AT2G27740				NTKL-BINDING PROTEIN 1 // SUBFAMILY NOT NAMED			0.367492	3.21339	Gohir.A09G094100	45392533	1.95e-14	PTHR21470, PTHR21470:SF4			Gohir.A09G094100.1.p	PF04949	9.41e-16	FALSE	Gohir.A09G094100	64.5506	Gohir.A09G094100.1
276.891			Soluble epoxide hydrolase	3.3.2.10	GO:0003824		Soluble epoxide hydrolase	KOG4178	0.260322	2.91827	Gohir.D13G224000	45405165, 45405166	3.69e-25	PTHR10992, PTHR10992:SF811			Gohir.D13G224000.2.p, Gohir.D13G224000.3.p	PF12697	7.51e-27	FALSE	Gohir.D13G224000	115.092	Gohir.D13G224000.2, Gohir.D13G224000.3
35544.6	Protein kinase family protein	AT2G40270	Non-specific serine/threonine protein kinase	2.7.11.1	GO:0004672, GO:0004713, GO:0005524, GO:0006468	FAMILY NOT NAMED // LEUCINE-RICH REPEAT PROTEIN KINASE-LIKE PROTEIN-RELATED	Serine/threonine protein kinase	KOG1187	0.33614	8.46522	Gohir.A08G202500	45397321	1.11e-72	PTHR27001, PTHR27001:SF60			Gohir.A08G202500.1.p	PF08263, PF00069	2.02e-75	FALSE	Gohir.A08G202500	337.7	Gohir.A08G202500.1
16718.7	Phospholipase A2 family protein	AT2G06925	Phospholipase A(2)	3.1.1.4	, GO:0004623, GO:0005509, GO:0016042	secretory phospholipase A2 (PLA2G			0.28206	5.37991	Gohir.D05G002000	45313372	2.82e-54	PTHR11716, PTHR11716:SF54	phospholipid remodeling (phosphatidylethanolamine, phospholipid remodeling (phosphatidate, phosphatidylcholine acyl editing, phospholipid remodeling (phosphatidylcholine, phospholipases	PWY-7409, PWY-7417, PWY-6803, PWY-7416, LIPASYN-PWY	Gohir.D05G002000.1.p		1.1e-56	FALSE	Gohir.D05G002000	251.704	Gohir.D05G002000.1
2115.89	RAB GTPase homolog G3A	AT4G09720			GO:0003924, GO:0005525, GO:0005622, GO:0006886, GO:0006913, GO:0007165, GO:0007264, GO:0015031, GO:0016020		Ras-related GTPase	KOG0394	0.333914	2.33283	Gohir.A05G271500	45307730, 45307731, 45307732	3.63e-10	PTHR24073, PTHR24073:SF586			Gohir.A05G271500.1.p, Gohir.A05G271500.2.p, Gohir.A05G271500.3.p	PF00025	2.73e-11	FALSE	Gohir.A05G271500	44.3632	Gohir.A05G271500.1, Gohir.A05G271500.2, Gohir.A05G271500.3
70.9281							Uncharacterized conserved protein	KOG4693	0.97281	4.59096	Gohir.A08G205400	45398196, 45398197	0.000145	PTHR23244, PTHR23244:SF294			Gohir.A08G205400.1.p, Gohir.A08G205400.2.p	PF13415	2.73e-05	FALSE	Gohir.A08G205400	17.5986	Gohir.A08G205400.1, Gohir.A08G205400.2
79.6441	DNAJ heat shock N-terminal domain-containing protein	AT5G23240				DnaJ domain (DnaJ) // 4Fe-4S single cluster domain of Ferredoxin I (Fer4_13)	Molecular chaperone (DnaJ superfamily)	KOG0716	0.411175	2.78075	Gohir.A01G012600	45356742	7.49e-10	PTHR24078			Gohir.A01G012600.1.p	PF00226, PF13370	5.85e-11	FALSE	Gohir.A01G012600	42.8706	Gohir.A01G012600.1
20392	Tetratricopeptide repeat (TPR)-like superfamily protein	AT3G27960			GO:0005515	Tetratricopeptide repeat (TPR_7) // Tetratricopeptide repeat (TPR_8) // Tetratricopeptide repeat (TPR_12)	Kinesin light chain	KOG1840	0.375102	5.09222	Gohir.A05G359300	45306108	1.92e-28	PTHR19959, PTHR19959:SF160			Gohir.A05G359300.1.p	PF13176, PF13181, PF13424	3.13e-30	FALSE	Gohir.A05G359300	130.535	Gohir.A05G359300.1
998.693						Remorin			0.277359	3.77928	Gohir.A09G180900	45389108	2.82e-33	PTHR31775			Gohir.A09G180900.1.p	PF03763, PF03766	3.29e-35	FALSE	Gohir.A09G180900	153.305	Gohir.A09G180900.1
1050.68	BEL1-like homeodomain 2	AT4G36870			GO:0003677, GO:0006355, GO:0003824, GO:0008152		Transcription factor MEIS1 and related HOX domain proteins	KOG0773	0.337698	7.37425	Gohir.D12G067400	45318619, 45318620	2.56e-87	PTHR11850, PTHR11850:SF103			Gohir.D12G067400.1.p, Gohir.D12G067400.2.p	PF07526, PF05920	2.41e-90	FALSE	Gohir.D12G067400	406.24	Gohir.D12G067400.1, Gohir.D12G067400.2
313.055						UNCHARACTERIZED NODULIN-LIKE PROTEIN // MAJOR FACILITATOR PROTEIN			0.382156	3.62952	Gohir.A09G036300	45392249	5.65e-17	PTHR21576, PTHR21576:SF44			Gohir.A09G036300.1.p	PF06813	2.16e-18	FALSE	Gohir.A09G036300	76.5392	Gohir.A09G036300.1
587.283		AT3G50340							0.295648	2.82608	Gohir.D12G069400	45316174	6.06e-18	PTHR32011, PTHR32011:SF2			Gohir.D12G069400.1.p		2.13e-19	FALSE	Gohir.D12G069400	81.1162	Gohir.D12G069400.1
13513.8	Glycoprotein membrane precursor GPI-anchored	AT3G06035							0.287225	2.48737	Gohir.A09G055400	45390826	5.22e-15	PTHR33976, PTHR33976:SF1			Gohir.A09G055400.1.p		2.39e-16	FALSE	Gohir.A09G055400	67.2479	Gohir.A09G055400.1
272.918			Phosphoserine phosphatase	3.1.3.3			Phosphoglycerate mutase	KOG0235	0.368808	5.32781	Gohir.D12G088900	45319291, 45319292	2.85e-40	PTHR23029, PTHR23029:SF51	superpathway of L-serine and glycine biosynthesis I, L-serine biosynthesis	SER-GLYSYN-PWY, SERSYN-PWY	Gohir.D12G088900.1.p, Gohir.D12G088900.2.p	PF00300	2.28e-42	FALSE	Gohir.D12G088900	186.082	Gohir.D12G088900.1, Gohir.D12G088900.2
1055.7	brassinosteroid-responsive RING-H2	AT3G61460				RING FINGER DOMAIN-CONTAINING // RING/U-BOX DOMAIN-CONTAINING PROTEIN	Anaphase-promoting complex (APC)	KOG1493	0.246655	3.09091	Gohir.D12G111300	45319504	1.15e-29	PTHR14155, PTHR14155:SF110			Gohir.D12G111300.1.p	PF13639	1.67e-31	FALSE	Gohir.D12G111300	136.355	Gohir.D12G111300.1
1039.8	Protein of unknown function (DUF567)	AT2G38640				FAMILY NOT NAMED // PROTEIN LURP-ONE-RELATED 8			0.349077	5.43907	Gohir.A09G094000	45390087	1.16e-38	PTHR31087, PTHR31087:SF22			Gohir.A09G094000.1.p	PF04525	9.89e-41	FALSE	Gohir.A09G094000	178.581	Gohir.A09G094000.1
26740.3	TRICHOME BIREFRINGENCE-LIKE 33	AT2G40320							0.54366	5.54751	Gohir.A06G161100	45406356, 45406357	1.06e-15	PTHR32285, PTHR32285:SF62			Gohir.A06G161100.1.p, Gohir.A06G161100.2.p	PF13839, PF14416	4.53e-17	FALSE	Gohir.A06G161100	70.5333	Gohir.A06G161100.1, Gohir.A06G161100.2
26535.5	Cytochrome b561/ferric reductase transmembrane with DOMON related domain	AT3G61750				FAMILY NOT NAMED // CYTOCHROME B561/FERRIC REDUCTASE TRANSMEMBRANE WITH DOMON RELATED DOMAIN	Predicted membrane protein	KOG4293	0.497745	4.13439	Gohir.D12G115800	45318015	4.34e-12	PTHR23130, PTHR23130:SF97			Gohir.D12G115800.1.p	PF03188, PF03351	2.64e-13	FALSE	Gohir.D12G115800	53.4595	Gohir.D12G115800.1
7088.36	ethylene response sensor 1	AT2G40940	Histidine kinase	2.7.13.3	GO:0000155, GO:0005515, GO:0007165, GO:0016310, GO:0016772	TWO-COMPONENT SENSOR HISTIDINE KINASE // SUBFAMILY NOT NAMED	Sensory transduction histidine kinase	KOG0519	0.228636	2.03806	Gohir.D12G132000	45320026	2.26e-16	PTHR24423, PTHR24423:SF515			Gohir.D12G132000.1.p	PF02518, PF01590, PF00512	9.14e-18	FALSE	Gohir.D12G132000	73.6899	Gohir.D12G132000.1
18825.1			Galactosylxylosylprotein 3-beta-galactosyltransferase	2.4.1.134	GO:0006486, GO:0008378, GO:0016020		Galactosyltransferases	KOG2288	0.316821	6.45014	Gohir.D05G173700	45313732, 45313733, 45313734	4.07e-56	PTHR11214, PTHR11214:SF109			Gohir.D05G173700.1.p, Gohir.D05G173700.4.p, Gohir.D05G173700.2.p	PF01762, PF13334	1.44e-58	FALSE	Gohir.D05G173700	260.347	Gohir.D05G173700.1, Gohir.D05G173700.4, Gohir.D05G173700.2
3244.46	Protein of unknown function (DUF688)	AT1G29240				F28N24.8 PROTEIN			0.192561	3.11592	Gohir.A10G036500	45385292	1.46e-48	PTHR33671, PTHR33671:SF3			Gohir.A10G036500.1.p	PF05097	7.27e-51	FALSE	Gohir.A10G036500	225.019	Gohir.A10G036500.1
2713.9	Protein kinase superfamily protein	AT5G02290	Non-specific serine/threonine protein kinase, Non-specific protein-tyrosine kinase	2.7.11.1, 2.7.10.2	GO:0004672, GO:0004713, GO:0005524, GO:0006468	interleukin-1 receptor-associated kinase 4 (IRAK4)	Serine/threonine protein kinase	KOG1187	0.21631	2.18567	Gohir.A09G155800	45392659	1.15e-20	PTHR27001, PTHR27001:SF149			Gohir.A09G155800.1.p	PF00069	3.25e-22	FALSE	Gohir.A09G155800	93.9433	Gohir.A09G155800.1
102.637	F-box family protein	AT2G27310			GO:0005515				0.382109	2.40505	Gohir.A07G111100	45368289	1.12e-08	PTHR33736, PTHR33736:SF3			Gohir.A07G111100.1.p		1.03e-09	FALSE	Gohir.A07G111100	37.2735	Gohir.A07G111100.1
99078.9						FAMILY NOT NAMED // FASCICLIN-LIKE ARABINOGALACTAN PROTEIN 12			0.512027	9.21502	Gohir.A07G117300	45368864	1.16e-34	PTHR32077, PTHR32077:SF10			Gohir.A07G117300.1.p	PF02469	1.25e-36	FALSE	Gohir.A07G117300	159.796	Gohir.A07G117300.1
1457.6		AT3G53630							0.259869	2.95969	Gohir.A09G158500	45392611	1.03e-24	PTHR35286, PTHR35286:SF1			Gohir.A09G158500.1.p		2.17e-26	FALSE	Gohir.A09G158500	112.987	Gohir.A09G158500.1
2434.42		AT1G27290							0.276973	2.48866	Gohir.D12G153300	45317454	3.86e-16	PTHR34781, PTHR34781:SF2			Gohir.D12G153300.1.p		1.59e-17	FALSE	Gohir.D12G153300	72.5969	Gohir.D12G153300.1
24.9999						Late embryogenesis abundant protein (LEA_2)			0.682109	3.17939	Gohir.D12G159400	45318319	3.26e-05	PTHR31852, PTHR31852:SF50			Gohir.D12G159400.1.p	PF03168	5.29e-06	FALSE	Gohir.D12G159400	20.728	Gohir.D12G159400.1
2744.35	O-fucosyltransferase family protein	AT2G37980				O-FUCOSYLTRANSFERASE FAMILY PROTEIN			0.267683	3.43468	Gohir.A09G162900	45389151	7.44e-30	PTHR31741, PTHR31741:SF4			Gohir.A09G162900.1.p	PF10250	1.07e-31	FALSE	Gohir.A09G162900	137.24	Gohir.A09G162900.1
5687.19	PRA1 (Prenylated rab acceptor) family protein	AT3G13720					Prenylated rab acceptor 1	KOG3142	0.341593	3.85532	Gohir.A10G061000	45385824, 45385825	2.65e-22	PTHR19317, PTHR19317:SF2			Gohir.A10G061000.3.p, Gohir.A10G061000.2.p	PF03208	6.66e-24	FALSE	Gohir.A10G061000	101.638	Gohir.A10G061000.3, Gohir.A10G061000.2
20173.6	Galactose oxidase/kelch repeat superfamily protein	AT2G44130			GO:0005515	Kelch motif (Kelch_1)			0.315077	2.40939	Gohir.A09G173000	45389366	6.2e-12	PTHR24412, PTHR24412:SF230			Gohir.A09G173000.3.p	PF01344	3.81e-13	FALSE	Gohir.A09G173000	52.7395	Gohir.A09G173000.3
260.827									0.363833	4.83022	Gohir.A09G173800	45389476	3.74e-33	PTHR34780			Gohir.A09G173800.1.p		4.4e-35	FALSE	Gohir.A09G173800	152.723	Gohir.A09G173800.1
10.3315	ENTH/VHS family protein	AT3G23350				ENTH/VHS FAMILY PROTEIN			1.59638	7.01856	Gohir.A10G110100	45382270	9.2e-05	PTHR12276, PTHR12276:SF56			Gohir.A10G110100.1.p	PF01417	1.65e-05	FALSE	Gohir.A10G110100	18.5574	Gohir.A10G110100.1
5322.74	Protein of unknown function	AT3G25640				Protein of unknown function			0.304651	4.88025	Gohir.D12G175200	45317970	1.69e-40	PTHR31696, PTHR31696:SF2			Gohir.D12G175200.1.p	PF04759	1.34e-42	FALSE	Gohir.D12G175200	187.134	Gohir.D12G175200.1
40363.1	Cysteine proteinases superfamily protein	AT5G50260	Chymopapain	3.4.22.6	GO:0006508, GO:0008234	KDEL-tailed cysteine endopeptidase [EC:3.4.22.-] (CEP	Cysteine proteinase Cathepsin L	KOG1543	0.492665	4.44111	Gohir.D12G190000	45317403	1.03e-13	PTHR12411, PTHR12411:SF346			Gohir.D12G190000.1.p	PF00112, PF08246	5.29e-15	FALSE	Gohir.D12G190000	61.1485	Gohir.D12G190000.1
988.097									0.301308	2.91263	Gohir.A09G189000	45391234, 45391235	4.43e-18				Gohir.A09G189000.1.p, Gohir.A09G189000.2.p		1.54e-19	FALSE	Gohir.A09G189000	81.7597	Gohir.A09G189000.1, Gohir.A09G189000.2
2070.34	S-adenosyl-L-methionine-dependent methyltransferases superfamily protein	AT4G24805	Sterol 24-C-methyltransferase	2.1.1.41	GO:0008152, GO:0008168	F21J9.14			0.282281	3.42306	Gohir.D12G190400	45316224	8.28e-27	PTHR10108, PTHR10108:SF874	plant sterol biosynthesis	PWY-2541	Gohir.D12G190400.1.p	PF08241	1.49e-28	FALSE	Gohir.D12G190400	122.867	Gohir.D12G190400.1
872.526	glucuronidase 2	AT5G07830	Beta-glucuronidase, Baicalin-beta-D-glucuronidase	3.2.1.31, 3.2.1.167	GO:0016020, GO:0016798				0.334176	5.26628	Gohir.A09G243000	45391294, 45391295	1.37e-40	PTHR14363, PTHR14363:SF17, PTHR14363:SF13	baicalein degradation (hydrogen peroxide detoxification), luteolin triglucuronide degradation, wogonin metabolism	PWY-7214, PWY-7445, PWY-7213	Gohir.A09G243000.1.p, Gohir.A09G243000.2.p	PF03662	1.09e-42	FALSE	Gohir.A09G243000	187.557	Gohir.A09G243000.1, Gohir.A09G243000.2
5198.5	plant intracellular ras group-related LRR 1	AT5G05850			GO:0005515	LEUCINE-RICH REPEAT-CONTAINING PROTEIN // PLANT INTRACELLULAR RAS-GROUP-RELATED LRR PROTEIN 1-RELATED	Ras suppressor protein (contains leucine-rich repeats)	KOG0617	0.283969	2.67983	Gohir.D12G202100	45316760	1.93e-17	PTHR23155, PTHR23155:SF516			Gohir.D12G202100.1.p	PF00560, PF13855	7.09e-19	FALSE	Gohir.D12G202100	78.7373	Gohir.D12G202100.1
31138.1	Protein kinase superfamily protein	AT2G28250	Non-specific serine/threonine protein kinase	2.7.11.1	GO:0004672, GO:0004713, GO:0005524, GO:0006468		Serine/threonine protein kinase	KOG1187	0.343371	3.42803	Gohir.A03G032000	45363191, 45363192, 45363193, 45363194, 45363195, 45363196, 45363197, 45363198, 45363199, 45363200, 45363201, 45363202	3.11e-18	PTHR27001, PTHR27001:SF78			Gohir.A03G032000.6.p, Gohir.A03G032000.10.p, Gohir.A03G032000.8.p, Gohir.A03G032000.7.p, Gohir.A03G032000.9.p, Gohir.A03G032000.2.p, Gohir.A03G032000.3.p, Gohir.A03G032000.15.p, Gohir.A03G032000.14.p, Gohir.A03G032000.13.p, Gohir.A03G032000.12.p, Gohir.A03G032000.11.p	PF00069	1.07e-19	FALSE	Gohir.A03G032000	82.4755	Gohir.A03G032000.6, Gohir.A03G032000.10, Gohir.A03G032000.8, Gohir.A03G032000.7, Gohir.A03G032000.9, Gohir.A03G032000.2, Gohir.A03G032000.3, Gohir.A03G032000.15, Gohir.A03G032000.14, Gohir.A03G032000.13, Gohir.A03G032000.12, Gohir.A03G032000.11
2089.93	Protein of unknown function (DUF579)	AT4G24910				Polysaccharide biosynthesis (Polysacc_synt_4)			0.336206	6.5909	Gohir.A09G247100	45392152	8.85e-56	PTHR31444, PTHR31444:SF7			Gohir.A09G247100.2.p	PF04669	3.19e-58	FALSE	Gohir.A09G247100	258.764	Gohir.A09G247100.2
134.794	Chaperonin-like RbcX protein	AT4G04330				CHAPERONIN-LIKE RBCX PROTEIN			0.61042	3.78069	Gohir.A10G011300	45384749	1.39e-07	PTHR33791, PTHR33791:SF1			Gohir.A10G011300.1.p	PF02341	1.5e-08	FALSE	Gohir.A10G011300	32.0568	Gohir.A10G011300.1
8572.57	peptidoglycan-binding LysM domain-containing protein	AT5G62150				LysM domain (LysM)			0.268639	6.76848	Gohir.D12G262500	45319683	8.62e-86	PTHR33648, PTHR33648:SF1			Gohir.D12G262500.1.p	PF01476	8.77e-89	FALSE	Gohir.D12G262500	399.071	Gohir.D12G262500.1
215677	cellulose synthase family protein	AT4G18780	Cellulose synthase (UDP-forming)	2.4.1.12					0.421062	6.13036	Gohir.A10G035300	45385226, 45385227	1.48e-29	PTHR13301, PTHR13301:SF31	cellulose biosynthesis	PWY-1001	Gohir.A10G035300.1.p, Gohir.A10G035300.2.p	PF13632, PF14569	2.18e-31	FALSE	Gohir.A10G035300	135.822	Gohir.A10G035300.1, Gohir.A10G035300.2
99.385					GO:0003677				0.446622	3.91478	Gohir.D13G002400	45403309, 45403310	1.47e-15	PTHR31549, PTHR31549:SF27			Gohir.D13G002400.1.p, Gohir.D13G002400.2.p	PF03140	6.37e-17	FALSE	Gohir.D13G002400	69.8583	Gohir.D13G002400.1, Gohir.D13G002400.2
4381.93						FAMILY NOT NAMED // HOMEOBOX-LEUCINE ZIPPER PROTEIN MERISTEM L1-RELATED	Transcription factor HEX, Transcription factor PHOX2/ARIX	KOG0483, KOG0484	0.31038	3.75231	Gohir.A10G014600	45383081	9.16e-26	PTHR24326, PTHR24326:SF294			Gohir.A10G014600.1.p	PF00046, PF01852	1.79e-27	FALSE	Gohir.A10G014600	117.94	Gohir.A10G014600.1
32881.8	Transmembrane amino acid transporter family protein	AT1G25530				AMINO ACID TRANSPORTER // LYSINE HISTIDINE TRANSPORTER-LIKE 6	Amino acid transporters	KOG1303	0.422407	5.74916	Gohir.D13G070200	45403783	6.98e-27	PTHR22950, PTHR22950:SF327			Gohir.D13G070200.1.p	PF01490	1.25e-28	FALSE	Gohir.D13G070200	123.217	Gohir.D13G070200.1
11027.9									0.307616	2.6652	Gohir.A12G001800	45351738, 45351739, 45351740	8.03e-15	PTHR33916, PTHR33916:SF2			Gohir.A12G001800.1.p, Gohir.A12G001800.3.p, Gohir.A12G001800.2.p		3.73e-16	FALSE	Gohir.A12G001800	66.3715	Gohir.A12G001800.1, Gohir.A12G001800.3, Gohir.A12G001800.2
5105.63	Late embryogenesis abundant (LEA) hydroxyproline-rich glycoprotein family	AT1G17620				Late embryogenesis abundant protein (LEA_2)			0.282589	5.54995	Gohir.A10G058400	45383325	1.29e-57	PTHR31234, PTHR31234:SF6			Gohir.A10G058400.1.p	PF03168	4.38e-60	FALSE	Gohir.A10G058400	267.31	Gohir.A10G058400.1
25028.2									0.281753	2.014	Gohir.A10G070900	45383749	8.2e-11	PTHR31568			Gohir.A10G070900.1.p		5.72e-12	FALSE	Gohir.A10G070900	47.4247	Gohir.A10G070900.1
51500.3	Major facilitator superfamily protein	AT1G22540			GO:0005215, GO:0006810, GO:0016020	OLIGOPEPTIDE TRANSPORTER-RELATED // SUBFAMILY NOT NAMED			0.272396	3.13613	Gohir.D13G123200	45401595	1.27e-24	PTHR11654, PTHR11654:SF116			Gohir.D13G123200.1.p	PF00854	2.68e-26	FALSE	Gohir.D13G123200	112.571	Gohir.D13G123200.1
126.213					GO:0005515	- F-box domain (F-box)			0.486844821	5.41518	Gohir.A10G077500	45384555	1.76e-26	PTHR32133, PTHR32133:SF89			Gohir.A10G077500.1.p	PF00646	3.24e-28	FALSE	Gohir.A10G077500	121.325	Gohir.A10G077500.1
39831.2					GO:0005887, GO:0008515, GO:0015770	solute carrier family 45			0.271166	3.03125	Gohir.D13G125800	45403450	1.81e-23	PTHR19432, PTHR19432:SF38			Gohir.D13G125800.1.p	PF13347	4.22e-25	FALSE	Gohir.D13G125800	107.105	Gohir.D13G125800.1
986.003	glyceraldehyde-3-phosphate dehydrogenase of plastid 1	AT1G79530	Glyceraldehyde-3-phosphate dehydrogenase (phosphorylating)	1.2.1.12	GO:0006006, GO:0016620, GO:0050661, GO:0051287, GO:0055114		Glyceraldehyde 3-phosphate dehydrogenase	KOG0657	0.308429	2.36881	Gohir.D13G129400	45403165, 45403166	3.92e-12	PTHR10836, PTHR10836:SF46	homolactic fermentation, glycolysis III (from glucose), sucrose biosynthesis I (from photosynthesis), glycolysis IV (plant cytosol), superpathway of cytosolic glycolysis (plants), gluconeogenesis I, gluconeogenesis III	ANAEROFRUCAT-PWY, ANAGLYCOLYSIS-PWY, SUCSYN-PWY, PWY-1042, PWY-5464, GLUCONEO-PWY, PWY66-399	Gohir.D13G129400.1.p, Gohir.D13G129400.2.p	PF02800, PF00044	2.38e-13	FALSE	Gohir.D13G129400	53.6655	Gohir.D13G129400.1, Gohir.D13G129400.2
6101.47	Calcium-dependent lipid-binding (CaLB domain) family protein	AT5G04220			GO:0005515		Synaptic vesicle protein rabphilin-3A	KOG1013	0.234661	2.49887	Gohir.A10G204800	45382865, 45382866, 45382867	2.54e-22	PTHR10774, PTHR10774:SF62			Gohir.A10G204800.1.p, Gohir.A10G204800.2.p, Gohir.A10G204800.3.p	PF00168, PF17047	6.36e-24	FALSE	Gohir.A10G204800	101.731	Gohir.A10G204800.1, Gohir.A10G204800.2, Gohir.A10G204800.3
913.435	Integral membrane Yip1 family protein	AT2G39805			GO:0016020	INTEGRAL MEMBRANE YIP1 FAMILY PROTEIN	Uncharacterized conserved protein	KOG3114	0.250734	2.22852	Gohir.A10G223500	45384291	3.49e-16	PTHR12822, PTHR12822:SF5			Gohir.A10G223500.1.p	PF04893	1.43e-17	FALSE	Gohir.A10G223500	72.8043	Gohir.A10G223500.1
670.282	Protein kinase superfamily protein	AT5G55560	Non-specific serine/threonine protein kinase	2.7.11.1	GO:0004672, GO:0004713, GO:0005524, GO:0006468	SERINE/THREONINE-PROTEIN KINASE WNK WITH NO LYSINE #NAME? // SERINE/THREONINE-PROTEIN KINASE WNK11-RELATED	Tyrosine kinase specific for activated (GTP-bound) p21cdc42Hs, MEKK and related serine/threonine protein kinases	KOG0192, KOG0198	0.382207	5.8597	Gohir.D13G139300	45405072	3.28e-38	PTHR13902, PTHR13902:SF44			Gohir.D13G139300.1.p	PF00069	2.85e-40	FALSE	Gohir.D13G139300	176.48	Gohir.D13G139300.1
1562.32									0.276277	3.90067	Gohir.A10G238100	45383397, 45383398, 45383399	5.83e-35	PTHR32285, PTHR32285:SF62			Gohir.A10G238100.1.p, Gohir.A10G238100.2.p, Gohir.A10G238100.3.p	PF13839, PF14416	6.21e-37	FALSE	Gohir.A10G238100	161.193	Gohir.A10G238100.1, Gohir.A10G238100.2, Gohir.A10G238100.3
469.282						MYB-LIKE DNA-BINDING PROTEIN MYB // SUBFAMILY NOT NAMED	Transcription factor	KOG0048	0.48296	3.59645	Gohir.A12G136100	45349246	1.73e-10	PTHR10641, PTHR10641:SF567			Gohir.A12G136100.1.p	PF00249	1.25e-11	FALSE	Gohir.A12G136100	45.8862	Gohir.A12G136100.1
162.61			Codeine 3-O-demethylase	1.14.11.32	GO:0016491, GO:0055114	OXIDOREDUCTASE	Iron/ascorbate family oxidoreductases	KOG0143	0.391286	3.71662	Gohir.D13G158300	45403804	1.37e-17	PTHR10209, PTHR10209:SF176			Gohir.D13G158300.1.p	PF03171, PF14226	4.98e-19	FALSE	Gohir.D13G158300	79.4345	Gohir.D13G158300.1
364.442	ENTH/ANTH/VHS superfamily protein	AT4G40080			GO:0005543	CLATHRIN ASSEMBLY PROTEIN // SUBFAMILY NOT NAMED			0.331519	3.27945	Gohir.A11G051000	45331208	9.49e-19	PTHR22951, PTHR22951:SF18			Gohir.A11G051000.1.p	PF07651	3.12e-20	FALSE	Gohir.A11G051000	84.91	Gohir.A11G051000.1
358.679	RING/U-box superfamily protein	AT2G18670			GO:0005515, GO:0008270	RING FINGER DOMAIN-CONTAINING // GH10160P			0.342064	2.93487	Gohir.D08G255600	45345413	1.43e-14	PTHR14155, PTHR14155:SF138			Gohir.D08G255600.1.p	PF13639	6.8e-16	FALSE	Gohir.D08G255600	65.1915	Gohir.D08G255600.1
117.04	cytochrome P450	AT5G14400			GO:0004497, GO:0005506, GO:0016705, GO:0020037, GO:0055114	cytochrome P450	Cytochrome P450 CYP4/CYP19/CYP26 subfamilies	KOG0157	0.564396	4.17757	Gohir.A11G147100	45331551	1.35e-10	PTHR24286, PTHR24286:SF29			Gohir.A11G147100.1.p	PF00067	9.63e-12	FALSE	Gohir.A11G147100	46.4016	Gohir.A11G147100.1
16023.6	Inorganic H pyrophosphatase family protein	AT1G15690	Inorganic diphosphatase	3.6.1.1	GO:0004427, GO:0009678, GO:0015992, GO:0016020	inorganic pyrophosphatase (ppa)			0.212081	2.83413	Gohir.D13G207500	45403519	8.33e-34	PTHR31998, PTHR31998:SF14			Gohir.D13G207500.1.p	PF03030	9.37e-36	FALSE	Gohir.D13G207500	155.798	Gohir.D13G207500.1
3603.97	Matrixin family protein	AT2G45040	Neutrophil collagenase	3.4.24.34	GO:0004222, GO:0006508, GO:0008237, GO:0008270, GO:0031012	matrix metalloproteinase-20 (enamelysin) [EC:3.4.24.-] (MMP20)			0.473106	8.57766	Gohir.A11G077900	45329322	2.17e-41	PTHR10201, PTHR10201:SF140			Gohir.A11G077900.1.p	PF00413, PF01471	1.64e-43	FALSE	Gohir.A11G077900	191.317	Gohir.A11G077900.1
1984.36					GO:0003677	MYB-LIKE DNA-BINDING PROTEIN MYB // TRANSCRIPTION FACTOR MYB46			0.352533	2.43036	Gohir.D13G220200	45401257	7.48e-10	PTHR10641, PTHR10641:SF640			Gohir.D13G220200.1.p	PF00249	5.84e-11	FALSE	Gohir.D13G220200	42.8743	Gohir.D13G220200.1
646.493			Non-specific serine/threonine protein kinase	2.7.11.1	GO:0004672, GO:0004713, GO:0005515, GO:0005524, GO:0006468		Serine/threonine protein kinase	KOG1187	0.401237	6.13452	Gohir.D09G018000	45377020, 45377021	6.23e-38	PTHR27000, PTHR27000:SF64			Gohir.D09G018000.2.p, Gohir.D09G018000.3.p	PF00560, PF00069, PF13855, PF07714	5.55e-40	FALSE	Gohir.D09G018000	175.15	Gohir.D09G018000.2, Gohir.D09G018000.3
35082.9	Plant invertase/pectin methylesterase inhibitor superfamily	AT2G45220	Pectinesterase	3.1.1.11	GO:0004857, GO:0005618, GO:0030599, GO:0042545	PECTINESTERASE/PECTINESTERASE INHIBITOR 17-RELATED			0.511486	3.62766	Gohir.A11G079800	45328544	1.98e-09	PTHR31707, PTHR31707:SF11	homogalacturonan degradation	PWY-1081	Gohir.A11G079800.1.p	PF01095, PF04043	1.63e-10	FALSE	Gohir.A11G079800	40.8619	Gohir.A11G079800.1
2166.92	Kinase interacting (KIP1-like) family protein	AT5G58320			GO:0003677				0.331443	4.93698	Gohir.D13G238900	45402959, 45402960	2.29e-35	PTHR32258, PTHR32258:SF4			Gohir.D13G238900.1.p, Gohir.D13G238900.2.p	PF07765	2.39e-37	FALSE	Gohir.D13G238900	163.093	Gohir.D13G238900.1, Gohir.D13G238900.2
998.495	ROP-interactive CRIB motif-containing protein 10	AT4G04900							0.329327	4.22679	Gohir.A05G168500	45308103, 45308104	2.02e-28	PTHR23177, PTHR23177:SF27			Gohir.A05G168500.1.p, Gohir.A05G168500.3.p	PF00786	3.3e-30	FALSE	Gohir.A05G168500	130.429	Gohir.A05G168500.1, Gohir.A05G168500.3
2791	WEE1 kinase homolog	AT1G02970	Non-specific protein-tyrosine kinase	2.7.10.2	GO:0004672, GO:0004713, GO:0005524, GO:0006468		Cyclin-dependent kinase WEE1, MEKK and related serine/threonine protein kinases	KOG0601, KOG0198	0.319047	3.54955	Gohir.A11G115900	45328431, 45328432	2.37e-22	PTHR11042, PTHR11042:SF69			Gohir.A11G115900.1.p, Gohir.A11G115900.3.p	PF07714	5.89e-24	FALSE	Gohir.A11G115900	101.882	Gohir.A11G115900.1, Gohir.A11G115900.3
725.456	Major facilitator superfamily protein	AT2G30300				Nodulin-like (Nodulin-like)			0.309875	3.53621	Gohir.A05G017700	45306712	5.74e-24	PTHR21576, PTHR21576:SF11			Gohir.A05G017700.3.p	PF06813	1.29e-25	FALSE	Gohir.A05G017700	109.455	Gohir.A05G017700.3
7101.08	ARM repeat superfamily protein	AT3G01400	Transferred entry: 2.3.2.23	6.3.2.19		BETA CATENIN-RELATED ARMADILLO REPEAT-CONTAINING // ARM REPEAT SUPERFAMILY PROTEIN-RELATED			0.258227	2.71958	Gohir.A05G209700	45303283	1.79e-21	PTHR23315, PTHR23315:SF64			Gohir.A05G209700.1.p	PF00514	4.79e-23	FALSE	Gohir.A05G209700	97.7325	Gohir.A05G209700.1
81.1116	Plant invertase/pectin methylesterase inhibitor superfamily	AT5G20860	Pectinesterase	3.1.1.11	GO:0004857, GO:0005618, GO:0030599, GO:0042545	FAMILY NOT NAMED // PECTINESTERASE/PECTINESTERASE INHIBITOR 54-RELATED			0.75308	6.32086	Gohir.A07G017700	45367276	2.31e-16	PTHR31707, PTHR31707:SF19	homogalacturonan degradation	PWY-1081	Gohir.A07G017700.1.p	PF01095, PF04043	9.36e-18	FALSE	Gohir.A07G017700	73.6424	Gohir.A07G017700.1
922.843	HXXXD-type acyl-transferase family protein	AT3G50280	Shikimate O-hydroxycinnamoyltransferase	2.3.1.133	GO:0016747				0.38743	5.62855	Gohir.A11G194900	45329910, 45329911, 45329912	3.78e-33	PTHR31896, PTHR31896:SF12	chlorogenic acid biosynthesis II, phenylpropanoid biosynthesis	PWY-6040, PWY-361	Gohir.A11G194900.2.p, Gohir.A11G194900.4.p, Gohir.A11G194900.3.p	PF02458	4.45e-35	FALSE	Gohir.A11G194900	152.7	Gohir.A11G194900.2, Gohir.A11G194900.4, Gohir.A11G194900.3
418.699	proline-rich protein 3	AT3G62680				POLLEN OLE E 1 ALLERGEN AND EXTENSIN FAMILY PROTEIN			0.342238	2.57467	Gohir.A07G126200	45367387	1.41e-11	PTHR33470, PTHR33470:SF1			Gohir.A07G126200.1.p	PF01190	9e-13	FALSE	Gohir.A07G126200	51.0512	Gohir.A07G126200.1
292.172	salt tolerance zinc finger	AT1G27730			GO:0046872	FAMILY NOT NAMED // ZINC FINGER PROTEIN AZF3-RELATED			0.332027	2.38238	Gohir.A13G046200	45379163	8.52e-11	PTHR26374, PTHR26374:SF208			Gohir.A13G046200.1.p	PF13912	5.96e-12	FALSE	Gohir.A13G046200	47.3436	Gohir.A13G046200.1
562.269	ARM-repeat/Tetratricopeptide repeat (TPR)-like protein	AT5G43120			GO:0005488, GO:0005515	TPR REPEAT CONTAINING PROTEIN // SUBFAMILY NOT NAMED			0.21215	3.87357	Gohir.A11G218000	45331715	2.94e-63	PTHR22904, PTHR22904:SF381			Gohir.A11G218000.1.p	PF13414	7.6e-66	FALSE	Gohir.A11G218000	293.743	Gohir.A11G218000.1
100.318									0.673167	4.56649	Gohir.A11G239900	45331727	9.51e-09				Gohir.A11G239900.1.p		8.61e-10	FALSE	Gohir.A11G239900	37.6172	Gohir.A11G239900.1
130.558	receptor like protein 1	AT1G07390			GO:0005515	Leucine Rich Repeat (LRR_1) // Leucine Rich Repeat (LRR_2) // Leucine rich repeat (LRR_8)	Leucine-rich repeat protein	KOG0472	0.457388	2.79454	Gohir.A10G141600	45384727	6.12e-08	PTHR27004, PTHR27004:SF11			Gohir.A10G141600.2.p	PF00560, PF07723, PF13855	6.22e-09	FALSE	Gohir.A10G141600	33.7652	Gohir.A10G141600.2
7998.15	TPX2 (targeting protein for Xklp2) protein family	AT1G54460							0.278523	4.85419	Gohir.A11G299000	45333526, 45333527	8.05e-48	PTHR31358, PTHR31358:SF4			Gohir.A11G299000.1.p, Gohir.A11G299000.2.p	PF06886	4.16e-50	FALSE	Gohir.A11G299000	221.549	Gohir.A11G299000.1, Gohir.A11G299000.2
1597.77			Alkane 1-monooxygenase	1.14.15.3	GO:0004497, GO:0005506, GO:0016705, GO:0020037, GO:0055114	CYTOCHROME P450 86B1-RELATED	Cytochrome P450 CYP4/CYP19/CYP26 subfamilies	KOG0157	0.304946	5.97755	Gohir.A13G060500	45381460	5.23e-59	PTHR24296, PTHR24296:SF3			Gohir.A13G060500.1.p	PF00067	1.67e-61	FALSE	Gohir.A13G060500	273.813	Gohir.A13G060500.1
28192.7						Fasciclin domain (Fasciclin)			0.388645	3.47735	Gohir.A11G324500	45331853	9.89e-15	PTHR32077			Gohir.A11G324500.2.p	PF02469	4.64e-16	FALSE	Gohir.A11G324500	65.9452	Gohir.A11G324500.2
3731.14	high chlorophyll fluorescence phenotype 173	AT1G16720				NAD DEPENDENT EPIMERASE/DEHYDRATASE // SUBFAMILY NOT NAMED	Predicted dehydrogenase	KOG1203	0.291741	3.72551	Gohir.A05G116800	45305295	8.8e-29	PTHR10366, PTHR10366:SF343			Gohir.A05G116800.1.p	PF05368, PF08547, PF13460	1.39e-30	FALSE	Gohir.A05G116800	132.152	Gohir.A05G116800.1
9.7772						FAMILY NOT NAMED // OVATE FAMILY PROTEIN 13			1.37944	5.02256	Gohir.D07G115500	45337064	0.000556	PTHR33057, PTHR33057:SF1			Gohir.D07G115500.1.p	PF04844	0.000119	FALSE	Gohir.D07G115500	14.8077	Gohir.D07G115500.1
9830.25	ankyrin repeat-containing protein 2	AT4G35450			GO:0005515	ANKYRIN REPEAT PROTEIN // SUBFAMILY NOT NAMED	Myotrophin and similar proteins	KOG4214	0.252458	2.8573	Gohir.A12G011600	45349666	2.06e-24	PTHR24193, PTHR24193:SF88			Gohir.A12G011600.3.p	PF12796	4.46e-26	FALSE	Gohir.A12G011600	111.562	Gohir.A12G011600.3
351.881	C2 calcium/lipid-binding and GRAM domain containing protein	AT5G50170					Uncharacterized conserved protein	KOG1032	1.24413	12.109	Gohir.D12G202300	45319993, 45319994	8.69e-47	PTHR10774, PTHR10774:SF94			Gohir.D12G202300.1.p, Gohir.D12G202300.2.p	PF00168, PF02893, PF16016	4.88e-49	FALSE	Gohir.D12G202300	216.645	Gohir.D12G202300.1, Gohir.D12G202300.2
329.854									0.289981	2.00915	Gohir.D01G114200	45395756, 45395757	2.46e-10	PTHR34464			Gohir.D01G114200.1.p, Gohir.D01G114200.2.p		1.82e-11	FALSE	Gohir.D01G114200	45.1601	Gohir.D01G114200.1, Gohir.D01G114200.2
1269.22	BEL1-like homeodomain 2	AT4G36870			GO:0003677, GO:0006355		Transcription factor MEIS1 and related HOX domain proteins	KOG0773	0.364946	7.83195	Gohir.A12G066900	45350821, 45350822	6.03e-81	PTHR11850, PTHR11850:SF103			Gohir.A12G066900.5.p, Gohir.A12G066900.6.p	PF07526, PF05920	7.27e-84	FALSE	Gohir.A12G066900	376.478	Gohir.A12G066900.5, Gohir.A12G066900.6
3095.14					GO:0000062				0.276063	3.06414	Gohir.A12G074800	45348623, 45348624	3.52e-23	PTHR23310:SF14, PTHR23310			Gohir.A12G074800.1.p, Gohir.A12G074800.2.p	PF00887	8.34e-25	FALSE	Gohir.A12G074800	105.756	Gohir.A12G074800.1, Gohir.A12G074800.2
2465.13	Peptidase M28 family protein	AT5G19740	Glutamate carboxypeptidase	3.4.17.11		Glutamate carboxypeptidase / Carboxypeptidase G2			0.358017	5.58682	Gohir.D06G066400	45322697	1.03e-36	PTHR10404			Gohir.D06G066400.1.p	PF02225, PF04253, PF04389	9.78e-39	FALSE	Gohir.D06G066400	169.445	Gohir.D06G066400.1
1828.59	Leucine-rich repeat receptor-like protein kinase family protein	AT2G33170	Non-specific serine/threonine protein kinase	2.7.11.1	GO:0004672, GO:0004713, GO:0005515, GO:0005524, GO:0006468		Serine/threonine protein kinase	KOG1187	0.217948	2.06878	Gohir.D02G035800	45328170, 45328171, 45328172	1.73e-18	PTHR27000, PTHR27000:SF191			Gohir.D02G035800.2.p, Gohir.D02G035800.4.p, Gohir.D02G035800.3.p	PF08263, PF00069, PF13855	5.82e-20	FALSE	Gohir.D02G035800	83.678	Gohir.D02G035800.2, Gohir.D02G035800.4, Gohir.D02G035800.3
3157.74	Cytochrome b561/ferric reductase transmembrane with DOMON related domain	AT3G61750				CYTOCHROME B561/FERRIC REDUCTASE TRANSMEMBRANE WITH DOMON RELATED DOMAIN	Predicted membrane protein	KOG4293	0.456552	5.39684	Gohir.A12G112200	45350315	2.46e-21	PTHR23130, PTHR23130:SF97			Gohir.A12G112200.1.p	PF03188, PF03351	6.62e-23	FALSE	Gohir.A12G112200	97.0899	Gohir.A12G112200.1
5161.17					GO:0003677, GO:0006355	NAC DOMAIN-CONTAINING PROTEIN 43-RELATED			0.377503	8.03611	Gohir.A12G116300	45349055	1.41e-57	PTHR31989, PTHR31989:SF45			Gohir.A12G116300.2.p	PF02365	4.82e-60	FALSE	Gohir.A12G116300	267.117	Gohir.A12G116300.2
4441.64	alpha-soluble NSF attachment protein 2	AT3G56190				alpha-soluble NSF attachment protein (NAPA	Protein required for fusion of vesicles in vesicular transport	KOG1586	0.247081	2.1058	Gohir.D11G069700	45337994	5.66e-15	PTHR13768, PTHR13768:SF8			Gohir.D11G069700.1.p	PF02071	2.6e-16	FALSE	Gohir.D11G069700	67.0822	Gohir.D11G069700.1
1843.89	serine protease inhibitor	AT4G01575				SERINE PROTEASE INHIBITOR			0.336632	2.36545	Gohir.A12G118000	45348095	2.96e-10	PTHR34376, PTHR34376:SF2			Gohir.A12G118000.1.p		2.21e-11	FALSE	Gohir.A12G118000	44.7797	Gohir.A12G118000.1
2473.23	NAC domain containing protein 73	AT4G28500			GO:0003677, GO:0006355	FAMILY NOT NAMED // NAC DOMAIN CONTAINING PROTEIN 10			0.428649	5.68393	Gohir.A12G139400	45349754	3.2e-26	PTHR31079, PTHR31079:SF5			Gohir.A12G139400.1.p	PF02365	6.01e-28	FALSE	Gohir.A12G139400	120.103	Gohir.A12G139400.1
11009.5	proline extensin-like receptor kinase 1	AT3G24550	Non-specific serine/threonine protein kinase	2.7.11.1	GO:0004672, GO:0004713, GO:0005524, GO:0006468		Serine/threonine protein kinase	KOG1187	0.29838	3.19485	Gohir.A07G005900	45368572, 45368573, 45368574, 45368575	2.62e-21	PTHR27001, PTHR27001:SF89			Gohir.A07G005900.1.p, Gohir.A07G005900.2.p, Gohir.A07G005900.4.p, Gohir.A07G005900.3.p	PF07714, PF00069	7.09e-23	FALSE	Gohir.A07G005900	96.9565	Gohir.A07G005900.1, Gohir.A07G005900.2, Gohir.A07G005900.4, Gohir.A07G005900.3
1206.48	Armadillo/beta-catenin-like repeat family protein	AT1G68940	Transferred entry: 2.3.2.23	6.3.2.19		WDSAM1 PROTEIN // U-BOX DOMAIN-CONTAINING PROTEIN 42-RELATED			0.563588	5.96263	Gohir.A12G158700	45348114	1.06e-16	PTHR22849, PTHR22849:SF3			Gohir.A12G158700.2.p	PF04564	4.16e-18	FALSE	Gohir.A12G158700	75.2433	Gohir.A12G158700.2
2857.54	Protein of unknown function	AT3G25640				Protein of unknown function			0.339605	6.19066	Gohir.A12G172800	45350458	5.6e-48	PTHR31696, PTHR31696:SF2			Gohir.A12G172800.1.p	PF04759	2.88e-50	FALSE	Gohir.A12G172800	222.278	Gohir.A12G172800.1
5315.9	glucuronidase 2	AT5G07830	Beta-glucuronidase, Baicalin-beta-D-glucuronidase	3.2.1.31, 3.2.1.167	GO:0016020, GO:0016798				0.285018	4.68045	Gohir.A12G180400	45352479, 45352480, 45352481, 45352482	2.45e-43	PTHR14363, PTHR14363:SF17	baicalein degradation (hydrogen peroxide detoxification), luteolin triglucuronide degradation, wogonin metabolism	PWY-7214, PWY-7445, PWY-7213	Gohir.A12G180400.2.p, Gohir.A12G180400.4.p, Gohir.A12G180400.3.p, Gohir.A12G180400.1.p	PF03662	1.67e-45	FALSE	Gohir.A12G180400	200.446	Gohir.A12G180400.2, Gohir.A12G180400.4, Gohir.A12G180400.3, Gohir.A12G180400.1
4995.09					GO:0000062	Acyl-CoA-binding protein	Acyl-CoA-binding protein	KOG0817	0.408173	4.72737	Gohir.D11G206300	45340613	1.1e-21	PTHR23310:SF14, PTHR23310			Gohir.D11G206300.1.p	PF00887	2.9e-23	FALSE	Gohir.D11G206300	98.7288	Gohir.D11G206300.1
2983.18					GO:0010215, GO:0016049, GO:0031225				0.385053	9.3061	Gohir.A12G183800	45351361, 45351362	8.3e-96	PTHR31673, PTHR31673:SF2			Gohir.A12G183800.1.p, Gohir.A12G183800.2.p	PF04833	5.16e-99	FALSE	Gohir.A12G183800	446.074	Gohir.A12G183800.1, Gohir.A12G183800.2
18175.1	Cysteine proteinases superfamily protein	AT5G50260	Chymopapain	3.4.22.6	GO:0006508, GO:0008234	KDEL-tailed cysteine endopeptidase [EC:3.4.22.-] (CEP	Cysteine proteinase Cathepsin L	KOG1543	0.404295	5.53117	Gohir.A12G187000	45351792	9.68e-28	PTHR12411, PTHR12411:SF346			Gohir.A12G187000.1.p	PF00112, PF08246	1.65e-29	FALSE	Gohir.A12G187000	127.232	Gohir.A12G187000.1
9729.74	cationic amino acid transporter 9	AT1G05940			GO:0003333, GO:0015171, GO:0016020		Amino acid transporters	KOG1286	0.263022	2.81703	Gohir.A08G138100	45399683, 45399684	5.28e-22	PTHR11785, PTHR11785:SF407			Gohir.A08G138100.1.p, Gohir.A08G138100.2.p	PF13520, PF13906	1.36e-23	FALSE	Gohir.A08G138100	100.227	Gohir.A08G138100.1, Gohir.A08G138100.2
1188.21	prenylated RAB acceptor 1.G2	AT5G56230				PRENYLATED RAB ACCEPTOR 1-RELATED // PRA1 FAMILY PROTEIN G1-RELATED	Prenylated rab acceptor 1	KOG3142	0.279095	2.39746	Gohir.A08G025900	45398599	5.88e-15	PTHR19317, PTHR19317:SF11			Gohir.A08G025900.2.p	PF03208	2.71e-16	FALSE	Gohir.A08G025900	67.0057	Gohir.A08G025900.2
1363.29	C2 calcium/lipid-binding and GRAM domain containing protein	AT5G50170				EXTENDED SYNAPTOTAGMIN-RELATED // SUBFAMILY NOT NAMED	Uncharacterized conserved protein	KOG1032	0.761251	10.9419	Gohir.A12G199500	45348434	1.03e-58	PTHR10774, PTHR10774:SF94			Gohir.A12G199500.1.p	PF00168, PF02893, PF16016	3.3e-61	FALSE	Gohir.A12G199500	272.458	Gohir.A12G199500.1
2153.48		AT1G62520							0.230365	3.91234	Gohir.A12G219200	45348014	2.53e-50	PTHR31681			Gohir.A12G219200.1.p		1.16e-52	FALSE	Gohir.A12G219200	233.254	Gohir.A12G219200.1
1273.76	CDC2C	AT5G39420	Cyclin-dependent kinase, [RNA-polymerase]-subunit kinase	2.7.11.22, 2.7.11.23	GO:0004672, GO:0004713, GO:0005524, GO:0006468				0.366837	4.93153	Gohir.A09G012500	45389602, 45389603	3.37e-29	PTHR24056, PTHR24056:SF188			Gohir.A09G012500.1.p, Gohir.A09G012500.2.p	PF00069	5.07e-31	FALSE	Gohir.A09G012500	134.148	Gohir.A09G012500.1, Gohir.A09G012500.2
624.659					GO:0016020, GO:0016021, GO:0022891, GO:0055085	Predicted transporter (Major Facilitator Superfamily)	Predicted transporter (major facilitator superfamily)	KOG0254	0.917235	10.5329	Gohir.A12G225100	45351324	8.26e-55	PTHR23500, PTHR23500:SF144			Gohir.A12G225100.1.p	PF07690	3.11e-57	FALSE	Gohir.A12G225100	254.227	Gohir.A12G225100.1
163.278			Mitogen-activated protein kinase	2.7.11.24	GO:0004672, GO:0004713, GO:0005524, GO:0006468	MITOGEN-ACTIVATED PROTEIN KINASE 5			0.454128	2.96618	Gohir.A12G233900	45350690	8.49e-09	PTHR24055, PTHR24055:SF224			Gohir.A12G233900.1.p	PF00069	7.64e-10	FALSE	Gohir.A12G233900	37.8511	Gohir.A12G233900.1
148.318	F-box family protein	AT2G27310			GO:0005515				0.804731	7.7455	Gohir.D05G082200	45311905	1.55e-25	PTHR33736, PTHR33736:SF3			Gohir.D05G082200.1.p		3.07e-27	FALSE	Gohir.D05G082200	116.869	Gohir.D05G082200.1
10395.4	RAB homolog 1	AT5G45130			GO:0003924, GO:0005525, GO:0005622, GO:0006886, GO:0006913, GO:0007165, GO:0007264, GO:0015031, GO:0016020	FAMILY NOT NAMED // RAS-RELATED PROTEIN RABF2A-RELATED	GTPase Rab5/YPT51 and related small G protein superfamily GTPases	KOG0092	0.298465	2.18549	Gohir.A06G140500	45408327	3.49e-11	PTHR24073, PTHR24073:SF570			Gohir.A06G140500.2.p	PF00025	2.33e-12	FALSE	Gohir.A06G140500	49.1833	Gohir.A06G140500.2
323.597						ARABINOGALACTAN PEPTIDE 16-RELATED			0.427928	4.27402	Gohir.A12G234600	45348788	5.93e-18	PTHR33374, PTHR33374:SF6			Gohir.A12G234600.1.p	PF06376	2.08e-19	FALSE	Gohir.A12G234600	81.1597	Gohir.A12G234600.1
6426.25					GO:0005515, GO:0051087	BAG FAMILY MOLECULAR CHAPERONE REGULATOR 4	BCL2-associated athanogene-like proteins and related BAG family chaperone regulators	KOG4361	0.409206	6.36827	Gohir.D05G107800	45310602	1.81e-33	PTHR12329, PTHR12329:SF15			Gohir.D05G107800.1.p	PF00240, PF02179	2.08e-35	FALSE	Gohir.D05G107800	154.215	Gohir.D05G107800.1
47548.7	BCL-2-associated athanogene 1	AT5G52060			GO:0005515, GO:0051087	BCL2-ASSOCIATED ATHANOGENE // BAG FAMILY MOLECULAR CHAPERONE REGULATOR 2-RELATED	BCL2-associated athanogene-like proteins and related BAG family chaperone regulators	KOG4361	0.313377	2.84208	Gohir.A12G260500	45352438	6.19e-16	PTHR12329, PTHR12329:SF11			Gohir.A12G260500.3.p	PF02179	2.59e-17	FALSE	Gohir.A12G260500	71.6316	Gohir.A12G260500.3
653.247									0.262201	2.94077	Gohir.A04G127300	45387057	2.38e-24				Gohir.A04G127300.2.p		5.18e-26	FALSE	Gohir.A04G127300	111.264	Gohir.A04G127300.2
24905.3	peptidoglycan-binding LysM domain-containing protein	AT5G62150				LysM domain (LysM)			0.305775	3.04551	Gohir.A12G261800	45350161	9.4e-19	PTHR33648, PTHR33648:SF1			Gohir.A12G261800.1.p	PF01476	3.09e-20	FALSE	Gohir.A12G261800	84.9293	Gohir.A12G261800.1
35346.2					GO:0008270	cysteine and glycine-rich protein (CSRP)	Regulatory protein MLP and related LIM proteins	KOG1700	0.315654	2.30989	Gohir.D04G160000	45411687	4.5e-11	PTHR24206, PTHR24206:SF29			Gohir.D04G160000.1.p	PF00412	3.05e-12	FALSE	Gohir.D04G160000	48.6567	Gohir.D04G160000.1
19213.9	Pathogenesis-related thaumatin superfamily protein	AT1G73620				PATHOGENESIS-RELATED THAUMATIN-LIKE PROTEIN-RELATED			0.445934	6.2126	Gohir.A12G269000	45350143	5.08e-27	PTHR31048, PTHR31048:SF1			Gohir.A12G269000.1.p	PF00314	9.04e-29	FALSE	Gohir.A12G269000	123.859	Gohir.A12G269000.1
29017	Nucleotide-diphospho-sugar transferases superfamily protein	AT2G37090	1	2.4.2.24		GALACTOSYLGALACTOSYLXYLOSYLPROTEIN 3-BETA-GLUCURONOSYLTRANSFERASE BETA-1			0.35236	2.67447	Gohir.A09G151700	45391893	1.54e-11	PTHR10896, PTHR10896:SF16			Gohir.A09G151700.1.p	PF03360	9.85e-13	FALSE	Gohir.A09G151700	50.8747	Gohir.A09G151700.1
10687									0.342602	5.43823	Gohir.D05G040200	45311588	1.43e-37	PTHR34537, PTHR34537:SF1			Gohir.D05G040200.1.p		1.3e-39	FALSE	Gohir.D05G040200	173.46	Gohir.D05G040200.1
489.16						MYB-LIKE DNA-BINDING PROTEIN MYB // MYB TRANSCRIPTION FACTOR	Transcription factor	KOG0048	0.663401	9.18098	Gohir.A12G271900	45350689	1.29e-71	PTHR10641, PTHR10641:SF665			Gohir.A12G271900.1.p	PF00249	2.54e-74	FALSE	Gohir.A12G271900	332.656	Gohir.A12G271900.1
81203.7						FASCICLIN-LIKE ARABINOGALACTAN PROTEIN 15-RELATED			0.400553	7.07675	Gohir.A13G003400	45381497	8.87e-40	PTHR32499, PTHR32499:SF3			Gohir.A13G003400.1.p	PF02469	7.24e-42	FALSE	Gohir.A13G003400	183.783	Gohir.A13G003400.1
25867.1	TRICHOME BIREFRINGENCE-LIKE 33	AT2G40320				PROTEIN TRICHOME BIREFRINGENCE-LIKE 33			0.454889	4.8085	Gohir.A13G014100	45381848	5.76e-18	PTHR32285, PTHR32285:SF62			Gohir.A13G014100.1.p	PF13839, PF14416	2.02e-19	FALSE	Gohir.A13G014100	81.2206	Gohir.A13G014100.1
137434									0.286309	2.35986	Gohir.A13G044900	45381170	8.7e-14	PTHR37209			Gohir.A13G044900.1.p		4.45e-15	FALSE	Gohir.A13G044900	61.4902	Gohir.A13G044900.1
9413.79	RING/U-box superfamily protein	AT1G72220				RING FINGER DOMAIN-CONTAINING // SUBFAMILY NOT NAMED	Anaphase-promoting complex (APC)	KOG1493	0.401259	4.58447	Gohir.D05G225600	45311020	2.42e-21	PTHR14155, PTHR14155:SF174			Gohir.D05G225600.3.p	PF13639	6.53e-23	FALSE	Gohir.D05G225600	97.12	Gohir.D05G225600.3
31286.4	tonoplast monosaccharide transporter2	AT4G35300			GO:0016020, GO:0016021, GO:0022857, GO:0022891, GO:0055085	FAMILY NOT NAMED // MONOSACCHARIDE-SENSING PROTEIN 2	Permease of the major facilitator superfamily	KOG0569	0.326601	2.59574	Gohir.A13G064800	45381000	1.18e-12	PTHR23500, PTHR23500:SF96			Gohir.A13G064800.1.p	PF07690, PF00083	6.76e-14	FALSE	Gohir.A13G064800	56.1373	Gohir.A13G064800.1
195.958	translocase 11	AT4G18270	Phospho-N-acetylmuramoyl-pentapeptide-transferase	2.7.8.13	GO:0008963, GO:0016020, GO:0016021				0.345226	2.24742	Gohir.A10G040000	45382448, 45382449	3.89e-09	PTHR22926, PTHR22926:SF3			Gohir.A10G040000.1.p, Gohir.A10G040000.2.p	PF00953	3.35e-10	FALSE	Gohir.A10G040000	39.4607	Gohir.A10G040000.1, Gohir.A10G040000.2
79220.8	hydroxyproline-rich glycoprotein family protein	AT2G39050	Non-specific serine/threonine protein kinase	2.7.11.1		Ricin-type beta-trefoil lectin domain-like (RicinB_lectin_2)			0.261432	3.79513	Gohir.A13G101900	45381239	1.58e-36	PTHR31257, PTHR31257:SF2			Gohir.A13G101900.1.p	PF14200	1.51e-38	FALSE	Gohir.A13G101900	168.585	Gohir.A13G101900.1
1387.56	S-adenosyl-L-methionine-dependent methyltransferases superfamily protein	AT1G78140	Demethylmenaquinone methyltransferase	2.1.1.163	GO:0008152, GO:0008168	Demethylmenaquinone methyltransferase / Demethylmenaquinone C-methylase			0.277198	2.5369	Gohir.D05G269100	45315029	1.05e-16	PTHR10108, PTHR10108:SF702			Gohir.D05G269100.2.p	PF08241	4.14e-18	FALSE	Gohir.D05G269100	75.2538	Gohir.D05G269100.2
46826.6					GO:0005887, GO:0008515, GO:0015770	solute carrier family 45			0.29659	5.98886	Gohir.A13G121800	45379348	3.17e-57	PTHR19432, PTHR19432:SF38			Gohir.A13G121800.1.p	PF13347	1.09e-59	FALSE	Gohir.A13G121800	265.5	Gohir.A13G121800.1
85561.4	Inorganic H pyrophosphatase family protein	AT1G15690	Inorganic diphosphatase	3.6.1.1	GO:0004427, GO:0009678, GO:0015992, GO:0016020	inorganic pyrophosphatase (ppa)			0.21806	5.65883	Gohir.A13G201700	45381808	4.58e-97	PTHR31998, PTHR31998:SF14			Gohir.A13G201700.1.p	PF03030	2.59e-100	FALSE	Gohir.A13G201700	452.043	Gohir.A13G201700.1
1111.09									0.318074	3.90646	Gohir.D06G088600	45322115	1.22e-26				Gohir.D06G088600.3.p		2.22e-28	FALSE	Gohir.D06G088600	122.074	Gohir.D06G088600.3
4999.63	Protein of unknown function	AT5G60720							0.405633	5.65103	Gohir.A13G231400	45381463, 45381464, 45381465, 45381466, 45381467, 45381468	1.12e-28	PTHR23054, PTHR23054:SF16			Gohir.A13G231400.1.p, Gohir.A13G231400.3.p, Gohir.A13G231400.4.p, Gohir.A13G231400.5.p, Gohir.A13G231400.7.p, Gohir.A13G231400.6.p	PF04784, PF14389	1.77e-30	FALSE	Gohir.A13G231400	131.664	Gohir.A13G231400.1, Gohir.A13G231400.3, Gohir.A13G231400.4, Gohir.A13G231400.5, Gohir.A13G231400.7, Gohir.A13G231400.6
3632.54	P-loop containing nucleoside triphosphate hydrolases superfamily protein	AT5G60760							0.193585	3.07176	Gohir.A13G232100	45381061, 45381062	7.84e-47	PTHR33477, PTHR33477:SF1			Gohir.A13G232100.1.p, Gohir.A13G232100.2.p	PF13207	4.37e-49	FALSE	Gohir.A13G232100	216.862	Gohir.A13G232100.1, Gohir.A13G232100.2
681.056	NAC (No Apical Meristem) domain transcriptional regulator superfamily protein	AT2G46770			GO:0003677, GO:0006355	FAMILY NOT NAMED // NAC DOMAIN-CONTAINING PROTEIN 43-RELATED			0.369982	6.14365	Gohir.A11G100500	45333472	1.06e-45	PTHR31989, PTHR31989:SF45			Gohir.A11G100500.1.p	PF02365	6.32e-48	FALSE	Gohir.A11G100500	211.545	Gohir.A11G100500.1
287.867	Kinase interacting (KIP1-like) family protein	AT5G58320				FAMILY NOT NAMED // KINASE INTERACTING (KIP1-LIKE) FAMILY PROTEIN			0.496977	5.91404	Gohir.A13G233300	45378508	1.11e-24	PTHR32258, PTHR32258:SF4			Gohir.A13G233300.1.p	PF07765	2.34e-26	FALSE	Gohir.A13G233300	112.838	Gohir.A13G233300.1
1272.74	Concanavalin A-like lectin protein kinase family protein	AT4G04960	Non-specific serine/threonine protein kinase	2.7.11.1	GO:0004672, GO:0004713, GO:0005524, GO:0006468, GO:0030246	FAMILY NOT NAMED // L-TYPE LECTIN-DOMAIN CONTAINING RECEPTOR KINASE VII.1-RELATED	Serine/threonine protein kinase	KOG1187	0.341836	4.12283	Gohir.D06G132100	45322377	3.52e-25	PTHR27007, PTHR27007:SF9			Gohir.D06G132100.2.p	PF00069, PF00139	7.15e-27	FALSE	Gohir.D06G132100	115.189	Gohir.D06G132100.2
34092.8	IQ-domain 10	AT3G15050			GO:0005515				0.435415	6.44938	Gohir.D01G045000	45395955, 45395956	9.15e-30	PTHR32295, PTHR32295:SF9			Gohir.D01G045000.1.p, Gohir.D01G045000.2.p		1.32e-31	FALSE	Gohir.D01G045000	136.819	Gohir.D01G045000.1, Gohir.D01G045000.2
27501.5	Protein of unknown function (DUF1218)	AT4G27435							0.337776	2.56716	Gohir.D01G053500	45396174, 45396175, 45396176, 45396177	1.16e-11	PTHR31769, PTHR31769:SF7, PTHR31769:SF16			Gohir.D01G053500.1.p, Gohir.D01G053500.3.p, Gohir.D01G053500.4.p, Gohir.D01G053500.5.p	PF06749	7.33e-13	FALSE	Gohir.D01G053500	51.4529	Gohir.D01G053500.1, Gohir.D01G053500.3, Gohir.D01G053500.4, Gohir.D01G053500.5
468.192		AT1G11440							0.216076	3.62877	Gohir.D06G126100	45322470, 45322471	2.04e-54	PTHR33971, PTHR33971:SF3			Gohir.D06G126100.3.p, Gohir.D06G126100.2.p		7.84e-57	FALSE	Gohir.D06G126100	252.385	Gohir.D06G126100.3, Gohir.D06G126100.2
91858.1	COP1-interacting protein 7	AT4G27430				Drebrins and related actin binding proteins		KOG3655	0.266447	2.10297	Gohir.D01G053600	45394194	6.22e-13	PTHR31008, PTHR31008:SF4			Gohir.D01G053600.1.p		3.46e-14	FALSE	Gohir.D01G053600	57.4558	Gohir.D01G053600.1
11783.7	GDSL-like Lipase/Acylhydrolase superfamily protein	AT5G45910	Sinapine esterase	3.1.1.49	GO:0016788				0.434782	3.02853	Gohir.D06G134400	45323973, 45323974	1.39e-09	PTHR22835, PTHR22835:SF211			Gohir.D06G134400.1.p, Gohir.D06G134400.2.p	PF00657	1.12e-10	FALSE	Gohir.D06G134400	41.599	Gohir.D06G134400.1, Gohir.D06G134400.2
162.713		AT4G26960							0.393037	3.35181	Gohir.D01G067500	45394541	2.1e-14	PTHR35495, PTHR35495:SF1			Gohir.D01G067500.3.p		1.01e-15	FALSE	Gohir.D01G067500	64.406	Gohir.D01G067500.3
2547.48	phosphatidylinositol-4-phosphate 5-kinase family protein	AT3G14270	1-phosphatidylinositol-3-phosphate 5-kinase	2.7.1.150	GO:0005524, GO:0016307, GO:0046488				0.282251	2.10184	Gohir.D06G148900	45322093, 45322094	1.28e-11	PTHR11353, PTHR11353:SF93	3-phosphoinositide biosynthesis	PWY-6352	Gohir.D06G148900.2.p, Gohir.D06G148900.3.p	PF00118, PF01504	8.14e-13	FALSE	Gohir.D06G148900	51.2491	Gohir.D06G148900.2, Gohir.D06G148900.3
249069						FASCICLIN-LIKE ARABINOGALACTAN PROTEIN 12			0.433159	10.4789	Gohir.D07G121700	45335781	1.17e-56	PTHR32077, PTHR32077:SF10			Gohir.D07G121700.2.p	PF02469	4.08e-59	FALSE	Gohir.D07G121700	262.86	Gohir.D07G121700.2
6389.25	serine carboxypeptidase-like 33	AT3G17180	Carboxypeptidase D	3.4.16.6	GO:0004185, GO:0006508		, Serine carboxypeptidases	, KOG1283	0.324927	5.23002	Gohir.A09G066500	45389232, 45389233	1.55e-39	PTHR11802, PTHR11802:SF25			Gohir.A09G066500.1.p, Gohir.A09G066500.2.p	PF00450	1.27e-41	FALSE	Gohir.A09G066500	182.659	Gohir.A09G066500.1, Gohir.A09G066500.2
36689.6	P-loop containing nucleoside triphosphate hydrolases superfamily protein	AT5G47820	Plus-end-directed kinesin ATPase	3.6.4.4	GO:0003777, GO:0005524, GO:0005871, GO:0007018, GO:0008017				0.28213	3.51271	Gohir.D01G109700	45394266, 45394267, 45394268, 45394269	9.32e-28	PTHR24115, PTHR24115:SF463			Gohir.D01G109700.1.p, Gohir.D01G109700.2.p, Gohir.D01G109700.4.p, Gohir.D01G109700.3.p	PF00225	1.59e-29	FALSE	Gohir.D01G109700	127.315	Gohir.D01G109700.1, Gohir.D01G109700.2, Gohir.D01G109700.4, Gohir.D01G109700.3
1140.31	UDP-glucosyl transferase 74B1	AT1G24100	N-hydroxythioamide S-beta-glucosyltransferase	2.4.1.195	GO:0008152, GO:0016758	N-hydroxythioamide S-beta-glucosyltransferase / Uridine diphosphoglucose-thiohydroximate glucosyltransferase	UDP-glucuronosyl and UDP-glucosyl transferase	KOG1192	0.336741	6.27801	Gohir.D01G133300	45394202	2.06e-54	PTHR11926, PTHR11926:SF214			Gohir.D01G133300.1.p	PF00201	7.95e-57	FALSE	Gohir.D01G133300	252.359	Gohir.D01G133300.1
957.317					GO:0006810, GO:0016021	TRANSMEMBRANE EMP24 DOMAIN-CONTAINING PROTEIN P24BETA2	Putative cargo transport protein EMP24 (p24 protein family)	KOG1692	0.419271	3.50412	Gohir.D07G199200	45334069	4.92e-13	PTHR22811, PTHR22811:SF50			Gohir.D07G199200.1.p	PF01105	2.7e-14	FALSE	Gohir.D07G199200	57.9443	Gohir.D07G199200.1
8918.74	Caleosin-related family protein	AT1G70670	Plant seed peroxygenase	1.11.2.3		FAMILY NOT NAMED // PEROXYGENASE 4-RELATED			0.275923	4.04523	Gohir.D01G140900	45393178	1.59e-36	PTHR31495, PTHR31495:SF1	vernolate biosynthesis III, cutin biosynthesis	PWY-6917, PWY-321	Gohir.D01G140900.1.p	PF05042	1.53e-38	FALSE	Gohir.D01G140900	168.561	Gohir.D01G140900.1
1140.27	NAD(P)-binding Rossmann-fold superfamily protein	AT5G58750	Delta(4)-3-oxosteroid 5-beta-reductase	1.3.1.3	GO:0003824, GO:0050662	Delta(4)-3-oxosteroid 5-beta-reductase / Testosterone 5-beta-reductase			0.379889	7.14996	Gohir.A12G181000	45351291	1.15e-55	PTHR32487, PTHR32487:SF7			Gohir.A12G181000.1.p	PF01370	4.2e-58	FALSE	Gohir.A12G181000	258.219	Gohir.A12G181000.1
2258.1	ABC-2 type transporter family protein	AT5G06530			GO:0005524, GO:0016020, GO:0016887	ATP-BINDING CASSETTE TRANSPORTER // SUBFAMILY NOT NAMED			0.438439	6.8053	Gohir.D01G189700	45396715	1.84e-33	PTHR19241, PTHR19241:SF286			Gohir.D01G189700.1.p	PF00005, PF01061	2.12e-35	FALSE	Gohir.D01G189700	154.18	Gohir.D01G189700.1
22218.9	Pollen Ole e 1 allergen and extensin family protein	AT5G47635				Pollen proteins Ole e I like (Pollen_Ole_e_I)			0.554146	10.8633	Gohir.A06G204100	45406424	9.73e-39	PTHR33210			Gohir.A06G204100.1.p	PF01190	8.29e-41	FALSE	Gohir.A06G204100	178.933	Gohir.A06G204100.1
4491.92						P-HYDROXYBENZOIC ACID EFFLUX PUMP SUBUNIT-RELATED // SUBFAMILY NOT NAMED			0.326978	5.46544	Gohir.D01G212700	45396410	5.63e-42	PTHR30509, PTHR30509:SF7			Gohir.D01G212700.1.p	PF13515	4.12e-44	FALSE	Gohir.D01G212700	194.067	Gohir.D01G212700.1
726.596		AT1G16850							0.428151	5.87751	Gohir.D11G231800	45341057	1.3e-29	PTHR35463, PTHR35463:SF1			Gohir.D11G231800.1.p		1.91e-31	FALSE	Gohir.D11G231800	136.092	Gohir.D11G231800.1
602.261					GO:0003700, GO:0006355, GO:0043565				0.610049	5.06354	Gohir.D02G003400	45326350, 45326351	2.18e-11	PTHR31282, PTHR31282:SF17			Gohir.D02G003400.1.p, Gohir.D02G003400.2.p	PF03106	1.42e-12	FALSE	Gohir.D02G003400	50.1503	Gohir.D02G003400.1, Gohir.D02G003400.2
1732.95	cytochrome P450	AT3G01900			GO:0004497, GO:0005506, GO:0016705, GO:0020037, GO:0055114	FAMILY NOT NAMED // CYTOCHROME P450	Cytochrome P450 CYP4/CYP19/CYP26 subfamilies	KOG0157	0.298216	3.45873	Gohir.D09G036600	45377506	1.55e-24	PTHR24296, PTHR24296:SF15			Gohir.D09G036600.1.p	PF00067	3.28e-26	FALSE	Gohir.D09G036600	112.167	Gohir.D09G036600.1
8.07372			Glutathione transferase	2.5.1.18	GO:0005515	GLUTATHIONE S-TRANSFERASE	Glutathione S-transferase	KOG0406	1.68892	6.66235	Gohir.D02G034800	45327408	0.000666	PTHR11260, PTHR11260:SF227	glutathione-mediated detoxification II	PWY-6842	Gohir.D02G034800.1.p	PF13417	0.000145	FALSE	Gohir.D02G034800	14.433	Gohir.D02G034800.1
278.52	Tetratricopeptide repeat (TPR)-like superfamily protein	AT5G39980				- PPR repeat (PPR) // PPR repeat family (PPR_2)			0.285222289	2.28786	Gohir.D07G222200	45333971	1.89e-13	PTHR24015, PTHR24015:SF551			Gohir.D07G222200.2.p	PF01535, PF13041	9.96e-15	FALSE	Gohir.D07G222200	59.9034	Gohir.D07G222200.2
13333.1	Inositol monophosphatase family protein	AT1G43670	Fructose-bisphosphatase	3.1.3.11	GO:0005975, GO:0042132, GO:0042578	FRUCTOSE-1			0.237775	4.34791	Gohir.D02G071200	45326505	5.58e-55	PTHR11556, PTHR11556:SF17	sucrose biosynthesis I (from photosynthesis), Calvin-Benson-Bassham cycle, gluconeogenesis I, oxygenic photosynthesis, gluconeogenesis III	SUCSYN-PWY, CALVIN-PWY, GLUCONEO-PWY, PHOTOALL-PWY, PWY66-399	Gohir.D02G071200.1.p	PF00316	2.09e-57	FALSE	Gohir.D02G071200	255.019	Gohir.D02G071200.1
1267.46	(1 of 3) KOG4674 - Uncharacterized conserved coiled-coil protein	AT1G22060				DNA repair protein RAD50	E3 ubiquitin ligase involved in syntaxin degradation, DNA repair protein RAD50, Rab5 GTPase effector Rabaptin-5	KOG0978, KOG0962, KOG0993	0.259101	3.90658	Gohir.D02G082600	45326893	4.14e-40	PTHR34452, PTHR34452:SF1			Gohir.D02G082600.1.p	PF10358	3.34e-42	FALSE	Gohir.D02G082600	185.319	Gohir.D02G082600.1
6096.97	Tetratricopeptide repeat (TPR)-like superfamily protein	AT1G27500			GO:0005515		Kinesin light chain	KOG1840	0.297357	2.47484	Gohir.D02G116900	45326072, 45326073, 45326074, 45326075, 45326076, 45326077, 45326078	6.12e-14	PTHR19959, PTHR19959:SF156			Gohir.D02G116900.5.p, Gohir.D02G116900.2.p, Gohir.D02G116900.8.p, Gohir.D02G116900.7.p, Gohir.D02G116900.6.p, Gohir.D02G116900.3.p, Gohir.D02G116900.4.p	PF00515, PF13176, PF13424	3.09e-15	FALSE	Gohir.D02G116900	62.2105	Gohir.D02G116900.5, Gohir.D02G116900.2, Gohir.D02G116900.8, Gohir.D02G116900.7, Gohir.D02G116900.6, Gohir.D02G116900.3, Gohir.D02G116900.4
4574.03	plasmodesmata-located protein 6	AT2G01660							0.209863	2.93859	Gohir.D02G141300	45327742, 45327743	7.19e-37	PTHR32080, PTHR32080:SF3			Gohir.D02G141300.1.p, Gohir.D02G141300.2.p	PF01657	6.76e-39	FALSE	Gohir.D02G141300	170.18	Gohir.D02G141300.1, Gohir.D02G141300.2
542712									0.508813	7.65391	Gohir.D02G200400	45324696	1.46e-27				Gohir.D02G200400.1.p		2.53e-29	FALSE	Gohir.D02G200400	126.387	Gohir.D02G200400.1
5913.83									0.32421	6.42387	Gohir.D02G206200	45324908, 45324909	2.3e-54	PTHR31300, PTHR31300:SF1			Gohir.D02G206200.2.p, Gohir.D02G206200.1.p	PF04788	8.96e-57	FALSE	Gohir.D02G206200	252.12	Gohir.D02G206200.2, Gohir.D02G206200.1
3473.01			Non-specific serine/threonine protein kinase	2.7.11.1		Carbohydrate-binding protein of the ER (Malectin_like)			0.376813	5.95375	Gohir.D11G095700	45338856	3.55e-36	PTHR34590, PTHR34590:SF2			Gohir.D11G095700.1.p	PF12819	3.52e-38	FALSE	Gohir.D11G095700	166.896	Gohir.D11G095700.1
2500.94			Carboxylesterase	3.1.1.1		CARBOXYLESTERASE 2-RELATED	Arylacetamide deacetylase	KOG1515	0.267574	2.95589	Gohir.D02G211500	45327953	3.29e-23	PTHR23024, PTHR23024:SF131	methyl indole-3-acetate interconversion	PWY-6303	Gohir.D02G211500.1.p	PF00135	7.78e-25	FALSE	Gohir.D02G211500	105.894	Gohir.D02G211500.1
5730.25	RING/U-box superfamily protein	AT4G35840			GO:0005515, GO:0008270	RING FINGER DOMAIN-CONTAINING // RING/U-BOX DOMAIN-CONTAINING PROTEIN-RELATED			0.291139	3.18014	Gohir.A11G171900	45330235	3.34e-22	PTHR14155, PTHR14155:SF180			Gohir.A11G171900.3.p	PF13488, PF13639	8.44e-24	FALSE	Gohir.A11G171900	101.17	Gohir.A11G171900.3
5376.06	Transducin/WD40 repeat-like superfamily protein	AT4G34380	[Myosin heavy-chain] kinase	2.7.11.7	GO:0005515	[Myosin heavy-chain] kinase / Myosin II heavy-chain kinase	WD40 repeat protein	KOG0645	0.261652	2.11052	Gohir.D02G235700	45328023	1.77e-13	PTHR22844, PTHR22844:SF145			Gohir.D02G235700.1.p	PF00400	9.31e-15	FALSE	Gohir.D02G235700	60.0368	Gohir.D02G235700.1
22.3975			Asparagine synthase (glutamine-hydrolyzing)	6.3.5.4		Asparagine synthase (glutamine-hydrolyzing) / Glutamine-dependent asparagine synthetase			1.4018	8.13489	Gohir.D09G089000	45375795	4.19e-09	PTHR11772, PTHR11772:SF13	L-asparagine biosynthesis II, L-glutamine degradation I, L-asparagine biosynthesis I, superpathway of L-asparagine biosynthesis, L-citrulline biosynthesis	ASPARAGINESYN-PWY, GLUTAMINDEG-PWY, ASPARAGINE-BIOSYNTHESIS, PWY0-1325, CITRULBIO-PWY	Gohir.D09G089000.1.p	PF12481	3.62e-10	FALSE	Gohir.D09G089000	39.3101	Gohir.D09G089000.1
1885.69	GRAS family transcription factor	AT4G37650			GO:0003700, GO:0005634, GO:0008356, GO:0009956, GO:0043565, GO:0048366	PROTEIN SHORT-ROOT			0.321142	4.29913	Gohir.D03G028800	45355328	3.02e-30	PTHR31636, PTHR31636:SF9			Gohir.D03G028800.1.p	PF03514	4.27e-32	FALSE	Gohir.D03G028800	139.063	Gohir.D03G028800.1
2961.17						RAG1-ACTIVATING PROTEIN 1 // SUBFAMILY NOT NAMED	Multitransmembrane protein	KOG1623	0.425916	2.98306	Gohir.A11G269100	45331260	9.97e-10	PTHR10791, PTHR10791:SF35			Gohir.A11G269100.1.p	PF03083	7.91e-11	FALSE	Gohir.A11G269100	42.2788	Gohir.A11G269100.1
61.537						RING FINGER DOMAIN-CONTAINING // RING-H2 FINGER PROTEIN ATL69-RELATED	Anaphase-promoting complex (APC)	KOG1493	1.33313	9.59265	Gohir.D03G083400	45354123	8.53e-16	PTHR14155, PTHR14155:SF157			Gohir.D03G083400.1.p	PF13639, PF13947	3.62e-17	FALSE	Gohir.D03G083400	70.974	Gohir.D03G083400.1
1399.89	Core-2/I-branching beta-1	AT4G32290			GO:0008375, GO:0016020	Core-2/I-Branching enzyme (Branch)			0.27936	2.64291	Gohir.A13G181400	45381163	1.17e-17	PTHR31042, PTHR31042:SF9			Gohir.A13G181400.1.p	PF02485	4.24e-19	FALSE	Gohir.A13G181400	79.7543	Gohir.A13G181400.1
19569.5	UDP-XYL synthase 6	AT2G28760	UDP-glucuronate decarboxylase	4.1.1.35	GO:0003854, GO:0006694, GO:0016616, GO:0055114	NAD DEPENDENT EPIMERASE/DEHYDRATASE // SUBFAMILY NOT NAMED			0.294351	2.23169	Gohir.D03G127900	45353592	6.83e-12	PTHR10366, PTHR10366:SF323	UDP-D-xylose biosynthesis	PWY-4821	Gohir.D03G127900.1.p	PF01073	4.21e-13	FALSE	Gohir.D03G127900	52.5409	Gohir.D03G127900.1
1701.97	POX (plant homeobox) family protein	AT5G41410			GO:0003677, GO:0006355	HOMEOBOX PROTEIN BEL1 HOMOLOG	Transcription factor MEIS1 and related HOX domain proteins	KOG0773	0.360845	7.14244	Gohir.D03G148500	45353836	9.9e-58	PTHR11850, PTHR11850:SF120			Gohir.D03G148500.1.p	PF07526, PF05920	3.34e-60	FALSE	Gohir.D03G148500	267.85	Gohir.D03G148500.1
556.717	Protein of unknown function (DUF3133)	AT5G05190							0.30643	2.10038	Gohir.D04G011300	45409793, 45409794	5.12e-10	PTHR31105, PTHR31105:SF2			Gohir.D04G011300.1.p, Gohir.D04G011300.2.p	PF11331	3.92e-11	FALSE	Gohir.D04G011300	43.6516	Gohir.D04G011300.1, Gohir.D04G011300.2
1807.54	(1 of 4) PF01814 - Hemerythrin HHE cation binding domain (Hemerythrin)	AT3G54290				Hemerythrin HHE cation binding domain (Hemerythrin)			0.320646	3.59589	Gohir.D04G017300	45410769	1.04e-22	PTHR35739, PTHR35739:SF1			Gohir.D04G017300.1.p	PF01814	2.54e-24	FALSE	Gohir.D04G017300	103.551	Gohir.D04G017300.1
20020.4	Protein kinase superfamily protein	AT3G59110	Non-specific serine/threonine protein kinase	2.7.11.1	GO:0004672, GO:0004713, GO:0005524, GO:0006468	FAMILY NOT NAMED // PROTEIN KINASE FAMILY PROTEIN	Serine/threonine protein kinase	KOG1187	0.313495	3.63102	Gohir.D04G035600	45410612	7.09e-24	PTHR27001, PTHR27001:SF221			Gohir.D04G035600.1.p	PF00069	1.6e-25	FALSE	Gohir.D04G035600	109.025	Gohir.D04G035600.1
517.617					GO:0005488	Cell morphogenesis C-terminal (MOR2-PAG1_C) // Cell morphogenesis central region (MOR2-PAG1_mid)			0.317789	2.63752	Gohir.D01G134500	45394147	7.33e-14	PTHR12295			Gohir.D01G134500.2.p	PF14225, PF14228	3.72e-15	FALSE	Gohir.D01G134500	61.8439	Gohir.D01G134500.2
17973.4	alpha/beta-Hydrolases superfamily protein	AT2G36290	Arylesterase	3.1.1.2		Arylesterase / Paraoxonase	Predicted hydrolase/acyltransferase (alpha/beta hydrolase superfamily)	KOG1454	0.275662	2.03666	Gohir.D04G100600	45410629	1.76e-11	PTHR10992, PTHR10992:SF740			Gohir.D04G100600.1.p	PF12697	1.14e-12	FALSE	Gohir.D04G100600	50.5904	Gohir.D04G100600.1
3087.32	peptidoglycan-binding LysM domain-containing protein	AT3G52790				LysM domain (LysM)			0.365649	9.22152	Gohir.D04G101700	45411934	2.07e-105	PTHR33648, PTHR33648:SF2			Gohir.D04G101700.1.p	PF01476	8.2e-109	FALSE	Gohir.D04G101700	491.103	Gohir.D04G101700.1
436.547	(1 of 2) PTHR34670:SF3 - EXPRESSED PROTEIN	AT5G02090				FAMILY NOT NAMED // EXPRESSED PROTEIN			0.512162	6.28001	Gohir.D04G123600	45408968	2.11e-24	PTHR34670, PTHR34670:SF3			Gohir.D04G123600.1.p		4.55e-26	FALSE	Gohir.D04G123600	111.519	Gohir.D04G123600.1
3794.89	serine carboxypeptidase-like 34	AT5G23210	Carboxypeptidase D	3.4.16.6	GO:0004185, GO:0006508	SERINE PROTEASE FAMILY S10 SERINE CARBOXYPEPTIDASE // SERINE CARBOXYPEPTIDASE-LIKE 34			0.228546	3.31366	Gohir.D04G148400	45410615	2.56e-38	PTHR11802, PTHR11802:SF31			Gohir.D04G148400.1.p	PF00450	2.21e-40	FALSE	Gohir.D04G148400	176.98	Gohir.D04G148400.1
2081.48	ENTH/ANTH/VHS superfamily protein	AT4G40080			GO:0005543				0.298004	2.91225	Gohir.D11G054400	45337907, 45337908, 45337909	2.3e-18	PTHR22951, PTHR22951:SF18			Gohir.D11G054400.1.p, Gohir.D11G054400.2.p, Gohir.D11G054400.3.p	PF07651	7.82e-20	FALSE	Gohir.D11G054400	83.0959	Gohir.D11G054400.1, Gohir.D11G054400.2, Gohir.D11G054400.3
6286.7	galacturonic acid kinase	AT3G10700	Galacturonokinase	2.7.1.44	GO:0004335, GO:0005524, GO:0005737, GO:0006012, GO:0008152, GO:0016301, GO:0016773, GO:0046835	galacturonokinase (GALAK)	Galactokinase	KOG0631	0.28121	4.31981	Gohir.D05G002100	45315427	3.75e-39	PTHR10457, PTHR10457:SF11	UDP-D-galacturonate biosynthesis II (from D-galacturonate)	PWY-4	Gohir.D05G002100.1.p	PF00288, PF08544, PF10509	3.13e-41	FALSE	Gohir.D05G002100	180.872	Gohir.D05G002100.1
208508	Cellulose synthase family protein	AT5G17420	Cellulose synthase (UDP-forming)	2.4.1.12	GO:0005515, GO:0008270	X-BOX TRANSCRIPTION FACTOR-RELATED // SUBFAMILY NOT NAMED			0.456001	8.94543	Gohir.D05G009400	45313655	7.64e-42	PTHR13301, PTHR13301:SF28	cellulose biosynthesis	PWY-1001	Gohir.D05G009400.1.p	PF13632, PF14569	5.65e-44	FALSE	Gohir.D05G009400	193.439	Gohir.D05G009400.1
153.559									0.777415	7.74279	Gohir.D05G036300	45310011	1.91e-28				Gohir.D05G036300.2.p		3.11e-30	FALSE	Gohir.D05G036300	130.549	Gohir.D05G036300.2
250.73									0.507478	5.77868	Gohir.A05G072800	45307481	6.18e-23				Gohir.A05G072800.1.p		1.49e-24	FALSE	Gohir.A05G072800	104.612	Gohir.A05G072800.1
262.625	CAP (Cysteine-rich secretory proteins	AT4G31470				CYSTEINE-RICH SECRETORY PROTEIN-RELATED // PATHOGENESIS-RELATED PROTEIN HOMOLOG	Defense-related protein containing SCP domain	KOG3017	0.552445	6.59989	Gohir.D05G066500	45312959	3.2e-26	PTHR10334, PTHR10334:SF212			Gohir.D05G066500.1.p	PF00188	5.99e-28	FALSE	Gohir.D05G066500	120.108	Gohir.D05G066500.1
3869.66	Target of Myb protein 1	AT5G16880			GO:0005622, GO:0006886				0.327141	2.86	Gohir.D03G051200	45353585, 45353586	7.21e-15	PTHR13856, PTHR13856:SF93			Gohir.D03G051200.4.p, Gohir.D03G051200.3.p	PF03127, PF00790	3.35e-16	FALSE	Gohir.D03G051200	66.5876	Gohir.D03G051200.4, Gohir.D03G051200.3
4127.26	Protein kinase protein with adenine nucleotide alpha hydrolases-like domain	AT2G16750	Non-specific serine/threonine protein kinase	2.7.11.1	GO:0004672, GO:0004713, GO:0005524, GO:0006468, GO:0006950		Serine/threonine protein kinase	KOG1187	0.364682	6.345	Gohir.D01G159400	45393853, 45393854	1.94e-42	PTHR27001, PTHR27001:SF235			Gohir.D01G159400.1.p, Gohir.D01G159400.2.p	PF00069, PF00582	1.39e-44	FALSE	Gohir.D01G159400	196.226	Gohir.D01G159400.1, Gohir.D01G159400.2
4952									0.36292	6.02637	Gohir.D05G066600	45315603	2.05e-39	PTHR33320, PTHR33320:SF9			Gohir.D05G066600.1.p		1.7e-41	FALSE	Gohir.D05G066600	182.086	Gohir.D05G066600.1
40043.7	beta-galactosidase 8	AT2G28470	Beta-galactosidase, Galactan 1	3.2.1.23, 3.2.1.145	GO:0004553, GO:0005975, GO:0030246	Galactan 1			0.241648	2.55934	Gohir.D05G077000	45309726	5.94e-22	PTHR23421, PTHR23421:SF58			Gohir.D05G077000.1.p	PF02140, PF01301	1.53e-23	FALSE	Gohir.D05G077000	99.9902	Gohir.D05G077000.1
7947.57									0.396076	5.84244	Gohir.D05G093500	45309681	2.07e-31				Gohir.D05G093500.2.p		2.75e-33	FALSE	Gohir.D05G093500	144.51	Gohir.D05G093500.2
8633.35	XB3 ortholog 1 in Arabidopsis thaliana	AT2G28840					26S proteasome regulatory complex	KOG4412	0.26401	3.76017	Gohir.D05G096300	45313430, 45313431	2.04e-35	PTHR24128, PTHR24128:SF14			Gohir.D05G096300.2.p, Gohir.D05G096300.1.p	PF12796	2.11e-37	FALSE	Gohir.D05G096300	163.336	Gohir.D05G096300.2, Gohir.D05G096300.1
6583.64		AT2G31930							0.253781	3.35313	Gohir.D05G111100	45309985	1.06e-31				Gohir.D05G111100.1.p		1.37e-33	FALSE	Gohir.D05G111100	145.896	Gohir.D05G111100.1
31.1613	Transmembrane amino acid transporter family protein	AT5G02180				AMINO ACID TRANSPORTER FAMILY PROTEIN-RELATED	Amino acid transporters	KOG1303	1.21815	5.49661	Gohir.D04G122100	45411103	0.000151	PTHR22950, PTHR22950:SF313			Gohir.D04G122100.1.p	PF01490	2.84e-05	FALSE	Gohir.D04G122100	17.5191	Gohir.D04G122100.1
62.4158	from the Czech 'roh' meaning 'corner'	AT1G63930				Protein of unknown function (DUF793) (DUF793)			0.685068	5.23536	Gohir.D05G127300	45310071	1.8e-12	PTHR31509, PTHR31509:SF7			Gohir.D05G127300.2.p	PF05633	1.05e-13	FALSE	Gohir.D05G127300	55.2715	Gohir.D05G127300.2
32240.5	microtubule-associated protein 65-8	AT1G27920			GO:0000226, GO:0000910, GO:0008017	PROTEIN REGULATOR OF CYTOKINESIS 1 PRC1-RELATED // 65-KDA MICROTUBULE-ASSOCIATED PROTEIN 8	Microtubule-associated protein essential for anaphase spindle elongation	KOG4302	0.355925	6.97344	Gohir.D02G150100	45327960	1.87e-49	PTHR19321, PTHR19321:SF3			Gohir.D02G150100.2.p	PF03999	9.14e-52	FALSE	Gohir.D02G150100	229.148	Gohir.D02G150100.2
30117.8	O-acetyltransferase family protein	AT2G34410	N-acetylneuraminate 7-O(or 9-O)-acetyltransferase	2.3.1.45		N-acetylneuraminate 7-O(or 9-O)-acetyltransferase			0.28606	2.88829	Gohir.D05G153000	45313060	1.67e-19	PTHR13533, PTHR13533:SF11			Gohir.D05G153000.1.p	PF07779	5.2e-21	FALSE	Gohir.D05G153000	88.4556	Gohir.D05G153000.1
105.776	purple acid phosphatase 22	AT3G52820	Acid phosphatase	3.1.3.2	GO:0003993, GO:0016787, GO:0046872		Purple acid phosphatase	KOG1378	0.466884	3.503	Gohir.D04G101000	45409472, 45409473	2.11e-11	PTHR22953, PTHR22953:SF7	phosphate acquisition, NAD/NADH phosphorylation and dephosphorylation	PWY-6348, PWY-5083	Gohir.D04G101000.1.p, Gohir.D04G101000.2.p	PF00149, PF14008, PF16656	1.37e-12	FALSE	Gohir.D04G101000	50.2196	Gohir.D04G101000.1, Gohir.D04G101000.2
2018.6	like AUX1 3	AT1G77690				AMINO ACID TRANSPORTER // AUXIN TRANSPORTER-LIKE PROTEIN 2-RELATED	Amino acid transporters	KOG1303	0.383288	5.93343	Gohir.D06G043000	45323005	1.8e-35	PTHR22950, PTHR22950:SF3			Gohir.D06G043000.1.p	PF01490	1.84e-37	FALSE	Gohir.D06G043000	163.606	Gohir.D06G043000.1
4421.98	RING/U-box superfamily protein	AT5G42200			GO:0005515, GO:0008270	E3 UBIQUITIN-PROTEIN LIGASE ATL23			0.198815	2.64064	Gohir.D05G186600	45309934	4.97e-34	PTHR14155, PTHR14155:SF77			Gohir.D05G186600.1.p	PF13639	5.52e-36	FALSE	Gohir.D05G186600	156.851	Gohir.D05G186600.1
11440.3	glutamate tRNA synthetase	AT5G64050	Glutamate--tRNA ligase	6.1.1.17	GO:0000049, GO:0000166, GO:0004818, GO:0005524, GO:0005737, GO:0006424, GO:0016876, GO:0043039	glutamyl-tRNA synthetase (EARS			0.300076	2.6823	Gohir.A01G011600	45357411	1.05e-15	PTHR11451	tRNA charging, tetrapyrrole biosynthesis I (from glutamate), superpathay of heme biosynthesis from glutamate	TRNA-CHARGING-PWY, PWY-5188, PWY-5918	Gohir.A01G011600.1.p	PF00749	4.49e-17	FALSE	Gohir.A01G011600	70.5499	Gohir.A01G011600.1
1538.18	Vacuolar iron transporter (VIT) family protein	AT4G27870				FAMILY NOT NAMED // MEMBRANE PROTEIN OF ER BODY 2			0.30147	2.55207	Gohir.D12G245100	45316770	2.32e-14	PTHR31851, PTHR31851:SF16			Gohir.D12G245100.4.p		1.13e-15	FALSE	Gohir.D12G245100	64.1945	Gohir.D12G245100.4
9706.81	IQ-domain 32	AT1G19870			GO:0005515				0.204406	4.96194	Gohir.D05G191000	45314231, 45314232	6.08e-92	PTHR32295, PTHR32295:SF16			Gohir.D05G191000.1.p, Gohir.D05G191000.2.p	PF00612, PF13178	4.47e-95	FALSE	Gohir.D05G191000	427.981	Gohir.D05G191000.1, Gohir.D05G191000.2
1778.91						GEM-LIKE PROTEIN 5			0.304255	5.73985	Gohir.A01G021100	45356877	1.23e-54	PTHR31969, PTHR31969:SF3			Gohir.A01G021100.1.p	PF02893	4.67e-57	FALSE	Gohir.A01G021100	253.416	Gohir.A01G021100.1
3696.74	Protein kinase family protein	AT5G09890	Non-specific serine/threonine protein kinase	2.7.11.1	GO:0004672, GO:0004674, GO:0004713, GO:0005524, GO:0006468	SERINE/THREONINE-PROTEIN KINASE // PROTEIN KINASE FAMILY PROTEIN			0.302061	2.86258	Gohir.D05G206100	45315344	2.43e-17	PTHR24356, PTHR24356:SF195			Gohir.D05G206100.1.p	PF07714, PF00433	8.97e-19	FALSE	Gohir.D05G206100	78.2743	Gohir.D05G206100.1
34539.8	IQ-domain 10	AT3G15050			GO:0005515				0.384002	6.95605	Gohir.A01G058900	45356192, 45356193	2.27e-42	PTHR32295, PTHR32295:SF9			Gohir.A01G058900.1.p, Gohir.A01G058900.2.p		1.63e-44	FALSE	Gohir.A01G058900	195.907	Gohir.A01G058900.1, Gohir.A01G058900.2
29513.2	ARM repeat superfamily protein	AT3G01400	Transferred entry: 2.3.2.23	6.3.2.19		BETA CATENIN-RELATED ARMADILLO REPEAT-CONTAINING // ARM REPEAT SUPERFAMILY PROTEIN-RELATED			0.281494	2.89015	Gohir.D05G213000	45313356	3.88e-20	PTHR23315, PTHR23315:SF64			Gohir.D05G213000.1.p	PF00514	1.14e-21	FALSE	Gohir.D05G213000	91.4535	Gohir.D05G213000.1
94818.9	COP1-interacting protein 7	AT4G27430				COP1-INTERACTING PROTEIN 7 (CIP7)			0.252699	2.50895	Gohir.A01G066300	45357167	1.88e-19	PTHR31008, PTHR31008:SF4			Gohir.A01G066300.1.p		5.9e-21	FALSE	Gohir.A01G066300	88.2067	Gohir.A01G066300.1
1371.39									0.278853	3.55721	Gohir.D05G214900	45314036	1.86e-29	PTHR34061, PTHR34061:SF1			Gohir.D05G214900.2.p		2.76e-31	FALSE	Gohir.D05G214900	135.357	Gohir.D05G214900.2
24742	P-loop containing nucleoside triphosphate hydrolases superfamily protein	AT5G47820	Plus-end-directed kinesin ATPase	3.6.4.4	GO:0003777, GO:0005524, GO:0005871, GO:0007018, GO:0008017				0.267139	2.63753	Gohir.A01G122300	45357888, 45357889	4.66e-19	PTHR24115, PTHR24115:SF463			Gohir.A01G122300.5.p, Gohir.A01G122300.6.p	PF00225	1.5e-20	FALSE	Gohir.A01G122300	86.3615	Gohir.A01G122300.5, Gohir.A01G122300.6
2940.7			Xylan 1	3.2.1.37		BETA-D-XYLOSIDASE 7-RELATED			0.416779	5.9329	Gohir.D05G230900	45315285	1.76e-29	PTHR30620, PTHR30620:SF8			Gohir.D05G230900.1.p	PF00933, PF01915, PF14310	2.6e-31	FALSE	Gohir.D05G230900	135.474	Gohir.D05G230900.1
1307.01									0.336164	3.10222	Gohir.A01G134800	45358564	3.07e-16	PTHR33659			Gohir.A01G134800.1.p		1.25e-17	FALSE	Gohir.A01G134800	73.067	Gohir.A01G134800.1
2001.92	Plant protein of unknown function (DUF869)	AT3G05270							0.315906	5.1743	Gohir.D05G237500	45312409, 45312410	3.5e-42	PTHR31580, PTHR31580:SF2			Gohir.D05G237500.1.p, Gohir.D05G237500.4.p	PF05911	2.53e-44	FALSE	Gohir.D05G237500	195.039	Gohir.D05G237500.1, Gohir.D05G237500.4
2981.14	Caleosin-related family protein	AT1G70670	Plant seed peroxygenase	1.11.2.3					0.327968	5.12387	Gohir.A01G147800	45357483, 45357484	5.04e-38	PTHR31495, PTHR31495:SF1	vernolate biosynthesis III, cutin biosynthesis	PWY-6917, PWY-321	Gohir.A01G147800.1.p, Gohir.A01G147800.2.p	PF05042	4.46e-40	FALSE	Gohir.A01G147800	175.584	Gohir.A01G147800.1, Gohir.A01G147800.2
51.6733		AT1G76070							0.950427	5.12823	Gohir.D05G257500	45310264	7.25e-06	PTHR34779			Gohir.D05G257500.1.p		1.03e-06	FALSE	Gohir.D05G257500	23.8639	Gohir.D05G257500.1
5351.97	Lung seven transmembrane receptor family protein	AT2G01070			GO:0016021	LUNG SEVEN TRANSMEMBRANE RECEPTOR-LIKE PROTEIN			0.242616	2.41522	Gohir.A01G177100	45356446	1.01e-19	PTHR21229, PTHR21229:SF28			Gohir.A01G177100.1.p	PF06814	3.09e-21	FALSE	Gohir.A01G177100	89.483	Gohir.A01G177100.1
50.9208			Non-specific serine/threonine protein kinase	2.7.11.1	GO:0004672, GO:0004713, GO:0005515, GO:0005524, GO:0006468	- Protein kinase domain (Pkinase) // Leucine Rich Repeat (LRR_1) // Leucine rich repeat N-terminal domain (LRRNT_2) // Leucine rich repeat (LRR_8)	Serine/threonine protein kinase	KOG1187	1.2686	9.32029	Gohir.D05G343900	45314143	7.57e-22	PTHR27000, PTHR27000:SF31			Gohir.D05G343900.2.p	PF08263, PF00560, PF00069, PF13855	1.98e-23	FALSE	Gohir.D05G343900	99.4861	Gohir.D05G343900.2
1040.04					GO:0005515, GO:0043531		Apoptotic ATPase	KOG4658	0.304402	2.24189	Gohir.D05G347200	45310778, 45310779	2.63e-11	PTHR23155, PTHR23155:SF497			Gohir.D05G347200.2.p, Gohir.D05G347200.3.p	PF00931, PF13855	1.74e-12	FALSE	Gohir.D05G347200	49.7614	Gohir.D05G347200.2, Gohir.D05G347200.3
8030.75		AT5G42710							0.257143	4.5906	Gohir.D06G007900	45323044, 45323045, 45323046	2.12e-51	PTHR34282, PTHR34282:SF1			Gohir.D06G007900.1.p, Gohir.D06G007900.2.p, Gohir.D06G007900.3.p	PF14383	9.1e-54	FALSE	Gohir.D06G007900	238.33	Gohir.D06G007900.1, Gohir.D06G007900.2, Gohir.D06G007900.3
1147.53									0.263793	2.46367	Gohir.A02G077300	45362066	1.75e-17	PTHR33779, PTHR33779:SF1			Gohir.A02G077300.1.p		6.4e-19	FALSE	Gohir.A02G077300	78.9417	Gohir.A02G077300.1
964.547	lysophosphatidyl acyltransferase 4	AT1G75020	1-acylglycerol-3-phosphate O-acyltransferase	2.3.1.51	, GO:0008152, GO:0016746	lysocardiolipin and lysophospholipid acyltransferase (LCLAT1	, Lysophosphatidic acid acyltransferase LPAAT and related acyltransferases	, KOG1505	0.267363	5.074	Gohir.D06G009500	45321333	6.38e-61	PTHR10983, PTHR10983:SF25	phospholipid remodeling (phosphatidate, superpathway of phosphatidate biosynthesis (yeast), diacylglycerol and triacylglycerol biosynthesis, CDP-diacylglycerol biosynthesis II, phosphatidylglycerol biosynthesis I (plastidic)	PWY-7417, PWY-7411, TRIGLSYN-PWY, PWY0-1319, PWY4FS-7	Gohir.D06G009500.1.p	PF01553, PF16076	1.83e-63	FALSE	Gohir.D06G009500	282.815	Gohir.D06G009500.1
3209.08						Ring finger domain (zf-RING_2) // Wall-associated receptor kinase galacturonan-binding (GUB_WAK_bind) // Wall-associated receptor kinase C-terminal (WAK_assoc)	Anaphase-promoting complex (APC)	KOG1493	0.235013	6.57611	Gohir.A02G100300	45360453	2.77e-117	PTHR14155, PTHR14155:SF157			Gohir.A02G100300.1.p	PF13639, PF13947, PF14380	5.73e-121	FALSE	Gohir.A02G100300	546.973	Gohir.A02G100300.1
79.029	(1 of 2) PTHR31852:SF44 - EMB	AT1G45688				EMB|CAB53482.1			0.531863	3.26293	Gohir.D06G018000	45323873	6.01e-08	PTHR31852, PTHR31852:SF44			Gohir.D06G018000.1.p	PF03168	6.1e-09	FALSE	Gohir.D06G018000	33.8014	Gohir.D06G018000.1
17.4823		AT5G65300				Protein of unknown function (DUF740) (DUF740)			1.41804	7.77793	Gohir.A02G129700	45359801	4.76e-08	PTHR34046, PTHR34046:SF1			Gohir.A02G129700.1.p	PF05340	4.76e-09	FALSE	Gohir.A02G129700	34.2841	Gohir.A02G129700.1
40458.5	glucuronidase 3	AT5G34940	Beta-glucuronidase, Baicalin-beta-D-glucuronidase	3.2.1.31, 3.2.1.167	GO:0016020, GO:0016798				0.299026	2.46023	Gohir.D06G051300	45323556, 45323557	1.21e-13	PTHR14363, PTHR14363:SF16	baicalein degradation (hydrogen peroxide detoxification), luteolin triglucuronide degradation, wogonin metabolism	PWY-7214, PWY-7445, PWY-7213	Gohir.D06G051300.1.p, Gohir.D06G051300.2.p	PF03662	6.3e-15	FALSE	Gohir.D06G051300	60.805	Gohir.D06G051300.1, Gohir.D06G051300.2
103030	Inorganic H pyrophosphatase family protein	AT1G15690	Inorganic diphosphatase	3.6.1.1	GO:0004427, GO:0009678, GO:0015992, GO:0016020				0.269552	3.46702	Gohir.D06G051500	45322492, 45322493	1.13e-29	PTHR31998, PTHR31998:SF14			Gohir.D06G051500.1.p, Gohir.D06G051500.3.p	PF03030	1.64e-31	FALSE	Gohir.D06G051500	136.387	Gohir.D06G051500.1, Gohir.D06G051500.3
7987.84			Non-specific serine/threonine protein kinase	2.7.11.1	GO:0004672, GO:0004713, GO:0005524, GO:0006468		Serine/threonine protein kinase	KOG1187	0.279949	2.0533	Gohir.D06G061800	45322414, 45322415	2.57e-11	PTHR27001, PTHR27001:SF89			Gohir.D06G061800.1.p, Gohir.D06G061800.2.p	PF00069, PF07714	1.69e-12	FALSE	Gohir.D06G061800	49.8151	Gohir.D06G061800.1, Gohir.D06G061800.2
1333.02	POX (plant homeobox) family protein	AT5G41410			GO:0003677, GO:0006355	HOMEOBOX PROTEIN BEL1 HOMOLOG	Transcription factor MEIS1 and related HOX domain proteins	KOG0773	0.339998	4.03566	Gohir.A03G020200	45363889	1.61e-24	PTHR11850, PTHR11850:SF120			Gohir.A03G020200.1.p	PF07526, PF05920	3.42e-26	FALSE	Gohir.A03G020200	112.085	Gohir.A03G020200.1
17602.1	Protein of unknown function (DUF810)	AT2G20010				Plant family of unknown function (DUF810) (DUF810)			0.232691	2.18048	Gohir.D06G064700	45323167	7.88e-18	PTHR31280, PTHR31280:SF7			Gohir.D06G064700.1.p	PF05664	2.8e-19	FALSE	Gohir.D06G064700	80.575	Gohir.D06G064700.1
94.228	J-domain protein required for chloroplast accumulation response 1	AT1G75100							0.507437	3.23413	Gohir.D06G008800	45322856	1.98e-08	PTHR23172			Gohir.D06G008800.2.p		1.87e-09	FALSE	Gohir.D06G008800	36.1043	Gohir.D06G008800.2
1941.36	RING/U-box superfamily protein	AT3G55530			GO:0005515, GO:0008270	E3 UBIQUITIN-PROTEIN LIGASE SDIR1			0.310761	4.23212	Gohir.A03G044500	45365558	1.67e-31	PTHR22763, PTHR22763:SF30			Gohir.A03G044500.4.p	PF13639	2.2e-33	FALSE	Gohir.A03G044500	144.951	Gohir.A03G044500.4
201971	glycosyl hydrolase 9A1	AT5G49720	Cellulase	3.2.1.4	GO:0003824, GO:0004553, GO:0005975	ENDO-1			0.281552	3.86542	Gohir.D06G123200	45323560	1.6e-32	PTHR22298, PTHR22298:SF36			Gohir.D06G123200.1.p	PF00759	1.96e-34	FALSE	Gohir.D06G123200	149.758	Gohir.D06G123200.1
11063.8		AT4G24610							0.301715	2.3535	Gohir.A02G077800	45361448, 45361449	1.93e-12	PTHR31110, PTHR31110:SF2			Gohir.A02G077800.3.p, Gohir.A02G077800.4.p		1.13e-13	FALSE	Gohir.A02G077800	55.1268	Gohir.A02G077800.3, Gohir.A02G077800.4
1070.57					GO:0003677, GO:0006355	NAC DOMAIN CONTAINING PROTEIN 10			0.279722	3.53483	Gohir.D06G135700	45323729	4.23e-29	PTHR31079, PTHR31079:SF5			Gohir.D06G135700.1.p	PF02365	6.4e-31	FALSE	Gohir.D06G135700	133.685	Gohir.D06G135700.1
4186.56	Late embryogenesis abundant (LEA) hydroxyproline-rich glycoprotein family	AT3G54200				LATE EMBRYOGENESIS ABUNDANT HYDROXYPROLINE-RICH GLYCOPROTEIN			0.293128	3.69073	Gohir.A02G092000	45360359	4.62e-28	PTHR31852, PTHR31852:SF43			Gohir.A02G092000.1.p	PF03168	7.73e-30	FALSE	Gohir.A02G092000	128.741	Gohir.A02G092000.1
269.206	RING/U-box superfamily protein	AT5G07040			GO:0005515, GO:0008270	RING FINGER DOMAIN-CONTAINING // RING-H2 FINGER PROTEIN ATL69-RELATED	Predicted E3 ubiquitin ligase	KOG0320	0.404361	2.79198	Gohir.D06G184300	45323604	9e-10	PTHR14155, PTHR14155:SF157			Gohir.D06G184300.1.p	PF13639	7.08e-11	FALSE	Gohir.D06G184300	42.4959	Gohir.D06G184300.1
11708.1	GDSL-like Lipase/Acylhydrolase superfamily protein	AT1G06990	Triacylglycerol lipase	3.1.1.3	GO:0016788	ZINC FINGER FYVE DOMAIN CONTAINING PROTEIN // SUBFAMILY NOT NAMED			0.417252	4.43123	Gohir.A03G063100	45365146	8.79e-19	PTHR22835, PTHR22835:SF152	triacylglycerol degradation	LIPAS-PWY	Gohir.A03G063100.1.p	PF00657	2.88e-20	FALSE	Gohir.A03G063100	85.0693	Gohir.A03G063100.1
2041.77		AT1G75810							0.306462	5.26602	Gohir.D05G258200	45313740	3.61e-46	PTHR37714, PTHR37714:SF1			Gohir.D05G258200.1.p		2.1e-48	FALSE	Gohir.D05G258200	213.742	Gohir.D05G258200.1
4761.24	NAD(P)-binding Rossmann-fold superfamily protein	AT1G30620	UDP-arabinose 4-epimerase	5.1.3.5	GO:0003854, GO:0003978, GO:0006012, GO:0006694, GO:0016616, GO:0055114	UDP-arabinose 4-epimerase (UXE			0.304434	2.92749	Gohir.D06G188300	45321743	9.89e-18	PTHR10366, PTHR10366:SF326	UDP-L-arabinose biosynthesis I (from UDP-xylose)	PWY-63	Gohir.D06G188300.4.p	PF01073	3.54e-19	FALSE	Gohir.D06G188300	80.1106	Gohir.D06G188300.4
72.939	Protein of unknown function (DUF567)	AT5G41590				PROTEIN LURP-ONE-RELATED 17			0.53812	2.65379	Gohir.A02G104900	45362064	1.57e-05	PTHR31087, PTHR31087:SF14			Gohir.A02G104900.1.p	PF04525	2.38e-06	FALSE	Gohir.A02G104900	22.2635	Gohir.A02G104900.1
2493.61						Protein of unknown function			0.298211	2.21662	Gohir.A03G068200	45365096	1.72e-11	PTHR31676, PTHR31676:SF5			Gohir.A03G068200.1.p	PF04398	1.11e-12	FALSE	Gohir.A03G068200	50.6408	Gohir.A03G068200.1
8407.84	TRICHOME BIREFRINGENCE-LIKE 33	AT2G40320				FAMILY NOT NAMED // PROTEIN TRICHOME BIREFRINGENCE-LIKE 33			0.432676	3.83311	Gohir.D06G167100	45323185	5.01e-14	PTHR32285, PTHR32285:SF62			Gohir.D06G167100.1.p	PF13839, PF14416	2.51e-15	FALSE	Gohir.D06G167100	62.6202	Gohir.D06G167100.1
125.474	MAP kinase kinase 2	AT4G29810	Mitogen-activated protein kinase kinase	2.7.12.2	GO:0004672, GO:0004713, GO:0005524, GO:0006468	MITOGEN-ACTIVATED PROTEIN KINASE KINASE 1-RELATED	Mitogen-activated protein kinase kinase (MAP2K)	KOG0581	0.459627	3.35637	Gohir.D07G012900	45337422	9.07e-11	PTHR24361, PTHR24361:SF385			Gohir.D07G012900.1.p	PF07714	6.37e-12	FALSE	Gohir.D07G012900	47.2112	Gohir.D07G012900.1
7859.4	allene oxide synthase	AT5G42650	Hydroperoxide dehydratase	4.2.1.92	GO:0004497, GO:0005506, GO:0016705, GO:0020037, GO:0055114		Cytochrome P450 CYP4/CYP19/CYP26 subfamilies	KOG0157	0.249362	2.62128	Gohir.A03G115300	45364546, 45364547, 45364548	1.48e-21	PTHR24286, PTHR24286:SF50	jasmonic acid biosynthesis	PWY-735	Gohir.A03G115300.1.p, Gohir.A03G115300.2.p, Gohir.A03G115300.3.p	PF00067	3.92e-23	FALSE	Gohir.A03G115300	98.1271	Gohir.A03G115300.1, Gohir.A03G115300.2, Gohir.A03G115300.3
139.022			Calcium/calmodulin-dependent protein kinase	2.7.11.17		SERINE/THREONINE-PROTEIN KINASE // SERINE/THREONINE-PROTEIN KINASE CG17528	Ca2+/calmodulin-dependent protein kinase	KOG0032	0.397927	4.40599	Gohir.D06G178600	45324040	1.08e-24	PTHR24349, PTHR24349:SF88			Gohir.D06G178600.1.p	PF00069, PF13499	2.29e-26	FALSE	Gohir.D06G178600	112.883	Gohir.D06G178600.1
1198.76	(1 of 1) PF08378 - Nuclease-related domain (NERD)	AT1G65020				Nuclease-related domain (NERD)			0.231354	2.316	Gohir.D03G053500	45353751	3.3e-20	PTHR35287			Gohir.D03G053500.1.p	PF08378	9.68e-22	FALSE	Gohir.D03G053500	91.7812	Gohir.D03G053500.1
30012.4	Quinone reductase family protein	AT4G27270	NAD(P)H dehydrogenase (quinone)	1.6.5.2		NAD(P)H dehydrogenase (quinone) (wrbA)	1	KOG3135	0.327111	2.32188	Gohir.D05G363500	45309781	1.86e-10	PTHR30546	aerobic respiration II (cytochrome c) (yeast)	PWY-7279	Gohir.D05G363500.1.p	PF03358	1.35e-11	FALSE	Gohir.D05G363500	45.7393	Gohir.D05G363500.1
3787.98	plasmodesmata-located protein 6	AT2G01660							0.262677	5.39007	Gohir.A03G117700	45363027, 45363028	2.39e-64	PTHR32080, PTHR32080:SF3			Gohir.A03G117700.1.p, Gohir.A03G117700.2.p	PF01657	5.81e-67	FALSE	Gohir.A03G117700	298.868	Gohir.A03G117700.1, Gohir.A03G117700.2
16963.7	O-acetyltransferase family protein	AT2G34410	N-acetylneuraminate 7-O(or 9-O)-acetyltransferase	2.3.1.45		N-acetylneuraminate 7-O(or 9-O)-acetyltransferase			0.309749	3.36662	Gohir.D06G205200	45323816	1.33e-21	PTHR13533, PTHR13533:SF11			Gohir.D06G205200.1.p	PF07779	3.52e-23	FALSE	Gohir.D06G205200	98.3449	Gohir.D06G205200.1
27597.6	microtubule-associated protein 65-8	AT1G27920			GO:0000226, GO:0000910, GO:0008017		Microtubule-associated protein essential for anaphase spindle elongation	KOG4302	0.297233	8.16885	Gohir.A03G126700	45364151, 45364152	3.28e-89	PTHR19321, PTHR19321:SF3			Gohir.A03G126700.1.p, Gohir.A03G126700.2.p	PF03999	2.78e-92	FALSE	Gohir.A03G126700	415.148	Gohir.A03G126700.1, Gohir.A03G126700.2
4822.81	B-box type zinc finger protein with CCT domain	AT1G28050			GO:0005515, GO:0005622, GO:0008270				0.230464	2.52547	Gohir.A03G151100	45363369, 45363370	1.43e-23	PTHR31717, PTHR31717:SF3			Gohir.A03G151100.5.p, Gohir.A03G151100.8.p	PF06203	3.32e-25	FALSE	Gohir.A03G151100	107.579	Gohir.A03G151100.5, Gohir.A03G151100.8
1903.2	Hydrolase-like protein family	AT1G29120				HYDROLASE-LIKE PROTEIN	Predicted alpha/beta hydrolase	KOG4372	0.21857	2.21234	Gohir.D06G207500	45321215	9.98e-21	PTHR12482, PTHR12482:SF11			Gohir.D06G207500.1.p	PF05057	2.82e-22	FALSE	Gohir.D06G207500	94.2253	Gohir.D06G207500.1
818.902		AT1G52855							0.371176	5.6441	Gohir.A03G159100	45365811, 45365812	6.42e-37	PTHR33320, PTHR33320:SF2			Gohir.A03G159100.1.p, Gohir.A03G159100.2.p		6.01e-39	FALSE	Gohir.A03G159100	170.412	Gohir.A03G159100.1, Gohir.A03G159100.2
5751.82	Plant invertase/pectin methylesterase inhibitor superfamily	AT5G20860	Pectinesterase	3.1.1.11	GO:0004857, GO:0005618, GO:0030599, GO:0042545	FAMILY NOT NAMED // PECTINESTERASE/PECTINESTERASE INHIBITOR 54-RELATED			0.245461	5.7106	Gohir.D07G017500	45337107	5.4e-80	PTHR31707, PTHR31707:SF19	homogalacturonan degradation	PWY-1081	Gohir.D07G017500.1.p	PF01095, PF04043	6.82e-83	FALSE	Gohir.D07G017500	372.013	Gohir.D07G017500.1
10785.4	EamA-like transporter family	AT4G32140			GO:0016020, GO:0016021		Predicted membrane protein	KOG2765	0.313848	3.42441	Gohir.D07G033400	45334644, 45334645	1.14e-21	PTHR23051, PTHR23051:SF2			Gohir.D07G033400.1.p, Gohir.D07G033400.3.p	PF00892	3.01e-23	FALSE	Gohir.D07G033400	98.65	Gohir.D07G033400.1, Gohir.D07G033400.3
106.58	myb domain protein 43	AT5G16600				MYB-LIKE DNA-BINDING PROTEIN MYB // MYB TRANSCRIPTION FACTOR	Transcription factor	KOG0048	0.456404	3.39371	Gohir.D08G062000	45343567	3.22e-11	PTHR10641, PTHR10641:SF498			Gohir.D08G062000.1.p	PF00249	2.15e-12	FALSE	Gohir.D08G062000	49.3458	Gohir.D08G062000.1
640132			Triacylglycerol lipase	3.1.1.3		Triacylglycerol lipase / Triglyceride lipase			0.514788	8.85288	Gohir.A03G177000	45363880	1.85e-32		triacylglycerol degradation	LIPAS-PWY	Gohir.A03G177000.1.p		2.28e-34	FALSE	Gohir.A03G177000	149.46	Gohir.A03G177000.1
162094	Cellulose synthase family protein	AT5G17420	Cellulose synthase (UDP-forming)	2.4.1.12	GO:0005515, GO:0008270				0.299785	9.29519	Gohir.D07G041900	45337286, 45337287	1.06e-101	PTHR13301, PTHR13301:SF28	cellulose biosynthesis	PWY-1001	Gohir.D07G041900.1.p, Gohir.D07G041900.2.p	PF13632, PF14569	4.81e-105	FALSE	Gohir.D07G041900	473.783	Gohir.D07G041900.1, Gohir.D07G041900.2
192.703					GO:0003677, GO:0006355				0.419824	3.79195	Gohir.A04G049400	45388052, 45388053	1.34e-15	PTHR31744, PTHR31744:SF5			Gohir.A04G049400.1.p, Gohir.A04G049400.2.p	PF02365	5.77e-17	FALSE	Gohir.A04G049400	70.0537	Gohir.A04G049400.1, Gohir.A04G049400.2
7765.55		AT5G61340							0.332367	3.23026	Gohir.D07G074900	45337002	1.24e-17	PTHR33133, PTHR33133:SF3			Gohir.D07G074900.1.p		4.48e-19	FALSE	Gohir.D07G074900	79.6462	Gohir.D07G074900.1
416.602		AT4G33925			GO:0008270	ZINC FINGER SWIM DOMAIN-CONTAINING PROTEIN 7			0.31181	3.87519	Gohir.A03G184200	45364644	1.91e-28	PTHR28498, PTHR28498:SF1			Gohir.A03G184200.1.p		3.12e-30	FALSE	Gohir.A03G184200	130.544	Gohir.A03G184200.1
4116.03									0.45134	7.47718	Gohir.A03G184700	45363061, 45363062, 45363063	1.8e-35	PTHR31300, PTHR31300:SF1			Gohir.A03G184700.1.p, Gohir.A03G184700.2.p, Gohir.A03G184700.3.p	PF04788	1.84e-37	FALSE	Gohir.A03G184700	163.606	Gohir.A03G184700.1, Gohir.A03G184700.2, Gohir.A03G184700.3
4070.87	Protein kinase superfamily protein	AT1G24030	Non-specific serine/threonine protein kinase	2.7.11.1	GO:0004672, GO:0004713, GO:0005524, GO:0006468	interleukin-1 receptor-associated kinase 4 (IRAK4)	Serine/threonine protein kinase	KOG1187	0.295039	6.22424	Gohir.A04G134800	45387858	9.23e-64	PTHR27001, PTHR27001:SF150			Gohir.A04G134800.1.p	PF00069	2.35e-66	FALSE	Gohir.A04G134800	296.085	Gohir.A04G134800.1
1023.96	Reticulon family protein	AT2G15280					Reticulon	KOG1792	0.336762	4.17573	Gohir.A03G186400	45363499, 45363500, 45363501	1.37e-26	PTHR10994, PTHR10994:SF77			Gohir.A03G186400.3.p, Gohir.A03G186400.2.p, Gohir.A03G186400.1.p	PF02453	2.5e-28	FALSE	Gohir.A03G186400	121.843	Gohir.A03G186400.3, Gohir.A03G186400.2, Gohir.A03G186400.1
2320.61	kinesin-like protein 1	AT3G44730	Minus-end-directed kinesin ATPase	3.6.4.5	GO:0003777, GO:0005515, GO:0005524, GO:0005871, GO:0007018, GO:0008017		Kinesin (KAR3 subfamily)	KOG0239	0.28102	4.32111	Gohir.A04G004200	45387427, 45387428	1.04e-39	PTHR24115, PTHR24115:SF512			Gohir.A04G004200.1.p, Gohir.A04G004200.2.p	PF00225, PF00307	8.47e-42	FALSE	Gohir.A04G004200	183.47	Gohir.A04G004200.1, Gohir.A04G004200.2
4982.7	non-specific phospholipase C2	AT2G26870	, Phospholipase C	, 3.1.4.3	GO:0003824, GO:0008152, GO:0016788				0.278826	4.6526	Gohir.D07G123800	45335654, 45335655	7e-45	PTHR31956, PTHR31956:SF10	, phospholipases	, LIPASYN-PWY	Gohir.D07G123800.1.p, Gohir.D07G123800.2.p	PF04185	4.42e-47	FALSE	Gohir.D07G123800	207.675	Gohir.D07G123800.1, Gohir.D07G123800.2
45.7171	(1 of 1) PTHR33052:SF19 - AGAA.5	AT4G02090				FAMILY NOT NAMED // AGAA.5			0.906201	4.48798	Gohir.D07G132300	45333901	3.54e-05	PTHR33052, PTHR33052:SF19			Gohir.D07G132300.1.p	PF14009	5.8e-06	FALSE	Gohir.D07G132300	20.553	Gohir.D07G132300.1
3073.09	Nucleotide/sugar transporter family protein	AT5G55950				GB|AAF04433.1	Glucose-6-phosphate/phosphate and phosphoenolpyruvate/phosphate antiporter	KOG1441	0.273285	2.80661	Gohir.A04G005600	45387296	2.35e-20	PTHR11132, PTHR11132:SF38			Gohir.A04G005600.1.p	PF03151	6.84e-22	FALSE	Gohir.A04G005600	92.468	Gohir.A04G005600.1
274.287	zinc ion binding;nucleic acid binding	AT2G24030	Deoxyribodipyrimidine photo-lyase	4.1.99.3	GO:0003676, GO:0008270	DOUBLE-STRANDED RNA-BINDING ZINC FINGER PROTEIN // SUBFAMILY NOT NAMED			0.417336	4.67052	Gohir.D07G031500	45337202	1.65e-22	PTHR23067, PTHR23067:SF43			Gohir.D07G031500.1.p	PF12874	4.05e-24	FALSE	Gohir.D07G031500	102.624	Gohir.D07G031500.1
4085.21	myb domain protein 61	AT1G09540				MYB-LIKE DNA-BINDING PROTEIN MYB // MYB TRANSCRIPTION FACTOR	Transcription factor	KOG0048	0.213545	2.42424	Gohir.D07G136400	45333785	1.91e-25	PTHR10641, PTHR10641:SF465			Gohir.D07G136400.1.p	PF00249	3.82e-27	FALSE	Gohir.D07G136400	116.434	Gohir.D07G136400.1
8114.15	alpha/beta-Hydrolases superfamily protein	AT2G32520				carboxymethylenebutenolidase (E3.1.1.45)	Predicted hydrolase related to dienelactone hydrolase	KOG3043	0.256119	3.49387	Gohir.D07G176800	45335303	2.54e-33	PTHR17630			Gohir.D07G176800.1.p	PF12695	2.95e-35	FALSE	Gohir.D07G176800	153.518	Gohir.D07G176800.1
225.864	Protein kinase superfamily protein	AT2G41970	Non-specific serine/threonine protein kinase	2.7.11.1	GO:0004672, GO:0004713, GO:0005524, GO:0006468	Non-specific serine/threonine protein kinase / threonine-specific protein kinase	Serine/threonine protein kinase	KOG1187	0.605326	3.25646	Gohir.A04G054600	45386377	4.96e-06	PTHR27001, PTHR27001:SF202			Gohir.A04G054600.1.p	PF07714	6.84e-07	FALSE	Gohir.A04G054600	24.6589	Gohir.A04G054600.1
6878.03	peptidoglycan-binding LysM domain-containing protein	AT3G52790				LysM domain (LysM)			0.415814	8.72095	Gohir.A04G064300	45387586	6.36e-53	PTHR33648, PTHR33648:SF2			Gohir.A04G064300.1.p	PF01476	2.64e-55	FALSE	Gohir.A04G064300	245.384	Gohir.A04G064300.1
303.041						VOLTAGE AND LIGAND GATED POTASSIUM CHANNEL // CYCLIC NUCLEOTIDE-GATED ION CHANNEL 2	K+-channel ERG and related proteins	KOG0498	0.544085	3.93579	Gohir.D09G010800	45375211	9.19e-10	PTHR10217, PTHR10217:SF501			Gohir.D09G010800.1.p	PF00520	7.25e-11	FALSE	Gohir.D09G010800	42.4512	Gohir.D09G010800.1
1111.47	plastid movement impaired1	AT1G42550				FAMILY NOT NAMED // PLASTID MOVEMENT IMPAIRED1			0.266361	3.18335	Gohir.A04G091400	45388376	8.8e-27	PTHR33414, PTHR33414:SF2			Gohir.A04G091400.1.p	PF10358	1.59e-28	FALSE	Gohir.A04G091400	122.738	Gohir.A04G091400.1
23575.5	subtilase 4.13	AT5G59120	Cucumisin	3.4.21.25	GO:0004252, GO:0006508				0.38231	10.1288	Gohir.D08G009300	45345020, 45345021	3.24e-75	PTHR10795, PTHR10795:SF399			Gohir.D08G009300.1.p, Gohir.D08G009300.2.p	PF05922, PF00082	4.89e-78	FALSE	Gohir.D08G009300	349.715	Gohir.D08G009300.1, Gohir.D08G009300.2
249.433	exocyst subunit exo70 family protein C1	AT5G13150			GO:0000145, GO:0006887	EXOCYST COMPLEX PROTEIN EXO70 // EXOCYST SUBUNIT EXO70 FAMILY PROTEIN C1-RELATED	Exocyst component protein and related proteins	KOG2344	0.336588	3.54086	Gohir.A04G100500	45388486	3.02e-21	PTHR12542, PTHR12542:SF15			Gohir.A04G100500.2.p	PF03081	8.21e-23	FALSE	Gohir.A04G100500	96.6652	Gohir.A04G100500.2
2878.69			Cucumisin	3.4.21.25	GO:0004252, GO:0006508	CUCUMISIN-LIKE-RELATED			1.67707	10.9717	Gohir.D08G009500	45347282	5.32e-05	PTHR10795, PTHR10795:SF399			Gohir.D08G009500.3.p	PF00082	9.08e-06	FALSE	Gohir.D08G009500	19.6962	Gohir.D08G009500.3
245.481			Transferred entry: 2.3.2.23	6.3.2.19					0.573284	4.44879	Gohir.A04G127000	45388707, 45388708, 45388709	8.29e-11	PTHR22763, PTHR22763:SF88			Gohir.A04G127000.3.p, Gohir.A04G127000.2.p, Gohir.A04G127000.1.p	PF13639	5.79e-12	FALSE	Gohir.A04G127000	47.4002	Gohir.A04G127000.3, Gohir.A04G127000.2, Gohir.A04G127000.1
25188		AT2G47360							0.410387	4.64415	Gohir.D08G050700	45347684	8.43e-21	PTHR37172, PTHR37172:SF1			Gohir.D08G050700.1.p		2.36e-22	FALSE	Gohir.D08G050700	94.5738	Gohir.D08G050700.1
459.555	Leucine-rich repeat protein kinase family protein	AT5G35390	Non-specific serine/threonine protein kinase	2.7.11.1	GO:0004672, GO:0004713, GO:0005515, GO:0005524, GO:0006468	LRR RECEPTOR-LIKE SERINE/THREONINE-PROTEIN KINASE RLK-RELATED	Serine/threonine protein kinase	KOG1187	0.472953	5.52043	Gohir.D08G027600	45345046	2.59e-22	PTHR27008, PTHR27008:SF31			Gohir.D08G027600.1.p	PF08263, PF00560, PF07714	6.49e-24	FALSE	Gohir.D08G027600	101.69	Gohir.D08G027600.1
77451.6						FAMILY NOT NAMED // FASCICLIN-LIKE ARABINOGALACTAN PROTEIN 15-RELATED			0.35321	8.02197	Gohir.D13G003300	45404441	1.7e-60	PTHR32499, PTHR32499:SF3			Gohir.D13G003300.1.p	PF02469	4.97e-63	FALSE	Gohir.D13G003300	280.822	Gohir.D13G003300.1
166797	cellulose synthase A4	AT5G44030	Cellulose synthase (UDP-forming)	2.4.1.12		X-BOX TRANSCRIPTION FACTOR-RELATED // CELLULOSE SYNTHASE A CATALYTIC SUBUNIT 7 [UDP-FORMING]			0.470993	7.07108	Gohir.D08G056300	45343588	7.19e-29	PTHR13301, PTHR13301:SF59	cellulose biosynthesis	PWY-1001	Gohir.D08G056300.1.p	PF13632, PF14569	1.12e-30	FALSE	Gohir.D08G056300	132.579	Gohir.D08G056300.1
177517	Cellulose synthase family protein	AT5G17420	Cellulose synthase (UDP-forming)	2.4.1.12	GO:0005515, GO:0008270	X-BOX TRANSCRIPTION FACTOR-RELATED // SUBFAMILY NOT NAMED			0.342098	9.82721	Gohir.A05G008700	45306997	6.46e-84	PTHR13301, PTHR13301:SF28	cellulose biosynthesis	PWY-1001	Gohir.A05G008700.1.p	PF13632, PF14569	6.94e-87	FALSE	Gohir.A05G008700	390.353	Gohir.A05G008700.1
984.447	NAC domain containing protein 75	AT4G29230			GO:0003677, GO:0006355	FAMILY NOT NAMED // NAC DOMAIN CONTAINING PROTEIN 75-RELATED			0.348031	5.77807	Gohir.A05G027000	45305269	1.1e-43	PTHR31079, PTHR31079:SF3			Gohir.A05G027000.1.p	PF02365	7.43e-46	FALSE	Gohir.A05G027000	202.056	Gohir.A05G027000.1
870.011	Protein of unknown function (DUF1666)	AT5G39785			GO:0003735, GO:0005622, GO:0005840, GO:0006412	60S RIBOSOMAL PROTEIN L34 // SUBFAMILY NOT NAMED			0.412678	5.00724	Gohir.A05G365600	45307316	5.15e-24	PTHR10759, PTHR10759:SF9			Gohir.A05G365600.1.p	PF07891	1.15e-25	FALSE	Gohir.A05G365600	109.68	Gohir.A05G365600.1
1287.93		AT3G53630							0.246492	2.37834	Gohir.D09G153900	45376466	1.02e-18	PTHR35286, PTHR35286:SF1			Gohir.D09G153900.1.p		3.38e-20	FALSE	Gohir.D09G153900	84.7523	Gohir.D09G153900.1
4922.34	P-loop containing nucleoside triphosphate hydrolases superfamily protein	AT1G55550	Minus-end-directed kinesin ATPase	3.6.4.5	GO:0003777, GO:0005524, GO:0005871, GO:0007018, GO:0008017		Kinesin-like protein	KOG4280	0.431901	4.02337	Gohir.D08G092200	45347323, 45347324, 45347325	3.44e-15	PTHR24115, PTHR24115:SF391			Gohir.D08G092200.3.p, Gohir.D08G092200.1.p, Gohir.D08G092200.2.p	PF00225	1.55e-16	FALSE	Gohir.D08G092200	68.1073	Gohir.D08G092200.3, Gohir.D08G092200.1, Gohir.D08G092200.2
5785.91	Pectin lyase-like superfamily protein	AT1G19170				Pectate lyase Superfamily protein (Pectate_lyase_3)			0.332867	2.6607	Gohir.A05G034700	45307754	9.7e-13	PTHR31339, PTHR31339:SF14			Gohir.A05G034700.1.p	PF12708	5.52e-14	FALSE	Gohir.A05G034700	56.5358	Gohir.A05G034700.1
1380.98					GO:0003700, GO:0005515, GO:0006355, GO:0008270, GO:0043565		RNA polymerase II subunit 9	KOG2691	0.460872	5.16192	Gohir.A06G031200	45408193, 45408194, 45408195, 45408196	6.67e-20	PTHR10071, PTHR10071:SF179			Gohir.A06G031200.5.p, Gohir.A06G031200.14.p, Gohir.A06G031200.2.p, Gohir.A06G031200.3.p	PF06200, PF00320, PF06203	2.01e-21	FALSE	Gohir.A06G031200	90.3399	Gohir.A06G031200.5, Gohir.A06G031200.14, Gohir.A06G031200.2, Gohir.A06G031200.3
7087.26	BCL-2-associated athanogene 1	AT5G52060			GO:0005515, GO:0051087	BCL2-ASSOCIATED ATHANOGENE // BAG FAMILY MOLECULAR CHAPERONE REGULATOR 2-RELATED	BCL2-associated athanogene-like proteins and related BAG family chaperone regulators	KOG4361	0.20309	4.93774	Gohir.D08G113100	45345223	5.68e-93	PTHR12329, PTHR12329:SF11			Gohir.D08G113100.1.p	PF00240, PF02179	3.96e-96	FALSE	Gohir.D08G113100	432.816	Gohir.D08G113100.1
9543.95	Galactose oxidase/kelch repeat superfamily protein	AT2G24540			GO:0005515				0.30447	3.3736	Gohir.A05G064100	45308619, 45308620	2.01e-22	PTHR24414, PTHR24414:SF31			Gohir.A05G064100.3.p, Gohir.A05G064100.4.p	PF01344	4.97e-24	FALSE	Gohir.A05G064100	102.221	Gohir.A05G064100.3, Gohir.A05G064100.4
51805.2	beta-galactosidase 8	AT2G28470	Beta-galactosidase, Galactan 1	3.2.1.23, 3.2.1.145	GO:0004553, GO:0005975, GO:0030246	BETA-GALACTOSIDASE RELATED // BETA-GALACTOSIDASE 8			0.267661	4.79867	Gohir.A05G074300	45308117	1.79e-50	PTHR23421, PTHR23421:SF58			Gohir.A05G074300.1.p	PF02140, PF01301	8.14e-53	FALSE	Gohir.A05G074300	233.966	Gohir.A05G074300.1
357.847						EXPRESSED PROTEIN-RELATED			0.403025	5.62981	Gohir.A05G077300	45308303	1.46e-34	PTHR33264, PTHR33264:SF5			Gohir.A05G077300.1.p		1.59e-36	FALSE	Gohir.A05G077300	159.328	Gohir.A05G077300.1
7521.29	Protein of unknown function (DUF2921)	AT1G52780							0.24335	2.15398	Gohir.D10G073400	45373093, 45373094	5.01e-16	PTHR33389, PTHR33389:SF4			Gohir.D10G073400.1.p, Gohir.D10G073400.2.p	PF11145	2.08e-17	FALSE	Gohir.D10G073400	72.0644	Gohir.D10G073400.1, Gohir.D10G073400.2
11229.9	XB3 ortholog 1 in Arabidopsis thaliana	AT2G28840					26S proteasome regulatory complex	KOG4412	0.232899	2.46112	Gohir.A05G096100	45306086, 45306087	4.9e-22	PTHR24128, PTHR24128:SF14			Gohir.A05G096100.1.p, Gohir.A05G096100.2.p	PF12796	1.25e-23	FALSE	Gohir.A05G096100	100.386	Gohir.A05G096100.1, Gohir.A05G096100.2
917.861	Concanavalin A-like lectin protein kinase family protein	AT4G04960	Non-specific serine/threonine protein kinase	2.7.11.1	GO:0004672, GO:0004713, GO:0005524, GO:0006468, GO:0030246	L-TYPE LECTIN-DOMAIN CONTAINING RECEPTOR KINASE VII.1-RELATED	Serine/threonine protein kinase	KOG1187	0.429712	5.52761	Gohir.A06G128100	45407353	5.3e-26	PTHR27007, PTHR27007:SF9			Gohir.A06G128100.2.p	PF00069, PF00139	1.02e-27	FALSE	Gohir.A06G128100	119.062	Gohir.A06G128100.2
6959.99	senescence associated gene 20	AT3G10985							0.262716	2.93151	Gohir.D06G165500	45320527, 45320528	1.27e-23	PTHR33703			Gohir.D06G165500.1.p, Gohir.D06G165500.2.p	PF07107	2.93e-25	FALSE	Gohir.D06G165500	107.832	Gohir.D06G165500.1, Gohir.D06G165500.2
488.892					GO:0005515, GO:0008270				0.919028	10.1189	Gohir.A11G193700	45328319, 45328320	1.48e-43	PTHR14155, PTHR14155:SF72			Gohir.A11G193700.1.p, Gohir.A11G193700.2.p	PF13639	1e-45	FALSE	Gohir.A11G193700	201.457	Gohir.A11G193700.1, Gohir.A11G193700.2
1976.65	Protein of unknown function (DUF1218)	AT4G19370							0.281062	2.88525	Gohir.D08G169700	45344015, 45344016	3.02e-20	PTHR31769, PTHR31769:SF6			Gohir.D08G169700.1.p, Gohir.D08G169700.2.p	PF06749	8.86e-22	FALSE	Gohir.D08G169700	91.9576	Gohir.D08G169700.1, Gohir.D08G169700.2
1669.55	nitrate transporter 1.5	AT1G32450			GO:0005215, GO:0006810, GO:0016020, GO:0016021, GO:0055085	PROTEIN NRT1/ PTR FAMILY 7.3			0.323135	2.90036	Gohir.D08G179200	45347204	1.27e-15	PTHR11654, PTHR11654:SF121			Gohir.D08G179200.1.p	PF07690	5.45e-17	FALSE	Gohir.D08G179200	70.1653	Gohir.D08G179200.1
2937.61						Cysteine-rich TM module stress tolerance (CYSTM)			0.297468	2.35948	Gohir.A05G104700	45303735	7.57e-13				Gohir.A05G104700.1.p	PF12734	4.24e-14	FALSE	Gohir.A05G104700	57.0563	Gohir.A05G104700.1
13392.3					GO:0005515, GO:0051087		BCL2-associated athanogene-like proteins and related BAG family chaperone regulators	KOG4361	0.433075	5.35139	Gohir.A05G107600	45303717, 45303718	3.82e-23	PTHR12329, PTHR12329:SF15			Gohir.A05G107600.2.p, Gohir.A05G107600.1.p	PF00240, PF02179	9.08e-25	FALSE	Gohir.A05G107600	105.589	Gohir.A05G107600.2, Gohir.A05G107600.1
123.809	cytochrome P450	AT2G45550	Geraniol 8-hydroxylase	1.14.13.152	GO:0004497, GO:0005506, GO:0016705, GO:0020037, GO:0055114		Cytochrome P450 CYP2 subfamily	KOG0156	0.413351	3.22387	Gohir.D08G194400	45344604, 45344605	2.21e-12	PTHR24298, PTHR24298:SF121			Gohir.D08G194400.1.p, Gohir.D08G194400.2.p	PF00067	1.3e-13	FALSE	Gohir.D08G194400	54.8519	Gohir.D08G194400.1, Gohir.D08G194400.2
90.5291					GO:0005515	CALCIUM-DEPENDENT LIPID-BINDING DOMAIN-CONTAINING PROTEIN	Predicted Ca2+-dependent phospholipid-binding protein	KOG1030	0.397033	2.95227	Gohir.D07G066300	45335869	1.01e-11	PTHR23180, PTHR23180:SF268			Gohir.D07G066300.2.p	PF00168	6.37e-13	FALSE	Gohir.D07G066300	51.7293	Gohir.D07G066300.2
34.7136	Putative membrane lipoprotein	AT5G17340				Prolamin-like (Prolamin_like)			1.19114	6.84579	Gohir.D08G238300	45344432	2.1e-10				Gohir.D08G238300.1.p	PF05617	1.53e-11	FALSE	Gohir.D08G238300	45.4921	Gohir.D08G238300.1
261.544	zinc-finger protein 1	AT1G80730			GO:0046872				0.411371	2.69451	Gohir.A05G120100	45309048	6.37e-09				Gohir.A05G120100.1.p		5.63e-10	FALSE	Gohir.A05G120100	38.4447	Gohir.A05G120100.1
2766.29					GO:0005515, GO:0008270	RING FINGER DOMAIN-CONTAINING // SUBFAMILY NOT NAMED			0.261968	3.49841	Gohir.D08G258000	45346190	3.94e-32	PTHR14155, PTHR14155:SF158			Gohir.D08G258000.1.p	PF13639	4.99e-34	FALSE	Gohir.D08G258000	147.898	Gohir.D08G258000.1
1598.99			Diacylglycerol O-acyltransferase	2.3.1.20	GO:0016747		Acyl-CoA:diacylglycerol acyltransferase (DGAT)	KOG0831	0.271557	2.20076	Gohir.D11G059300	45339262, 45339263	1.49e-13	PTHR12317, PTHR12317:SF32	diacylglycerol and triacylglycerol biosynthesis	TRIGLSYN-PWY	Gohir.D11G059300.2.p, Gohir.D11G059300.3.p	PF03982	7.82e-15	FALSE	Gohir.D11G059300	60.3803	Gohir.D11G059300.2, Gohir.D11G059300.3
36.6828	Major facilitator superfamily protein	AT5G26250			GO:0016020, GO:0016021, GO:0022891, GO:0055085	FAMILY NOT NAMED // SUGAR TRANSPORT PROTEIN 6-RELATED	Predicted transporter (major facilitator superfamily)	KOG0254	1.37295	8.84611	Gohir.D09G055000	45377357	1.38e-11	PTHR23500, PTHR23500:SF77			Gohir.D09G055000.1.p	PF07690	8.82e-13	FALSE	Gohir.D09G055000	51.09	Gohir.D09G055000.1
20392.8	beta galactosidase 1	AT3G13750	Beta-galactosidase	3.2.1.23	GO:0004553, GO:0005975, GO:0030246	BETA-GALACTOSIDASE 1			0.214493	3.61536	Gohir.A05G134600	45305527	5.96e-50	PTHR23421, PTHR23421:SF74			Gohir.A05G134600.1.p	PF02140, PF01301	2.84e-52	FALSE	Gohir.A05G134600	231.477	Gohir.A05G134600.1
1164.88					GO:0005509	EF-HAND CALCIUM-BINDING DOMAIN CONTAINING PROTEIN // SUBFAMILY NOT NAMED	Calmodulin and related proteins (EF-Hand superfamily)	KOG0027	0.306321	2.92951	Gohir.D08G258800	45347301	1.17e-17	PTHR10891, PTHR10891:SF546			Gohir.D08G258800.1.p	PF13499	4.22e-19	FALSE	Gohir.D08G258800	79.7655	Gohir.D08G258800.1
65.4219	Plant invertase/pectin methylesterase inhibitor superfamily protein	AT4G00080	Pectinesterase	3.1.1.11	GO:0004857	Pectinesterase / Pectin methylesterase			1.09453	6.26731	Gohir.D11G084600	45340122	2.52e-06	PTHR31080, PTHR31080:SF12	homogalacturonan degradation	PWY-1081	Gohir.D11G084600.1.p	PF04043	3.3e-07	FALSE	Gohir.D11G084600	26.0637	Gohir.D11G084600.1
2716.54		AT1G06660							0.435994	5.76402	Gohir.A07G182600	45366135, 45366136	6.91e-26	PTHR33318, PTHR33318:SF7			Gohir.A07G182600.1.p, Gohir.A07G182600.2.p		1.33e-27	FALSE	Gohir.A07G182600	118.523	Gohir.A07G182600.1, Gohir.A07G182600.2
5009.61					GO:0003677, GO:0006355	FAMILY NOT NAMED // NAC DOMAIN CONTAINING PROTEIN 10			0.277157	5.57232	Gohir.A05G158500	45304854	2.44e-60	PTHR31079, PTHR31079:SF5			Gohir.A05G158500.1.p	PF02365	7.36e-63	FALSE	Gohir.A05G158500	280.04	Gohir.A05G158500.1
3647.82	Octicosapeptide/Phox/Bem1p family protein	AT4G05150			GO:0005515				0.193269	5.1262	Gohir.A05G166500	45306021, 45306022, 45306023, 45306024	6.32e-112	PTHR31066, PTHR31066:SF4			Gohir.A05G166500.1.p, Gohir.A05G166500.5.p, Gohir.A05G166500.6.p, Gohir.A05G166500.3.p	PF00564	1.67e-115	FALSE	Gohir.A05G166500	521.859	Gohir.A05G166500.1, Gohir.A05G166500.5, Gohir.A05G166500.6, Gohir.A05G166500.3
4431.43					GO:0016747	PROTEIN ECERIFERUM 1			0.359784	2.44295	Gohir.A01G126200	45357842	1.46e-09	PTHR31642, PTHR31642:SF12			Gohir.A01G126200.1.p	PF02458	1.18e-10	FALSE	Gohir.A01G126200	41.5007	Gohir.A01G126200.1
594.861	CDC2C	AT5G39420	Cyclin-dependent kinase, [RNA-polymerase]-subunit kinase	2.7.11.22, 2.7.11.23	GO:0004672, GO:0004713, GO:0005524, GO:0006468				0.331243	3.63228	Gohir.D09G011400	45376330, 45376331	4.53e-22	PTHR24056, PTHR24056:SF188			Gohir.D09G011400.1.p, Gohir.D09G011400.2.p	PF14531	1.16e-23	FALSE	Gohir.D09G011400	100.546	Gohir.D09G011400.1, Gohir.D09G011400.2
407.767					GO:0005515, GO:0008270	RING FINGER DOMAIN-CONTAINING // SUBFAMILY NOT NAMED			0.34165	3.09006	Gohir.A08G033200	45400183	6.71e-16	PTHR14155, PTHR14155:SF160			Gohir.A08G033200.1.p	PF13639	2.82e-17	FALSE	Gohir.A08G033200	71.4642	Gohir.A08G033200.1
6026.82	C-terminal cysteine residue is changed to a serine 1	AT1G11530	Monodehydroascorbate reductase (NADH)	1.6.5.4	GO:0006662, GO:0015035, GO:0045454	THIOREDOXIN // THIOREDOXIN-LIKE PROTEIN CXXS1	Thioredoxin	KOG0907	0.273828	3.1267	Gohir.A05G167700	45307416	2.6e-24	PTHR10438, PTHR10438:SF242			Gohir.A05G167700.1.p	PF00085	5.66e-26	FALSE	Gohir.A05G167700	111.088	Gohir.A05G167700.1
9300.69	Potassium transporter family protein	AT5G14880			GO:0015079, GO:0016020, GO:0071805	POTASSIUM TRANSPORTER 8			0.244201	2.1844	Gohir.D09G025000	45376108	2.57e-16	PTHR30540, PTHR30540:SF18			Gohir.D09G025000.1.p	PF02705	1.05e-17	FALSE	Gohir.D09G025000	73.424	Gohir.D09G025000.1
4577.23	Protein kinase protein with adenine nucleotide alpha hydrolases-like domain	AT2G16750	Non-specific serine/threonine protein kinase	2.7.11.1	GO:0004672, GO:0004713, GO:0005524, GO:0006468, GO:0006950		Serine/threonine protein kinase	KOG1187	0.263583	3.67556	Gohir.A01G168400	45359248, 45359249	2.53e-34	PTHR27001, PTHR27001:SF235			Gohir.A01G168400.2.p, Gohir.A01G168400.1.p	PF00069, PF00582	2.78e-36	FALSE	Gohir.A01G168400	158.21	Gohir.A01G168400.2, Gohir.A01G168400.1
7899.89	RING/U-box superfamily protein	AT5G42200			GO:0005515, GO:0008270	E3 UBIQUITIN-PROTEIN LIGASE ATL23			0.220079	3.10855	Gohir.A05G183900	45307197	6.74e-37	PTHR14155, PTHR14155:SF77			Gohir.A05G183900.1.p	PF13639	6.33e-39	FALSE	Gohir.A05G183900	170.311	Gohir.A05G183900.1
23213.3	Glycoprotein membrane precursor GPI-anchored	AT3G06035							0.308016	2.37908	Gohir.D09G054300	45374944	3.45e-12	PTHR33976, PTHR33976:SF1			Gohir.D09G054300.1.p		2.08e-13	FALSE	Gohir.D09G054300	53.9294	Gohir.D09G054300.1
11027.2	IQ-domain 32	AT1G19870			GO:0005515				0.246809	3.51058	Gohir.A05G188000	45305206, 45305207, 45305208, 45305209, 45305210, 45305211	4.27e-36	PTHR32295, PTHR32295:SF16			Gohir.A05G188000.1.p, Gohir.A05G188000.3.p, Gohir.A05G188000.2.p, Gohir.A05G188000.4.p, Gohir.A05G188000.5.p, Gohir.A05G188000.6.p	PF00612, PF13178	4.25e-38	FALSE	Gohir.A05G188000	166.523	Gohir.A05G188000.1, Gohir.A05G188000.3, Gohir.A05G188000.2, Gohir.A05G188000.4, Gohir.A05G188000.5, Gohir.A05G188000.6
703.246	serine carboxypeptidase-like 33	AT3G17180	Carboxypeptidase D	3.4.16.6	GO:0004185, GO:0006508	SERINE PROTEASE FAMILY S10 SERINE CARBOXYPEPTIDASE // SERINE CARBOXYPEPTIDASE-LIKE 33			0.335264	4.18787	Gohir.D09G066100	45377591	2.69e-27	PTHR11802, PTHR11802:SF25			Gohir.D09G066100.1.p	PF00450	4.73e-29	FALSE	Gohir.D09G066100	125.146	Gohir.D09G066100.1

## Sheet: PCIT 16_25_FLA7 2nd Neighbours
baseMean	Best-hit-arabi-defline	Best-hit-arabi-name	ENZYME.Description	ENZYME.ID	GO.ID	Go_Description	KOG.Description	KOG.ID	lfcSE	log2FoldChange	name	PAC.Transcript.ID	padj	Panther.ID	Pathway.Description	Pathway.ID	Peptide.Name	PFAM.ID	pvalue	selected	shared name	stat	Transcript.Name
32530.1	glucuronidase 3	AT5G34940	Beta-glucuronidase, Baicalin-beta-D-glucuronidase	3.2.1.31, 3.2.1.167	GO:0016020, GO:0016798				0.340171	3.54621	Gohir.D08G101000	45346494, 45346495	1.3e-19	PTHR14363, PTHR14363:SF16	baicalein degradation (hydrogen peroxide detoxification), luteolin triglucuronide degradation, wogonin metabolism	PWY-7214, PWY-7445, PWY-7213	Gohir.D08G101000.1.p, Gohir.D08G101000.2.p	PF03662	4.01e-21	FALSE	Gohir.D08G101000	88.9689	Gohir.D08G101000.1, Gohir.D08G101000.2
199.335	TAPETUM 1	AT3G42960	Xanthoxin dehydrogenase	1.1.1.288	GO:0008152, GO:0008667, GO:0016491, GO:0019290, GO:0055114	FAMILY NOT NAMED // ALCOHOL DEHYDROGENASE (ATA1)	Reductases with broad range of substrate specificities	KOG0725	0.5771	3.47379	Gohir.D01G136400	45394641	2.66e-07	PTHR24322, PTHR24322:SF510	abscisic acid biosynthesis	PWY-695	Gohir.D01G136400.1.p	PF13561	2.98e-08	FALSE	Gohir.D01G136400	30.7224	Gohir.D01G136400.1
1715.91	salt tolerance homolog2	AT1G75540			GO:0005622, GO:0008270				0.354579	7.71014	Gohir.A05G188600	45308150, 45308151	1.53e-73	PTHR31832, PTHR31832:SF6			Gohir.A05G188600.1.p, Gohir.A05G188600.2.p	PF00643	2.62e-76	FALSE	Gohir.A05G188600	341.778	Gohir.A05G188600.1, Gohir.A05G188600.2
232.694		AT2G36650							0.443363	3.00441	Gohir.D09G139300	45377331	2.38e-09	PTHR31342, PTHR31342:SF10			Gohir.D09G139300.1.p		1.98e-10	FALSE	Gohir.D09G139300	40.491	Gohir.D09G139300.1
1572.23		AT1G19530							0.650563	5.2631	Gohir.A05G258800	45306025	1.59e-10	PTHR33872, PTHR33872:SF2			Gohir.A05G258800.1.p		1.14e-11	FALSE	Gohir.A05G258800	46.0643	Gohir.A05G258800.1
1277.36	(1 of 1) PF10950 - Protein of unknown function (DUF2775) (DUF2775)	AT1G49310				Protein of unknown function (DUF2775) (DUF2775)			0.327635	3.10568	Gohir.D01G169400	45394672	4.1e-17	PTHR33731, PTHR33731:SF3			Gohir.D01G169400.1.p	PF10950	1.54e-18	FALSE	Gohir.D01G169400	77.2076	Gohir.D01G169400.1
81.5875	cytochrome P450	AT1G75130			GO:0004497, GO:0005506, GO:0016705, GO:0020037, GO:0055114	CYTOCHROME P450 FAMILY MEMBER // CYTOCHROME P450	Cytochrome P450 CYP4/CYP19/CYP26 subfamilies	KOG0157	0.477206	2.70752	Gohir.A05G195600	45305072	4.62e-07	PTHR24282, PTHR24282:SF45			Gohir.A05G195600.1.p	PF00067	5.37e-08	FALSE	Gohir.A05G195600	29.5773	Gohir.A05G195600.1
2096.28	Protein kinase family protein	AT5G09890	Non-specific serine/threonine protein kinase	2.7.11.1	GO:0004672, GO:0004674, GO:0004713, GO:0005524, GO:0006468	PROTEIN KINASE FAMILY PROTEIN			0.330683	2.56517	Gohir.A05G202900	45306817	3.77e-12	PTHR24356, PTHR24356:SF195			Gohir.A05G202900.1.p	PF07714, PF00433	2.28e-13	FALSE	Gohir.A05G202900	53.7447	Gohir.A05G202900.1
1758.47	pfkB-like carbohydrate kinase family protein	AT5G51830	Fructokinase	2.7.1.4	GO:0004747, GO:0006014	SUGAR KINASE // FRUCTOKINASE 1	Ribokinase	KOG2855	0.276668	2.65084	Gohir.D09G174600	45375978	4.6e-18	PTHR10584, PTHR10584:SF192	sucrose degradation III (sucrose invertase), sucrose degradation II (sucrose synthase), D-sorbitol degradation I	PWY-621, PWY-3801, PWY-4101	Gohir.D09G174600.1.p	PF00294	1.6e-19	FALSE	Gohir.D09G174600	81.681	Gohir.D09G174600.1
405.291		AT1G58070							0.611693	5.74951	Gohir.D01G173800	45395229	3.73e-14	PTHR32054, PTHR32054:SF11			Gohir.D01G173800.1.p		1.85e-15	FALSE	Gohir.D01G173800	63.2225	Gohir.D01G173800.1
2285.39						Hypoxia induced protein conserved region (HIG_1_N)			1.14831	9.06089	Gohir.A05G280200	45304673	1.19e-07	PTHR28018, PTHR28018:SF3			Gohir.A05G280200.1.p	PF04588	1.26e-08	FALSE	Gohir.A05G280200	32.3857	Gohir.A05G280200.1
116.701					GO:0005515	F-box-like (F-box-like) // Phloem protein 2 (PP2)			1.27102	10.5164	Gohir.D09G197300	45376935	2.05e-27	PTHR32278, PTHR32278:SF6			Gohir.D09G197300.2.p	PF12937, PF14299	3.57e-29	FALSE	Gohir.D09G197300	125.701	Gohir.D09G197300.2
4651.86			Xylan 1	3.2.1.37		BETA-D-XYLOSIDASE 7-RELATED			0.374345	5.48018	Gohir.A05G228500	45305685	3.92e-32	PTHR30620, PTHR30620:SF8			Gohir.A05G228500.1.p	PF00933, PF01915, PF14310	4.95e-34	FALSE	Gohir.A05G228500	147.915	Gohir.A05G228500.1
78781	Protein kinase family protein	AT2G40270	Non-specific serine/threonine protein kinase	2.7.11.1	GO:0004672, GO:0004713, GO:0005524, GO:0006468	FAMILY NOT NAMED // LEUCINE-RICH REPEAT PROTEIN KINASE-LIKE PROTEIN-RELATED	Serine/threonine protein kinase	KOG1187	0.315672	6.53933	Gohir.D08G219400	45343782	3.4e-57	PTHR27001, PTHR27001:SF60			Gohir.D08G219400.1.p	PF08263, PF00069	1.17e-59	FALSE	Gohir.D08G219400	265.344	Gohir.D08G219400.1
1996.32		AT1G75810							0.406655	7.1957	Gohir.A05G256400	45303602	1.01e-43	PTHR37714			Gohir.A05G256400.1.p		6.74e-46	FALSE	Gohir.A05G256400	202.25	Gohir.A05G256400.1
899.745									0.272989	2.34483	Gohir.A05G260500	45306475, 45306476, 45306477, 45306478, 45306479	4.85e-15	PTHR16092, PTHR16092:SF21			Gohir.A05G260500.7.p, Gohir.A05G260500.4.p, Gohir.A05G260500.8.p, Gohir.A05G260500.6.p, Gohir.A05G260500.9.p	PF09763, PF04129, PF15277	2.22e-16	FALSE	Gohir.A05G260500	67.401	Gohir.A05G260500.7, Gohir.A05G260500.4, Gohir.A05G260500.8, Gohir.A05G260500.6, Gohir.A05G260500.9
15332.3	OBF-binding protein 3	AT3G55370			GO:0003677, GO:0006355				0.469182	9.9332	Gohir.A05G301500	45304504, 45304505	2.24e-48	PTHR31992, PTHR31992:SF26			Gohir.A05G301500.1.p, Gohir.A05G301500.2.p	PF02701	1.13e-50	FALSE	Gohir.A05G301500	224.137	Gohir.A05G301500.1, Gohir.A05G301500.2
2129.51					GO:0046983	STEROL REGULATORY ELEMENT-BINDING PROTEIN // SUBFAMILY NOT NAMED			0.348717	5.61177	Gohir.D10G032300	45370054	3.05e-39	PTHR12565, PTHR12565:SF82			Gohir.D10G032300.1.p	PF00010	2.54e-41	FALSE	Gohir.D10G032300	181.283	Gohir.D10G032300.1
132.611		AT1G06320							0.534392	5.99628	Gohir.D09G001300	45376458	8.17e-29	PTHR35096, PTHR35096:SF2			Gohir.D09G001300.1.p		1.28e-30	FALSE	Gohir.D09G001300	132.309	Gohir.D09G001300.1
401.829	Alpha/beta hydrolase related protein	AT3G55880				ALPHA/BETA HYDROLASE RELATED PROTEIN			0.31682	3.21517	Gohir.A05G329600	45308455	8.04e-20	PTHR34953, PTHR34953:SF1			Gohir.A05G329600.1.p	PF10457	2.44e-21	FALSE	Gohir.A05G329600	89.9532	Gohir.A05G329600.1
305.894		AT3G50685							0.63369	5.12934	Gohir.D03G015500	45354377	3.72e-11	PTHR37231, PTHR37231:SF1			Gohir.D03G015500.1.p		2.5e-12	FALSE	Gohir.D03G015500	49.0487	Gohir.D03G015500.1
29049	Fatty acid hydroxylase superfamily	AT1G02205			GO:0005506, GO:0006633, GO:0016491, GO:0055114				0.386425	5.93892	Gohir.A05G333900	45308707, 45308708	1.61e-33	PTHR11863, PTHR11863:SF41			Gohir.A05G333900.1.p, Gohir.A05G333900.2.p	PF04116, PF12076	1.83e-35	FALSE	Gohir.A05G333900	154.468	Gohir.A05G333900.1, Gohir.A05G333900.2
3651.09	Family of unknown function (DUF716)	AT3G01360				EPIDIDYMAL MEMBRANE PROTEIN E9-RELATED // SUBFAMILY NOT NAMED			0.291274	2.04552	Gohir.A05G361800	45309074	1.87e-10	PTHR16007, PTHR16007:SF9			Gohir.A05G361800.1.p	PF04819	1.36e-11	FALSE	Gohir.A05G361800	45.722	Gohir.A05G361800.1
36.2672	Pentatricopeptide repeat (PPR) superfamily protein	AT1G26500				- PPR repeat (PPR) // PPR repeat family (PPR_2)			0.556478122	2.54376	Gohir.D09G168800	45375089	4.52e-05	PTHR24015, PTHR24015:SF584			Gohir.D09G168800.1.p	PF01535, PF13041	7.58e-06	FALSE	Gohir.D09G168800	20.0403	Gohir.D09G168800.1
4750.53	Nucleotide/sugar transporter family protein	AT1G06470					Predicted integral membrane protein	KOG1443	0.339211	2.38943	Gohir.A05G376700	45307946, 45307947, 45307948, 45307949, 45307950, 45307951, 45307952	2.86e-10	PTHR11132, PTHR11132:SF121			Gohir.A05G376700.4.p, Gohir.A05G376700.5.p, Gohir.A05G376700.6.p, Gohir.A05G376700.7.p, Gohir.A05G376700.8.p, Gohir.A05G376700.9.p, Gohir.A05G376700.10.p	PF03151	2.13e-11	FALSE	Gohir.A05G376700	44.8512	Gohir.A05G376700.4, Gohir.A05G376700.5, Gohir.A05G376700.6, Gohir.A05G376700.7, Gohir.A05G376700.8, Gohir.A05G376700.9, Gohir.A05G376700.10
2462.72	Armadillo/beta-catenin repeat family protein / kinesin motor family protein	AT3G54870	Plus-end-directed kinesin ATPase	3.6.4.4	GO:0003777, GO:0005488, GO:0005515, GO:0005524, GO:0005871, GO:0007018, GO:0008017	FAMILY NOT NAMED // ARMADILLO REPEAT-CONTAINING KINESIN-LIKE PROTEIN 2	Kinesin (SMY1 subfamily)	KOG0240	0.35291	3.53699	Gohir.D10G210800	45373286	2.75e-18	PTHR24115, PTHR24115:SF533			Gohir.D10G210800.1.p	PF00514, PF00225	9.37e-20	FALSE	Gohir.D10G210800	82.7371	Gohir.D10G210800.1
18879.4	Protein kinase superfamily protein	AT3G59110	Non-specific serine/threonine protein kinase	2.7.11.1	GO:0004672, GO:0004713, GO:0005524, GO:0006468		Serine/threonine protein kinase, MEKK and related serine/threonine protein kinases	KOG1187, KOG0198	0.344871	4.62502	Gohir.A05G379800	45305865, 45305866	5.42e-29	PTHR27001, PTHR27001:SF221			Gohir.A05G379800.1.p, Gohir.A05G379800.2.p	PF00069	8.23e-31	FALSE	Gohir.A05G379800	133.186	Gohir.A05G379800.1, Gohir.A05G379800.2
554.038	NAC (No Apical Meristem) domain transcriptional regulator superfamily protein	AT2G46770			GO:0003677, GO:0006355	FAMILY NOT NAMED // NAC DOMAIN-CONTAINING PROTEIN 43-RELATED			0.497898	6.04992	Gohir.D11G105200	45339147	2.74e-23	PTHR31989, PTHR31989:SF45			Gohir.D11G105200.1.p	PF02365	6.45e-25	FALSE	Gohir.D11G105200	106.264	Gohir.D11G105200.1
406.534	Protein kinase superfamily protein	AT3G27560	Dual-specificity kinase	2.7.12.1	GO:0004672, GO:0004713, GO:0005524, GO:0006468	SERINE-THREONINE PROTEIN KINASE // SUBFAMILY NOT NAMED	Tyrosine kinase specific for activated (GTP-bound) p21cdc42Hs	KOG0192	0.331505	2.52129	Gohir.D04G058100	45411832	6.84e-12	PTHR23257, PTHR23257:SF473			Gohir.D04G058100.1.p	PF14531	4.22e-13	FALSE	Gohir.D04G058100	52.5384	Gohir.D04G058100.1
32.2138									0.605568	3.31943	Gohir.D09G169500	45376804	6.12e-07	PTHR34780			Gohir.D09G169500.1.p		7.25e-08	FALSE	Gohir.D09G169500	28.9966	Gohir.D09G169500.1
19286.7	alpha/beta-Hydrolases superfamily protein	AT2G39420	2-acylglycerol O-acyltransferase	2.3.1.22		ALPHA/BETA-HYDROLASES SUPERFAMILY PROTEIN-RELATED	Lysophospholipase	KOG1455	0.367049	6.23	Gohir.D10G218700	45372217	8.23e-40	PTHR11614, PTHR11614:SF92	monoacylglycerol metabolism (yeast)	PWY-7420	Gohir.D10G218700.1.p	PF12695	6.7e-42	FALSE	Gohir.D10G218700	183.937	Gohir.D10G218700.1
3842.95	Ankyrin repeat family protein	AT3G01750				ANKYRIN REPEAT AND PROTEIN KINASE DOMAIN-CONTAINING PROTEIN // SUBFAMILY NOT NAMED	26S proteasome regulatory complex	KOG4412	0.249556	2.02445	Gohir.D04G079300	45409413	1.04e-13	PTHR24198, PTHR24198:SF77			Gohir.D04G079300.1.p	PF12796, PF13857	5.36e-15	FALSE	Gohir.D04G079300	61.1254	Gohir.D04G079300.1
82.6183	ferredoxin-NADP(+)-oxidoreductase 1	AT5G66190	NADPH dehydrogenase, Ferredoxin--NADP(+) reductase	1.6.99.1, 1.18.1.2	GO:0016491, GO:0055114	Ferredoxin--NADP(+) reductase // NADPH dehydrogenase / NADPH diaphorase			0.80865	3.6245	Gohir.D11G182100	45341303	0.000209	PTHR19384, PTHR19384:SF82	photosynthesis light reactions, oxygenic photosynthesis	PWY-101, PHOTOALL-PWY	Gohir.D11G182100.1.p	PF00175	4.07e-05	FALSE	Gohir.D11G182100	16.8365	Gohir.D11G182100.1
61.468						FAMILY NOT NAMED // PATHOGENESIS-RELATED THAUMATIN FAMILY PROTEIN			0.451052	2.63361	Gohir.A06G003000	45405576	1.28e-07	PTHR31048, PTHR31048:SF11			Gohir.A06G003000.1.p	PF00314	1.37e-08	FALSE	Gohir.A06G003000	32.2311	Gohir.A06G003000.1
845.228	lysophosphatidyl acyltransferase 4	AT1G75020	1-acylglycerol-3-phosphate O-acyltransferase	2.3.1.51	, GO:0008152, GO:0016746		, Lysophosphatidic acid acyltransferase LPAAT and related acyltransferases	, KOG1505	0.278196	3.04722	Gohir.A06G012100	45406413, 45406414	6.87e-23	PTHR10983, PTHR10983:SF25	phospholipid remodeling (phosphatidate, superpathway of phosphatidate biosynthesis (yeast), diacylglycerol and triacylglycerol biosynthesis, CDP-diacylglycerol biosynthesis II, phosphatidylglycerol biosynthesis I (plastidic)	PWY-7417, PWY-7411, TRIGLSYN-PWY, PWY0-1319, PWY4FS-7	Gohir.A06G012100.2.p, Gohir.A06G012100.3.p	PF01553, PF16076	1.65e-24	FALSE	Gohir.A06G012100	104.399	Gohir.A06G012100.2, Gohir.A06G012100.3
144.24		AT2G35290							0.946948	4.75464	Gohir.D11G028900	45339274	7.03e-05	PTHR35296			Gohir.D11G028900.1.p		1.23e-05	FALSE	Gohir.D11G028900	19.1166	Gohir.D11G028900.1
7908.64						MULTIDRUG RESISTANCE PROTEIN // SUBFAMILY NOT NAMED	Uncharacterized membrane protein	KOG1347	0.262366	4.53929	Gohir.A06G032700	45408148	1.61e-48	PTHR11206, PTHR11206:SF80			Gohir.A06G032700.1.p	PF01554	8.08e-51	FALSE	Gohir.A06G032700	224.809	Gohir.A06G032700.1
165.275					GO:0005509	calmodulin (CALM)			0.591822	4.33597	Gohir.D04G191400	45409890	5.58e-10	PTHR10891, PTHR10891:SF574			Gohir.D04G191400.1.p	PF13499	4.29e-11	FALSE	Gohir.D04G191400	43.4752	Gohir.D04G191400.1
36294	molybdate transporter 1	AT2G25680			GO:0005215, GO:0006810, GO:0016020, GO:0055085	Permease family (Xan_ur_permease) // Molybdate transporter of MFS superfamily (MFS_MOT1)			0.390528	2.3855	Gohir.A06G048500	45406256	6.29e-08	PTHR31970, PTHR31970:SF3			Gohir.A06G048500.1.p	PF00860, PF16983	6.4e-09	FALSE	Gohir.A06G048500	33.7077	Gohir.A06G048500.1
2000.47					GO:0008168	METHYLTRANSFERASE // SUBFAMILY NOT NAMED	Nucleolar GTPase/ATPase p130	KOG2992	0.372389	3.38174	Gohir.D10G108500	45369822	2.38e-15	PTHR10108, PTHR10108:SF926			Gohir.D10G108500.1.p	PF03141	1.05e-16	FALSE	Gohir.D10G108500	68.8696	Gohir.D10G108500.1
201.402		AT5G38300							0.732273	4.06133	Gohir.D11G326300	45341839	5.16e-06	PTHR37708			Gohir.D11G326300.1.p		7.15e-07	FALSE	Gohir.D11G326300	24.5735	Gohir.D11G326300.1
3322.2	Major facilitator superfamily protein	AT2G13100			GO:0005215, GO:0006810, GO:0016021, GO:0055085	GLYCEROL-3-PHOSPHATE TRANSPORTER 5-RELATED	Permease of the major facilitator superfamily	KOG2533	0.32024	3.05405	Gohir.A06G051000	45406940	2.74e-17	PTHR11662, PTHR11662:SF153			Gohir.A06G051000.1.p	PF07690	1.02e-18	FALSE	Gohir.A06G051000	78.0235	Gohir.A06G051000.1
6077.43	SAUR-like auxin-responsive protein family	AT3G43120			GO:0009733				0.305323	2.82359	Gohir.A06G079300	45406609, 45406610, 45406611, 45406612, 45406613, 45406614	1.38e-16	PTHR31374, PTHR31374:SF22			Gohir.A06G079300.4.p, Gohir.A06G079300.9.p, Gohir.A06G079300.6.p, Gohir.A06G079300.7.p, Gohir.A06G079300.8.p, Gohir.A06G079300.5.p	PF02519	5.49e-18	FALSE	Gohir.A06G079300	74.6975	Gohir.A06G079300.4, Gohir.A06G079300.9, Gohir.A06G079300.6, Gohir.A06G079300.7, Gohir.A06G079300.8, Gohir.A06G079300.5
83.545		AT2G28410							0.360411	2.25527	Gohir.D05G102800	45314473	1.02e-08	PTHR35718			Gohir.D05G102800.1.p		9.32e-10	FALSE	Gohir.D05G102800	37.4612	Gohir.D05G102800.1
183868	glycosyl hydrolase 9A1	AT5G49720	Cellulase	3.2.1.4	GO:0003824, GO:0004553, GO:0005975	ENDOGLUCANASE 21-RELATED			0.280764	3.67659	Gohir.A06G116500	45407533	3.68e-30	PTHR22298, PTHR22298:SF36			Gohir.A06G116500.1.p	PF00759	5.22e-32	FALSE	Gohir.A06G116500	138.662	Gohir.A06G116500.1
41634.3	Inositol monophosphatase family protein	AT1G43670	Fructose-bisphosphatase	3.1.3.11	GO:0005975, GO:0042132, GO:0042578	Fructose-bisphosphatase / Hexose diphosphatase			0.257216	5.1006	Gohir.A02G065400	45359927	5.61e-60	PTHR11556, PTHR11556:SF17	sucrose biosynthesis I (from photosynthesis), Calvin-Benson-Bassham cycle, gluconeogenesis I, oxygenic photosynthesis, gluconeogenesis III	SUCSYN-PWY, CALVIN-PWY, GLUCONEO-PWY, PHOTOALL-PWY, PWY66-399	Gohir.A02G065400.1.p	PF00316	1.72e-62	FALSE	Gohir.A02G065400	278.346	Gohir.A02G065400.1
129.497			Non-specific serine/threonine protein kinase	2.7.11.1	GO:0003779, GO:0004672, GO:0004713, GO:0005524, GO:0006468				0.360417	2.26913	Gohir.A06G120100	45408613, 45408614, 45408615, 45408616	1.12e-08	PTHR27002, PTHR27002:SF29			Gohir.A06G120100.1.p, Gohir.A06G120100.2.p, Gohir.A06G120100.3.p, Gohir.A06G120100.4.p	PF07714, PF01657	1.03e-09	FALSE	Gohir.A06G120100	37.276	Gohir.A06G120100.1, Gohir.A06G120100.2, Gohir.A06G120100.3, Gohir.A06G120100.4
358.812	BEL1-like homeodomain 8	AT2G27990			GO:0003677, GO:0006355	HOMEOBOX PROTEIN TRANSCRIPTION FACTORS // SUBFAMILY NOT NAMED	Transcription factor MEIS1 and related HOX domain proteins	KOG0773	0.501355	6.33688	Gohir.D05G105200	45313564	2.54e-27	PTHR11850, PTHR11850:SF125			Gohir.D05G105200.1.p	PF07526, PF05920	4.46e-29	FALSE	Gohir.D05G105200	125.261	Gohir.D05G105200.1
2391.96			Non-specific serine/threonine protein kinase	2.7.11.1	GO:0004672, GO:0004713, GO:0005524, GO:0006468	Salt stress response/antifungal (Stress-antifung) // Protein tyrosine kinase (Pkinase_Tyr)	Serine/threonine protein kinase	KOG1187	0.449616	3.1219	Gohir.A06G145100	45407008	1.79e-09	PTHR27002, PTHR27002:SF62			Gohir.A06G145100.1.p	PF07714, PF01657	1.47e-10	FALSE	Gohir.A06G145100	41.0711	Gohir.A06G145100.1
10.8235									1.59925	7.08482	Gohir.A06G196000	45405888	8.39e-05	PTHR38226, PTHR38226:SF1			Gohir.A06G196000.1.p		1.49e-05	FALSE	Gohir.A06G196000	18.7491	Gohir.A06G196000.1
40175.7	Exostosin family protein	AT2G28110	Xylogalacturonan beta-1	2.4.2.41		GLUCURONOXYLAN GLUCURONOSYLTRANSFERASE F8H-RELATED			0.349171	2.89159	Gohir.D13G238500	45402961	2.32e-13	PTHR11062, PTHR11062:SF46			Gohir.D13G238500.1.p	PF03016	1.24e-14	FALSE	Gohir.D13G238500	59.4775	Gohir.D13G238500.1
16968.7	O-acetyltransferase family protein	AT2G34410	N-acetylneuraminate 7-O(or 9-O)-acetyltransferase	2.3.1.45		N-acetylneuraminate 7-O(or 9-O)-acetyltransferase			0.262938	3.31828	Gohir.A06G197800	45406489	5.37e-29	PTHR13533, PTHR13533:SF11			Gohir.A06G197800.1.p	PF07779	8.15e-31	FALSE	Gohir.A06G197800	133.206	Gohir.A06G197800.1
518.303							Multitransmembrane protein	KOG1623	0.468616	4.91228	Gohir.D11G279300	45342741, 45342742	2.33e-18	PTHR10791, PTHR10791:SF35			Gohir.D11G279300.2.p, Gohir.D11G279300.3.p	PF03083	7.89e-20	FALSE	Gohir.D11G279300	83.0763	Gohir.D11G279300.2, Gohir.D11G279300.3
2826.65	nudix hydrolase homolog 2	AT5G47650	NAD(+) diphosphatase, ADP-ribose diphosphatase, Mn(2+)-dependent ADP-ribose/CDP-alcohol diphosphatase	3.6.1.22, 3.6.1.13, 3.6.1.53	GO:0016787		Predicted NUDIX hydrolase FGF-2 and related proteins	KOG0648	0.269767	4.3414	Gohir.A06G204000	45408791, 45408792	2.9e-43	PTHR13994, PTHR13994:SF14	pyridine nucleotide cycling (plants)	PWY-5381	Gohir.A06G204000.1.p, Gohir.A06G204000.2.p	PF00293	1.99e-45	FALSE	Gohir.A06G204000	200.099	Gohir.A06G204000.1, Gohir.A06G204000.2
184.674	Plant protein of unknown function (DUF827)	AT1G66840							0.327895	2.61339	Gohir.D11G172100	45342940, 45342941, 45342942	3.39e-13	PTHR32054, PTHR32054:SF5			Gohir.D11G172100.1.p, Gohir.D11G172100.2.p, Gohir.D11G172100.3.p	PF05701	1.83e-14	FALSE	Gohir.D11G172100	58.7025	Gohir.D11G172100.1, Gohir.D11G172100.2, Gohir.D11G172100.3
3485.84					GO:0046983	TRANSCRIPTION FACTOR ILR3-RELATED			0.272632	2.03541	Gohir.D05G170800	45313252	1.02e-11	PTHR23042, PTHR23042:SF67			Gohir.D05G170800.1.p	PF00010	6.37e-13	FALSE	Gohir.D05G170800	51.7282	Gohir.D05G170800.1
1033.81	Protein of unknown function	AT5G42680							0.288928	2.20684	Gohir.A03G087700	45363171, 45363172	3.78e-12	PTHR31696			Gohir.A03G087700.2.p, Gohir.A03G087700.1.p	PF04759	2.29e-13	FALSE	Gohir.A03G087700	53.7391	Gohir.A03G087700.2, Gohir.A03G087700.1
886.568						FAMILY NOT NAMED // EXPRESSED PROTEIN			0.251335	3.1961	Gohir.A07G006900	45367400	2.05e-30	PTHR33168, PTHR33168:SF12			Gohir.A07G006900.1.p		2.85e-32	FALSE	Gohir.A07G006900	139.866	Gohir.A07G006900.1
6598.25					GO:0005215, GO:0006810, GO:0016020		Sugar transporter/spinster transmembrane protein	KOG1330	0.204769	2.29276	Gohir.D11G213300	45339331, 45339332, 45339333, 45339334, 45339335, 45339336, 45339337, 45339338	5.55e-25	PTHR23505, PTHR23505:SF17			Gohir.D11G213300.10.p, Gohir.D11G213300.13.p, Gohir.D11G213300.12.p, Gohir.D11G213300.11.p, Gohir.D11G213300.17.p, Gohir.D11G213300.16.p, Gohir.D11G213300.15.p, Gohir.D11G213300.14.p	PF03137	1.14e-26	FALSE	Gohir.D11G213300	114.258	Gohir.D11G213300.10, Gohir.D11G213300.13, Gohir.D11G213300.12, Gohir.D11G213300.11, Gohir.D11G213300.17, Gohir.D11G213300.16, Gohir.D11G213300.15, Gohir.D11G213300.14
4281.4						polyadenylate-binding protein 2 (PABPN1	Splicing factor RNPS1	KOG4209	0.281386	2.29536	Gohir.D12G016000	45318948	1.34e-13	PTHR24012, PTHR24012:SF436			Gohir.D12G016000.1.p	PF00076	6.96e-15	FALSE	Gohir.D12G016000	60.6103	Gohir.D12G016000.1
5154.29	(1 of 5) PF05553//PF14364 - Cotton fibre expressed protein (DUF761) // Domain of unknown function (DUF4408) (DUF4408)	AT4G26130							0.241945	4.07279	Gohir.A07G011600	45369582, 45369583	4.13e-48	PTHR33098, PTHR33098:SF13			Gohir.A07G011600.1.p, Gohir.A07G011600.2.p	PF05553, PF14364	2.11e-50	FALSE	Gohir.A07G011600	222.9	Gohir.A07G011600.1, Gohir.A07G011600.2
208.017						Phosphate-induced protein 1 conserved region (Phi_1)			0.581505	5.89586	Gohir.D05G227900	45309827	3.08e-18	PTHR31279, PTHR31279:SF6			Gohir.D05G227900.1.p	PF04674	1.06e-19	FALSE	Gohir.D05G227900	82.501	Gohir.D05G227900.1
106.226									0.354063	3.02985	Gohir.A02G086300	45359683	2.51e-15				Gohir.A02G086300.1.p		1.11e-16	FALSE	Gohir.A02G086300	68.7599	Gohir.A02G086300.1
5682.17	MAP kinase kinase 2	AT4G29810	Mitogen-activated protein kinase kinase	2.7.12.2	GO:0004672, GO:0004713, GO:0005524, GO:0006468		Mitogen-activated protein kinase kinase (MAP2K)	KOG0581	0.368932	4.49082	Gohir.A07G013100	45365937, 45365938, 45365939	2.14e-24	PTHR24361, PTHR24361:SF385			Gohir.A07G013100.1.p, Gohir.A07G013100.3.p, Gohir.A07G013100.4.p	PF00069	4.63e-26	FALSE	Gohir.A07G013100	111.487	Gohir.A07G013100.1, Gohir.A07G013100.3, Gohir.A07G013100.4
509.341			Minus-end-directed kinesin ATPase	3.6.4.5	GO:0003777, GO:0005515, GO:0005524, GO:0005871, GO:0007018, GO:0008017	kinesin family member C2/C3 (KIFC2_3)	Kinesin (KAR3 subfamily)	KOG0239	0.422038	5.84435	Gohir.D11G281200	45342890	1.4e-31	PTHR24115, PTHR24115:SF468			Gohir.D11G281200.1.p	PF00225, PF00307	1.83e-33	FALSE	Gohir.D11G281200	145.32	Gohir.D11G281200.1
11262.1	EamA-like transporter family	AT4G32140			GO:0016020, GO:0016021		Predicted membrane protein	KOG2765	0.308749	2.22004	Gohir.A07G029400	45368640, 45368641, 45368642, 45368643	8.68e-11	PTHR23051, PTHR23051:SF2			Gohir.A07G029400.1.p, Gohir.A07G029400.3.p, Gohir.A07G029400.2.p, Gohir.A07G029400.4.p	PF00892	6.08e-12	FALSE	Gohir.A07G029400	47.3041	Gohir.A07G029400.1, Gohir.A07G029400.3, Gohir.A07G029400.2, Gohir.A07G029400.4
200.393	HSP20-like chaperones superfamily protein	AT1G54850				ALPHA-CRYSTALLIN DOMAIN OF HEAT SHOCK PROTEIN-CONTAINING PROTEIN	Molecular chaperone (small heat-shock protein Hsp26/Hsp42)	KOG0710	0.289293	2.36931	Gohir.D11G310800	45338784	4.7e-14	PTHR34661, PTHR34661:SF3			Gohir.D11G310800.1.p	PF00011	2.34e-15	FALSE	Gohir.D11G310800	62.753	Gohir.D11G310800.1
5530.19		AT5G61340							0.364156	5.21203	Gohir.A07G070400	45368339	2.09e-31	PTHR33133, PTHR33133:SF3			Gohir.A07G070400.1.p		2.77e-33	FALSE	Gohir.A07G070400	144.496	Gohir.A07G070400.1
7615.55	non-specific phospholipase C2	AT2G26870			GO:0003824, GO:0008152, GO:0016788	FAMILY NOT NAMED // NON-SPECIFIC PHOSPHOLIPASE C2			0.212439	2.62664	Gohir.A07G119600	45369151	1.51e-29	PTHR31956, PTHR31956:SF10			Gohir.A07G119600.1.p	PF04185	2.22e-31	FALSE	Gohir.A07G119600	135.787	Gohir.A07G119600.1
4221.72	Protein of unknown function (DUF399 and DUF3411)	AT2G40400							0.218928	3.13748	Gohir.A07G124600	45366630, 45366631	5.39e-38	PTHR31620, PTHR31620:SF2			Gohir.A07G124600.1.p, Gohir.A07G124600.4.p	PF11891, PF04187	4.78e-40	FALSE	Gohir.A07G124600	175.447	Gohir.A07G124600.1, Gohir.A07G124600.4
396.867			Polygalacturonate 4-alpha-galacturonosyltransferase	2.4.1.43	GO:0016757	Polygalacturonate 4-alpha-galacturonosyltransferase			0.292385	4.58658	Gohir.D12G066700	45318287	1.36e-45	PTHR13778, PTHR13778:SF6	homogalacturonan biosynthesis	PWY-1061	Gohir.D12G066700.1.p	PF01501	8.21e-48	FALSE	Gohir.D12G066700	211.025	Gohir.D12G066700.1
5198.13	glucuronidase 2	AT5G07830	Beta-glucuronidase, Baicalin-beta-D-glucuronidase	3.2.1.31, 3.2.1.167	GO:0016020, GO:0016798	HEPARANASE-RELATED // HEPARANASE-LIKE PROTEIN 1-RELATED			0.284692	4.12445	Gohir.D12G183100	45318361	1.57e-35	PTHR14363, PTHR14363:SF17	baicalein degradation (hydrogen peroxide detoxification), luteolin triglucuronide degradation, wogonin metabolism	PWY-7214, PWY-7445, PWY-7213	Gohir.D12G183100.1.p	PF03662	1.6e-37	FALSE	Gohir.D12G183100	163.888	Gohir.D12G183100.1
1581.31					GO:0008152, GO:0016491	(+)-neomenthol dehydrogenase (E1.1.1.208)	Dehydrogenases with different specificities (related to short-chain alcohol dehydrogenases)	KOG1208	0.33048	3.97981	Gohir.A07G143000	45368403	2.72e-25	PTHR24322, PTHR24322:SF442			Gohir.A07G143000.1.p	PF00106	5.51e-27	FALSE	Gohir.A07G143000	115.705	Gohir.A07G143000.1
1705.6	GroES-like zinc-binding dehydrogenase family protein	AT5G43940	Alcohol dehydrogenase, Transferred entry: 1.1.1.284 and 4.4.1.22, S-(hydroxymethyl)glutathione dehydrogenase	1.1.1.1, 1.2.1.1, 1.1.1.284	GO:0006069, GO:0008270, GO:0016491, GO:0051903, GO:0055114	Alcohol dehydrogenase / Aldehyde reductase // S-(hydroxymethyl)glutathione dehydrogenase / NAD-linked formaldehyde dehydrogenase // Transferred entry: 1.1.1.284 and 4.4.1.22			0.25578	3.69737	Gohir.A07G153400	45366620	3.22e-37	PTHR11695, PTHR11695:SF269	phytol degradation, ethanol degradation II, formaldehyde oxidation II (glutathione-dependent), salidroside biosynthesis, acetaldehyde biosynthesis I, pyruvate fermentation to ethanol II, phenylethanol biosynthesis	PWY66-389, PWY66-21, PWY-1801, PWY-6802, PWY-6333, PWY-5486, PWY-5751	Gohir.A07G153400.1.p	PF00107, PF08240	2.95e-39	FALSE	Gohir.A07G153400	171.828	Gohir.A07G153400.1
1758.46	BTB/POZ domain with WD40/YVTN repeat-like protein	AT2G24240			GO:0005515, GO:0051260	POTASSIUM CHANNEL TETRAMERIZATION DOMAIN-CONTAINING // SUBFAMILY NOT NAMED			0.308296	2.32872	Gohir.D06G097700	45321092	9.22e-12	PTHR14499, PTHR14499:SF70			Gohir.D06G097700.1.p	PF02214	5.76e-13	FALSE	Gohir.D06G097700	51.9278	Gohir.D06G097700.1
187.336	Pyridoxal phosphate (PLP)-dependent transferases superfamily protein	AT1G34060			GO:0016846	SUBGROUP I AMINOTRANSFERASE RELATED // TRYPTOPHAN AMINOTRANSFERASE-RELATED PROTEIN 3-RELATED			1.23678	11.1993	Gohir.A07G154100	45369419	9.49e-44	PTHR11751, PTHR11751:SF126			Gohir.A07G154100.1.p	PF04864, PF04863	6.33e-46	FALSE	Gohir.A07G154100	202.376	Gohir.A07G154100.1
140.636	(1 of 50) PF03168 - Late embryogenesis abundant protein	AT5G45320				Late embryogenesis abundant protein (LEA_2)			0.507109	2.72615	Gohir.D12G203700	45319157	2.68e-06	PTHR31852, PTHR31852:SF9			Gohir.D12G203700.1.p	PF03168	3.54e-07	FALSE	Gohir.D12G203700	25.9307	Gohir.D12G203700.1
14529.9	FASCICLIN-like arabinoogalactan 7	AT2G04780				FASCICLIN-LIKE ARABINOGALACTAN PROTEIN 7			0.306911	2.95984	Gohir.A07G175700	45366755	9.3e-18	PTHR32077, PTHR32077:SF3			Gohir.A07G175700.1.p	PF02469	3.32e-19	FALSE	Gohir.A07G175700	80.2359	Gohir.A07G175700.1
26.9814					GO:0005215, GO:0006810, GO:0016020	PROTEIN NRT1/ PTR FAMILY 7.2			1.4851	8.4043	Gohir.D06G163900	45321649	1.13e-07	PTHR11654, PTHR11654:SF90			Gohir.D06G163900.2.p	PF00854	1.2e-08	FALSE	Gohir.D06G163900	32.4842	Gohir.D06G163900.2
1827.22	Peptidase S24/S26A/S26B/S26C family protein	AT2G31140	Signal peptidase I	3.4.21.89			Mitochondrial inner membrane protease	KOG1568	0.232477	2.31037	Gohir.A07G213400	45367907, 45367908	7.11e-20	PTHR12383, PTHR12383:SF5			Gohir.A07G213400.2.p, Gohir.A07G213400.3.p		2.14e-21	FALSE	Gohir.A07G213400	90.2093	Gohir.A07G213400.2, Gohir.A07G213400.3
2052.31	RNA-binding CRS1 / YhbY (CRM) domain protein	AT4G13070			GO:0003723				0.265152	2.21877	Gohir.D13G055200	45403792, 45403793, 45403794, 45403795, 45403796	2.25e-14	PTHR31426, PTHR31426:SF3			Gohir.D13G055200.1.p, Gohir.D13G055200.2.p, Gohir.D13G055200.3.p, Gohir.D13G055200.4.p, Gohir.D13G055200.5.p	PF01985	1.09e-15	FALSE	Gohir.D13G055200	64.2569	Gohir.D13G055200.1, Gohir.D13G055200.2, Gohir.D13G055200.3, Gohir.D13G055200.4, Gohir.D13G055200.5
1222.31						FAMILY NOT NAMED // F20B24.21			0.203308	2.22906	Gohir.A04G127100	45388738	2.73e-24	PTHR33826, PTHR33826:SF4			Gohir.A04G127100.2.p		5.95e-26	FALSE	Gohir.A04G127100	110.988	Gohir.A04G127100.2
14377.5		AT2G47360							0.446549	4.226	Gohir.A08G040600	45400680	2.41e-15	PTHR37172			Gohir.A08G040600.1.p		1.07e-16	FALSE	Gohir.A08G040600	68.838	Gohir.A08G040600.1
366.028						MYB TRANSCRIPTION FACTOR	Transcription factor	KOG0048	0.864727	9.75589	Gohir.D12G272600	45319029	5.13e-104	PTHR10641, PTHR10641:SF665			Gohir.D12G272600.1.p	PF00249	2.13e-107	FALSE	Gohir.D12G272600	484.604	Gohir.D12G272600.1
201.452	Actin-binding FH2 (formin homology 2) family protein	AT3G05470				FORMIN-LIKE PROTEIN 11	Rho GTPase effector BNI1 and related formins	KOG1922	0.368797	2.85976	Gohir.D13G111700	45403328	3.14e-12	PTHR23213, PTHR23213:SF177			Gohir.D13G111700.1.p	PF02181	1.87e-13	FALSE	Gohir.D13G111700	54.1339	Gohir.D13G111700.1
209904	cellulose synthase A4	AT5G44030	Cellulose synthase (UDP-forming)	2.4.1.12	, GO:0016020, GO:0016760, GO:0030244				0.511787	7.31259	Gohir.A08G045800	45400197, 45400198	1.12e-25	PTHR13301, PTHR13301:SF59	cellulose biosynthesis	PWY-1001	Gohir.A08G045800.1.p, Gohir.A08G045800.2.p	PF13632, PF14569, PF03552	2.21e-27	FALSE	Gohir.A08G045800	117.521	Gohir.A08G045800.1, Gohir.A08G045800.2
42.5311	Major facilitator superfamily protein	AT4G04750			GO:0016021, GO:0055085, GO:0022857				1.40396	9.05948	Gohir.A11G261600	45329326, 45329327	7.9e-11	PTHR23500, PTHR23500:SF62			Gohir.A11G261600.3.p, Gohir.A11G261600.4.p	PF07690, PF00083	5.49e-12	FALSE	Gohir.A11G261600	47.5026	Gohir.A11G261600.3, Gohir.A11G261600.4
3311.11	glutamine dumper 3	AT5G57685				PROTEIN GLUTAMINE DUMPER 1-RELATED			0.382406	6.87093	Gohir.D08G096600	45347586	3.28e-44	PTHR33228, PTHR33228:SF5			Gohir.D08G096600.1.p		2.15e-46	FALSE	Gohir.D08G096600	204.528	Gohir.D08G096600.1
668059	FASCICLIN-like arabinoogalactan 7	AT2G04780				FASCICLIN-LIKE ARABINOGALACTAN PROTEIN 7			0.421029	4.43159	Gohir.A08G049700	45398889	1.97e-18	PTHR32077, PTHR32077:SF3			Gohir.A08G049700.1.p	PF02469	6.65e-20	FALSE	Gohir.A08G049700	83.4169	Gohir.A08G049700.1
14256.9	GDSL-like Lipase/Acylhydrolase superfamily protein	AT1G54790	Alpha-L-fucosidase	3.2.1.51	GO:0016788	ZINC FINGER FYVE DOMAIN CONTAINING PROTEIN // SUBFAMILY NOT NAMED			0.254621	5.47293	Gohir.D13G110300	45401922	1.8e-68	PTHR22835, PTHR22835:SF208			Gohir.D13G110300.1.p	PF00657	3.93e-71	FALSE	Gohir.D13G110300	318.012	Gohir.D13G110300.1
942.131	NIMA-related kinase 4	AT3G63280	Non-specific serine/threonine protein kinase	2.7.11.1	GO:0004672, GO:0004713, GO:0005524, GO:0006468		Serine/threonine protein kinase	KOG0589	0.333247	3.70752	Gohir.A08G064700	45398452, 45398453	2.56e-22	PTHR24362, PTHR24362:SF277			Gohir.A08G064700.2.p, Gohir.A08G064700.3.p	PF00069	6.42e-24	FALSE	Gohir.A08G064700	101.711	Gohir.A08G064700.2, Gohir.A08G064700.3
53.6893	photosystem II subunit X	AT2G06520			GO:0009523, GO:0015979, GO:0016020	FAMILY NOT NAMED // EXPRESSED PROTEIN			0.661659	4.01496	Gohir.D13G197200	45401724	9.84e-08	PTHR34455, PTHR34455:SF1			Gohir.D13G197200.1.p	PF06596	1.03e-08	FALSE	Gohir.D13G197200	32.7837	Gohir.D13G197200.1
2277.91	CLAVATA3/ESR-RELATED 44	AT4G13195				CLAVATA3/ESR (CLE)-RELATED PROTEIN 41-RELATED			0.416933	5.51565	Gohir.D07G162700	45334386	1.48e-26	PTHR35301, PTHR35301:SF1			Gohir.D07G162700.1.p		2.72e-28	FALSE	Gohir.D07G162700	121.675	Gohir.D07G162700.1
8060.81	P-loop containing nucleoside triphosphate hydrolases superfamily protein	AT1G55550	Minus-end-directed kinesin ATPase	3.6.4.5	GO:0003777, GO:0005524, GO:0005871, GO:0007018, GO:0008017		Kinesin-like protein	KOG4280	0.403	4.92209	Gohir.A08G082800	45400410, 45400411, 45400412	1.41e-23	PTHR24115, PTHR24115:SF391			Gohir.A08G082800.3.p, Gohir.A08G082800.1.p, Gohir.A08G082800.2.p	PF00225	3.28e-25	FALSE	Gohir.A08G082800	107.605	Gohir.A08G082800.3, Gohir.A08G082800.1, Gohir.A08G082800.2
4799.2	EF hand calcium-binding protein family	AT3G03000			GO:0005509	EF-HAND CALCIUM-BINDING DOMAIN CONTAINING PROTEIN // CALCIUM-BINDING PROTEIN CML18-RELATED	Calmodulin and related proteins (EF-Hand superfamily)	KOG0027	0.320128	2.38306	Gohir.A08G154200	45400335	2.22e-11	PTHR10891, PTHR10891:SF290			Gohir.A08G154200.2.p	PF13499	1.45e-12	FALSE	Gohir.A08G154200	50.1189	Gohir.A08G154200.2
276.891			Soluble epoxide hydrolase	3.3.2.10	GO:0003824		Soluble epoxide hydrolase	KOG4178	0.260322	2.91827	Gohir.D13G224000	45405165, 45405166	3.69e-25	PTHR10992, PTHR10992:SF811			Gohir.D13G224000.2.p, Gohir.D13G224000.3.p	PF12697	7.51e-27	FALSE	Gohir.D13G224000	115.092	Gohir.D13G224000.2, Gohir.D13G224000.3
1531.14	MBOAT (membrane bound O-acyl transferase) family protein	AT5G55380	Long-chain-alcohol O-fatty-acyltransferase	2.3.1.75		Long-chain-alcohol O-fatty-acyltransferase / Wax synthase			0.317182	2.08507	Gohir.A04G010900	45388190	2.99e-09	PTHR31595, PTHR31595:SF13	wax esters biosynthesis II	PWY-5885	Gohir.A04G010900.2.p	PF13813	2.53e-10	FALSE	Gohir.A04G010900	40.0109	Gohir.A04G010900.2
22.8894					GO:0006812, GO:0015299, GO:0016021, GO:0055085	FAMILY NOT NAMED // CATION/H(+) ANTIPORTER 18			1.47459	8.16674	Gohir.A02G103100	45361981	1.58e-07	PTHR32468, PTHR32468:SF34			Gohir.A02G103100.1.p	PF00999	1.71e-08	FALSE	Gohir.A02G103100	31.799	Gohir.A02G103100.1
35544.6	Protein kinase family protein	AT2G40270	Non-specific serine/threonine protein kinase	2.7.11.1	GO:0004672, GO:0004713, GO:0005524, GO:0006468	FAMILY NOT NAMED // LEUCINE-RICH REPEAT PROTEIN KINASE-LIKE PROTEIN-RELATED	Serine/threonine protein kinase	KOG1187	0.33614	8.46522	Gohir.A08G202500	45397321	1.11e-72	PTHR27001, PTHR27001:SF60			Gohir.A08G202500.1.p	PF08263, PF00069	2.02e-75	FALSE	Gohir.A08G202500	337.7	Gohir.A08G202500.1
1683.83	Abscisic acid-responsive (TB2/DP1	AT5G42560					HVA22/DP1 gene product-related proteins	KOG1726	0.438566	3.31984	Gohir.A05G187100	45305248, 45305249	5.9e-11	PTHR12300, PTHR12300:SF26			Gohir.A05G187100.10.p, Gohir.A05G187100.7.p	PF03134	4.04e-12	FALSE	Gohir.A05G187100	48.1034	Gohir.A05G187100.10, Gohir.A05G187100.7
1460.65	ARIA-interacting double AP2 domain protein	AT1G16060			GO:0003677, GO:0003700, GO:0006355, GO:0007275	AP2-like factor			0.291501	2.27909	Gohir.A04G052600	45388166	1.34e-12	PTHR32467, PTHR32467:SF20			Gohir.A04G052600.1.p	PF00847	7.71e-14	FALSE	Gohir.A04G052600	55.8773	Gohir.A04G052600.1
70.9281							Uncharacterized conserved protein	KOG4693	0.97281	4.59096	Gohir.A08G205400	45398196, 45398197	0.000145	PTHR23244, PTHR23244:SF294			Gohir.A08G205400.1.p, Gohir.A08G205400.2.p	PF13415	2.73e-05	FALSE	Gohir.A08G205400	17.5986	Gohir.A08G205400.1, Gohir.A08G205400.2
11.1317			Non-specific serine/threonine protein kinase	2.7.11.1	GO:0004672, GO:0004713, GO:0005524, GO:0006468	SERINE/THREONINE KINASE // SERINE/THREONINE-PROTEIN KINASE SRK2E	Serine/threonine protein kinase	KOG0583	1.61208	7.12593	Gohir.A01G005800	45358444	9.58e-05	PTHR24343, PTHR24343:SF162			Gohir.A01G005800.1.p	PF00069	1.72e-05	FALSE	Gohir.A01G005800	18.4741	Gohir.A01G005800.1
598.396	NAC domain containing protein 44	AT3G01600			GO:0003677, GO:0006355				0.240233	3.16909	Gohir.A09G029900	45392309, 45392310	3.22e-33	PTHR31079, PTHR31079:SF2			Gohir.A09G029900.1.p, Gohir.A09G029900.2.p	PF02365	3.76e-35	FALSE	Gohir.A09G029900	153.039	Gohir.A09G029900.1, Gohir.A09G029900.2
1531.53	AtL5	AT3G62690			GO:0005515, GO:0008270		Predicted E3 ubiquitin ligase	KOG4172	0.649158	5.22634	Gohir.D08G086900	45345606, 45345607	1.82e-10	PTHR14155, PTHR14155:SF117			Gohir.D08G086900.3.p, Gohir.D08G086900.4.p	PF13639	1.32e-11	FALSE	Gohir.D08G086900	45.7877	Gohir.D08G086900.3, Gohir.D08G086900.4
79.6441	DNAJ heat shock N-terminal domain-containing protein	AT5G23240				DnaJ domain (DnaJ) // 4Fe-4S single cluster domain of Ferredoxin I (Fer4_13)	Molecular chaperone (DnaJ superfamily)	KOG0716	0.411175	2.78075	Gohir.A01G012600	45356742	7.49e-10	PTHR24078			Gohir.A01G012600.1.p	PF00226, PF13370	5.85e-11	FALSE	Gohir.A01G012600	42.8706	Gohir.A01G012600.1
142.419	Protein of unknown function (DUF784)	AT5G35405				Prolamin-like (Prolamin_like)			0.496738	5.58562	Gohir.A01G064100	45359092	1.93e-26	PTHR31207			Gohir.A01G064100.1.p	PF05617	3.56e-28	FALSE	Gohir.A01G064100	121.138	Gohir.A01G064100.1
53.5274	Thioredoxin superfamily protein	AT1G28480	Thioredoxin-disulfide reductase	1.8.1.9	GO:0009055, GO:0015035, GO:0045454	GLUTAREDOXIN // GLUTAREDOXIN-C9	Glutaredoxin and related proteins	KOG1752	0.577142	2.97531	Gohir.A05G158400	45303300	5.71e-06	PTHR10168, PTHR10168:SF69	thioredoxin pathway	THIOREDOX-PWY	Gohir.A05G158400.1.p	PF00462	7.98e-07	FALSE	Gohir.A05G158400	24.3616	Gohir.A05G158400.1
11.7167					GO:0006952, GO:0009607	Pathogenesis-related protein Bet v I family (Bet_v_1)			1.56367	7.20105	Gohir.D02G056600	45326053	3.29e-05	PTHR31213, PTHR31213:SF14			Gohir.D02G056600.1.p	PF00407	5.36e-06	FALSE	Gohir.D02G056600	20.7057	Gohir.D02G056600.1
313.055						UNCHARACTERIZED NODULIN-LIKE PROTEIN // MAJOR FACILITATOR PROTEIN			0.382156	3.62952	Gohir.A09G036300	45392249	5.65e-17	PTHR21576, PTHR21576:SF44			Gohir.A09G036300.1.p	PF06813	2.16e-18	FALSE	Gohir.A09G036300	76.5392	Gohir.A09G036300.1
1977.89	zinc finger protein-related	AT5G54630							0.231827	2.78068	Gohir.A01G073400	45356208, 45356209, 45356210, 45356211, 45356212	1.09e-27	PTHR31681, PTHR31681:SF10			Gohir.A01G073400.4.p, Gohir.A01G073400.1.p, Gohir.A01G073400.5.p, Gohir.A01G073400.7.p, Gohir.A01G073400.6.p		1.87e-29	FALSE	Gohir.A01G073400	126.982	Gohir.A01G073400.4, Gohir.A01G073400.1, Gohir.A01G073400.5, Gohir.A01G073400.7, Gohir.A01G073400.6
131.486	DYNAMIN-like 1C	AT1G14830			GO:0003924, GO:0005525	DYNAMIN-RELATED PROTEIN 1C			0.454691	3.3781	Gohir.D12G155800	45319852	4.8e-11	PTHR11566, PTHR11566:SF80			Gohir.D12G155800.1.p	PF01031, PF00350, PF02212	3.26e-12	FALSE	Gohir.D12G155800	48.5236	Gohir.D12G155800.1
13513.8	Glycoprotein membrane precursor GPI-anchored	AT3G06035							0.287225	2.48737	Gohir.A09G055400	45390826	5.22e-15	PTHR33976, PTHR33976:SF1			Gohir.A09G055400.1.p		2.39e-16	FALSE	Gohir.A09G055400	67.2479	Gohir.A09G055400.1
2152.18	Galactosyltransferase family protein	AT4G26940	Galactosylxylosylprotein 3-beta-galactosyltransferase	2.4.1.134	GO:0006486, GO:0008378, GO:0016020		Galactosyltransferases	KOG2288	0.346667	3.19925	Gohir.A01G080600	45357267, 45357268	4.5e-16	PTHR11214, PTHR11214:SF5			Gohir.A01G080600.1.p, Gohir.A01G080600.3.p	PF01762, PF13334	1.86e-17	FALSE	Gohir.A01G080600	72.2851	Gohir.A01G080600.1, Gohir.A01G080600.3
1314.57	RNAse THREE-like protein 1	AT1G80650				double strand RNA binding domain from DEAD END PROTEIN 1 (DND1_DSRM)			0.214292	4.19553	Gohir.A09G091200	45390580	3.85e-67				Gohir.A09G091200.1.p	PF14709	8.93e-70	FALSE	Gohir.A09G091200	311.782	Gohir.A09G091200.1
240.427	ABC-2 type transporter family protein	AT4G27420				ATP-BINDING CASSETTE TRANSPORTER // ABC TRANSPORTER G FAMILY MEMBER 9	Transporter	KOG0061	0.403821	2.02206	Gohir.A01G066500	45358547	8.73e-06	PTHR19241, PTHR19241:SF257			Gohir.A01G066500.1.p	PF00005, PF01061	1.27e-06	FALSE	Gohir.A01G066500	23.4755	Gohir.A01G066500.1
171.045			UDP-glucuronate 4-epimerase	5.1.3.6	GO:0003854, GO:0005975, GO:0006694, GO:0016616, GO:0016857, GO:0055114	NAD DEPENDENT EPIMERASE/DEHYDRATASE // SUBFAMILY NOT NAMED	UDP-glucose 4-epimerase/UDP-sulfoquinovose synthase	KOG1371	0.6729	4.54606	Gohir.D08G256300	45346486	2.18e-08	PTHR10366, PTHR10366:SF459	UDP-D-galacturonate biosynthesis I (from UDP-D-glucuronate)	PWY-4861	Gohir.D08G256300.1.p	PF01073	2.07e-09	FALSE	Gohir.D08G256300	35.9092	Gohir.D08G256300.1
799.139	RING/U-box superfamily protein	AT5G55970			GO:0005515, GO:0008270				0.332085	4.89082	Gohir.A01G093500	45355635, 45355636, 45355637, 45355638	2.81e-36	PTHR14155, PTHR14155:SF83			Gohir.A01G093500.2.p, Gohir.A01G093500.1.p, Gohir.A01G093500.3.p, Gohir.A01G093500.4.p	PF13639	2.76e-38	FALSE	Gohir.A01G093500	167.382	Gohir.A01G093500.2, Gohir.A01G093500.1, Gohir.A01G093500.3, Gohir.A01G093500.4
1039.8	Protein of unknown function (DUF567)	AT2G38640				FAMILY NOT NAMED // PROTEIN LURP-ONE-RELATED 8			0.349077	5.43907	Gohir.A09G094000	45390087	1.16e-38	PTHR31087, PTHR31087:SF22			Gohir.A09G094000.1.p	PF04525	9.89e-41	FALSE	Gohir.A09G094000	178.581	Gohir.A09G094000.1
9.70362	Plant invertase/pectin methylesterase inhibitor superfamily	AT1G23200	Pectinesterase	3.1.1.11	GO:0004857, GO:0005618, GO:0030599, GO:0042545	FAMILY NOT NAMED // PECTINESTERASE/PECTINESTERASE INHIBITOR 6-RELATED			1.64599	6.92851	Gohir.A01G145300	45357409	0.000238	PTHR31707, PTHR31707:SF27	homogalacturonan degradation	PWY-1081	Gohir.A01G145300.2.p	PF01095, PF04043	4.7e-05	FALSE	Gohir.A01G145300	16.5664	Gohir.A01G145300.2
7714.36	Protein of unknown function (DUF288)	AT2G41770							0.296702	3.02993	Gohir.A09G122300	45391299, 45391300	1e-19	PTHR31362, PTHR31362:SF1			Gohir.A09G122300.1.p, Gohir.A09G122300.2.p	PF03385	3.06e-21	FALSE	Gohir.A09G122300	89.5038	Gohir.A09G122300.1, Gohir.A09G122300.2
518.047	lsd one like 1	AT1G32540							0.381737	2.82424	Gohir.A08G157800	45398240, 45398241, 45398242	5.24e-11	PTHR31747, PTHR31747:SF1			Gohir.A08G157800.1.p, Gohir.A08G157800.2.p, Gohir.A08G157800.3.p	PF06943	3.58e-12	FALSE	Gohir.A08G157800	48.3436	Gohir.A08G157800.1, Gohir.A08G157800.2, Gohir.A08G157800.3
1879.58						FAMILY NOT NAMED // PROTEIN ROOT HAIR SPECIFIC 17			0.389619	4.27879	Gohir.A01G173700	45359234	1.54e-20	PTHR31818, PTHR31818:SF0			Gohir.A01G173700.1.p	PF10250	4.4e-22	FALSE	Gohir.A01G173700	93.3396	Gohir.A01G173700.1
10103.3	exocyst subunit exo70 family protein A2	AT5G52340			GO:0000145, GO:0006887	EXOCYST SUBUNIT EXO70 FAMILY PROTEIN A3-RELATED			0.273202	2.73129	Gohir.A09G134700	45389920	2.16e-19	PTHR12542, PTHR12542:SF41			Gohir.A09G134700.1.p	PF03081	6.79e-21	FALSE	Gohir.A09G134700	87.9261	Gohir.A09G134700.1
24874.9	alpha-L-arabinofuranosidase 1	AT3G10740	Non-reducing end alpha-L-arabinofuranosidase	3.2.1.55	GO:0046373, GO:0046556				0.274903	2.87379	Gohir.A01G192500	45357696, 45357697, 45357698	6.98e-21	PTHR31776, PTHR31776:SF0			Gohir.A01G192500.1.p, Gohir.A01G192500.2.p, Gohir.A01G192500.3.p	PF06964	1.95e-22	FALSE	Gohir.A01G192500	94.9522	Gohir.A01G192500.1, Gohir.A01G192500.2, Gohir.A01G192500.3
826.969	HCP-like superfamily protein with MYND-type zinc finger	AT1G67340			GO:0005515	MYND finger (zf-MYND) // Sel1 repeat (Sel1)			0.310128	2.54039	Gohir.A03G126100	45365528	1.41e-13	PTHR12298, PTHR12298:SF7			Gohir.A03G126100.1.p	PF08238, PF01753	7.38e-15	FALSE	Gohir.A03G126100	60.4949	Gohir.A03G126100.1
8918.64	prenylated RAB acceptor 1.B4	AT2G38360				PRENYLATED RAB ACCEPTOR 1-RELATED // PRA1 FAMILY PROTEIN B1-RELATED	Prenylated rab acceptor 1	KOG3142	0.324502	2.06602	Gohir.A01G229900	45358606	1.01e-08	PTHR19317, PTHR19317:SF9			Gohir.A01G229900.1.p	PF03208	9.16e-10	FALSE	Gohir.A01G229900	37.4963	Gohir.A01G229900.1
2713.9	Protein kinase superfamily protein	AT5G02290	Non-specific serine/threonine protein kinase, Non-specific protein-tyrosine kinase	2.7.11.1, 2.7.10.2	GO:0004672, GO:0004713, GO:0005524, GO:0006468	interleukin-1 receptor-associated kinase 4 (IRAK4)	Serine/threonine protein kinase	KOG1187	0.21631	2.18567	Gohir.A09G155800	45392659	1.15e-20	PTHR27001, PTHR27001:SF149			Gohir.A09G155800.1.p	PF00069	3.25e-22	FALSE	Gohir.A09G155800	93.9433	Gohir.A09G155800.1
915.727	(1 of 1) PF03745 - Domain of unknown function (DUF309) (DUF309)	AT2G41120				Domain of unknown function (DUF309) (DUF309)			0.522683	7.64607	Gohir.A01G197400	45356460	6.81e-32	PTHR34796, PTHR34796:SF1			Gohir.A01G197400.1.p	PF03745	8.74e-34	FALSE	Gohir.A01G197400	146.786	Gohir.A01G197400.1
1457.6		AT3G53630							0.259869	2.95969	Gohir.A09G158500	45392611	1.03e-24	PTHR35286, PTHR35286:SF1			Gohir.A09G158500.1.p		2.17e-26	FALSE	Gohir.A09G158500	112.987	Gohir.A09G158500.1
521778	Bifunctional inhibitor/lipid-transfer protein/seed storage 2S albumin superfamily protein	AT3G22620				FAMILY NOT NAMED // BIFUNCTIONAL INHIBITOR/LIPID-TRANSFER PROTEIN/SEED STORAGE 2S ALBUMIN-LIKE PROTEIN-RELATED			0.283281	3.8253	Gohir.A02G033100	45361256	1.34e-31	PTHR33044, PTHR33044:SF13			Gohir.A02G033100.1.p	PF14368	1.74e-33	FALSE	Gohir.A02G033100	145.413	Gohir.A02G033100.1
32862	S-adenosylmethionine synthetase 1	AT1G02500	Methionine adenosyltransferase	2.5.1.6	GO:0004478, GO:0005524, GO:0006556				0.322405	4.2472	Gohir.A02G057600	45362149, 45362150	5.59e-29	PTHR11964, PTHR11964:SF16	<i>S</i>-adenosyl-L-methionine cycle II, S-adenosyl-L-methionine biosynthesis, ethylene biosynthesis I (plants), L-methionine salvage cycle II (plants), L-methionine salvage cycle I (bacteria and plants)	PWY-5041, SAM-PWY, ETHYL-PWY, PWY-7270, PWY-7528	Gohir.A02G057600.1.p, Gohir.A02G057600.2.p	PF02773, PF00438, PF02772	8.54e-31	FALSE	Gohir.A02G057600	133.114	Gohir.A02G057600.1, Gohir.A02G057600.2
2744.35	O-fucosyltransferase family protein	AT2G37980				O-FUCOSYLTRANSFERASE FAMILY PROTEIN			0.267683	3.43468	Gohir.A09G162900	45389151	7.44e-30	PTHR31741, PTHR31741:SF4			Gohir.A09G162900.1.p	PF10250	1.07e-31	FALSE	Gohir.A09G162900	137.24	Gohir.A09G162900.1
1769.9			Non-specific serine/threonine protein kinase	2.7.11.1	GO:0004672, GO:0004713, GO:0005515, GO:0005524, GO:0006468		Serine/threonine protein kinase, Ras suppressor protein (contains leucine-rich repeats)	KOG1187, KOG0617	0.331711	5.0101	Gohir.A02G066100	45359680, 45359681	2.16e-36	PTHR27000, PTHR27000:SF92, PTHR27000:SF212			Gohir.A02G066100.1.p, Gohir.A02G066100.2.p	PF08263, PF00560, PF00069, PF13855	2.09e-38	FALSE	Gohir.A02G066100	167.932	Gohir.A02G066100.1, Gohir.A02G066100.2
421.526	Lung seven transmembrane receptor family protein	AT5G42090			GO:0007186, GO:0016021, GO:0019236	LUNG SEVEN TRANSMEMBRANE RECEPTOR // DBJ|BAA84809.1			0.362745	2.19748	Gohir.A02G098800	45359328	5.78e-08	PTHR21229, PTHR21229:SF22			Gohir.A02G098800.1.p	PF10192	5.86e-09	FALSE	Gohir.A02G098800	33.8806	Gohir.A02G098800.1
20173.6	Galactose oxidase/kelch repeat superfamily protein	AT2G44130			GO:0005515	Kelch motif (Kelch_1)			0.315077	2.40939	Gohir.A09G173000	45389366	6.2e-12	PTHR24412, PTHR24412:SF230			Gohir.A09G173000.3.p	PF01344	3.81e-13	FALSE	Gohir.A09G173000	52.7395	Gohir.A09G173000.3
78.3449					GO:0003677	MYB-LIKE DNA-BINDING PROTEIN MYB // SUBFAMILY NOT NAMED			0.524605	3.93949	Gohir.A02G108800	45360717	1.46e-11	PTHR10641, PTHR10641:SF496			Gohir.A02G108800.1.p	PF13921	9.33e-13	FALSE	Gohir.A02G108800	50.98	Gohir.A02G108800.1
393.288			Arylformamidase	3.5.1.9	GO:0004061, GO:0019441				0.482092	2.10262	Gohir.A12G022500	45351654, 45351655, 45351656, 45351657, 45351658, 45351659	0.000145	PTHR31118			Gohir.A12G022500.2.p, Gohir.A12G022500.3.p, Gohir.A12G022500.5.p, Gohir.A12G022500.4.p, Gohir.A12G022500.6.p, Gohir.A12G022500.7.p	PF04199	2.71e-05	FALSE	Gohir.A12G022500	17.612	Gohir.A12G022500.2, Gohir.A12G022500.3, Gohir.A12G022500.5, Gohir.A12G022500.4, Gohir.A12G022500.6, Gohir.A12G022500.7
260.827									0.363833	4.83022	Gohir.A09G173800	45389476	3.74e-33	PTHR34780			Gohir.A09G173800.1.p		4.4e-35	FALSE	Gohir.A09G173800	152.723	Gohir.A09G173800.1
813.629	phytosulfokin receptor 1	AT2G02220	Non-specific serine/threonine protein kinase	2.7.11.1	GO:0004672, GO:0004713, GO:0005515, GO:0005524, GO:0006468	FAMILY NOT NAMED // PHYTOSULFOKINE RECEPTOR 1	Serine/threonine protein kinase	KOG1187	0.306408	2.3972	Gohir.D02G135100	45327787	1.47e-12	PTHR27000, PTHR27000:SF204			Gohir.D02G135100.1.p	PF08263, PF00560, PF00069, PF13855	8.53e-14	FALSE	Gohir.D02G135100	55.6807	Gohir.D02G135100.1
1923.09	cytochrome P450	AT1G64950			GO:0004497, GO:0005506, GO:0016705, GO:0020037, GO:0055114	Cytochrome O450 CYO2 subfamily	Cytochrome P450 CYP2 subfamily	KOG0156	0.328121	2.97376	Gohir.A02G114800	45359558	7.89e-16	PTHR24298, PTHR24298:SF115			Gohir.A02G114800.1.p	PF00067	3.34e-17	FALSE	Gohir.A02G114800	71.1316	Gohir.A02G114800.1
268.985									0.493693	2.73414	Gohir.D10G050000	45371467	1.35e-06	PTHR33181, PTHR33181:SF4			Gohir.D10G050000.1.p		1.69e-07	FALSE	Gohir.D10G050000	27.3632	Gohir.D10G050000.1
772.842	sulfotransferase 17	AT1G18590	Desulfoglucosinolate sulfotransferase	2.8.2.24	GO:0008146	Desulfoglucosinolate sulfotransferase	Sulfotransferase	KOG1584	0.663766	8.2283	Gohir.A12G184000	45350745	7.75e-23	PTHR11783, PTHR11783:SF74			Gohir.A12G184000.1.p	PF00685	1.87e-24	FALSE	Gohir.A12G184000	104.152	Gohir.A12G184000.1
988.097									0.301308	2.91263	Gohir.A09G189000	45391234, 45391235	4.43e-18				Gohir.A09G189000.1.p, Gohir.A09G189000.2.p		1.54e-19	FALSE	Gohir.A09G189000	81.7597	Gohir.A09G189000.1, Gohir.A09G189000.2
32.8487					GO:0003677, GO:0003700, GO:0006355	FAMILY NOT NAMED // DEHYDRATION-RESPONSIVE ELEMENT-BINDING PROTEIN 3-RELATED			0.609004	3.25516	Gohir.A02G118900	45361625	1.39e-06	PTHR31985, PTHR31985:SF23			Gohir.A02G118900.1.p	PF00847	1.74e-07	FALSE	Gohir.A02G118900	27.303	Gohir.A02G118900.1
872.526	glucuronidase 2	AT5G07830	Beta-glucuronidase, Baicalin-beta-D-glucuronidase	3.2.1.31, 3.2.1.167	GO:0016020, GO:0016798				0.334176	5.26628	Gohir.A09G243000	45391294, 45391295	1.37e-40	PTHR14363, PTHR14363:SF17, PTHR14363:SF13	baicalein degradation (hydrogen peroxide detoxification), luteolin triglucuronide degradation, wogonin metabolism	PWY-7214, PWY-7445, PWY-7213	Gohir.A09G243000.1.p, Gohir.A09G243000.2.p	PF03662	1.09e-42	FALSE	Gohir.A09G243000	187.557	Gohir.A09G243000.1, Gohir.A09G243000.2
5352.34					GO:0016021, GO:0055085	Predicted membrane protein	Predicted membrane protein	KOG2722	0.249706	2.61901	Gohir.A07G075800	45368142	1.74e-21	PTHR31419, PTHR31419:SF3			Gohir.A07G075800.1.p	PF03547	4.64e-23	FALSE	Gohir.A07G075800	97.794	Gohir.A07G075800.1
183.617	RING/U-box superfamily protein	AT3G51325			GO:0005515, GO:0008270	RING FINGER DOMAIN-CONTAINING // RING ZINC FINGER-CONTAINING PROTEIN			0.483047	5.79515	Gohir.A02G173100	45360832	7.51e-29	PTHR14155, PTHR14155:SF102			Gohir.A02G173100.1.p	PF13639	1.17e-30	FALSE	Gohir.A02G173100	132.489	Gohir.A02G173100.1
234.117			Protein-serine/threonine phosphatase	3.1.3.16	GO:0003824, GO:0004722, GO:0006470		Serine/threonine protein phosphatase	KOG0698	0.460034	2.73022	Gohir.D02G056300	45328014, 45328015	1.81e-07	PTHR13832, PTHR13832:SF198			Gohir.D02G056300.2.p, Gohir.D02G056300.3.p	PF00481	1.98e-08	FALSE	Gohir.D02G056300	31.5148	Gohir.D02G056300.2, Gohir.D02G056300.3
3016.64	cAMP-regulated phosphoprotein 19-related protein	AT4G16146				FAMILY NOT NAMED // CAMP-REGULATED PHOSPHOPROTEIN 19-RELATED PROTEIN	Regulator of ATP-sensitive K+ channels Alpha-endosulfine/ARPP-19 and related cAMP-regulated phosphoproteins	KOG4076	0.36501	2.45435	Gohir.D10G177300	45373264	2.15e-09	PTHR34804, PTHR34804:SF1			Gohir.D10G177300.1.p	PF04667	1.78e-10	FALSE	Gohir.D10G177300	40.691	Gohir.D10G177300.1
19421.5	AMP-dependent synthetase and ligase family protein	AT5G63380			GO:0003824, GO:0008152	FAMILY NOT NAMED // 4-COUMARATE--COA LIGASE-LIKE 9			0.32897	2.99297	Gohir.A09G246000	45391588	7.68e-16	PTHR24096, PTHR24096:SF251			Gohir.A09G246000.1.p	PF00501, PF13193	3.25e-17	FALSE	Gohir.A09G246000	71.189	Gohir.A09G246000.1
31138.1	Protein kinase superfamily protein	AT2G28250	Non-specific serine/threonine protein kinase	2.7.11.1	GO:0004672, GO:0004713, GO:0005524, GO:0006468		Serine/threonine protein kinase	KOG1187	0.343371	3.42803	Gohir.A03G032000	45363191, 45363192, 45363193, 45363194, 45363195, 45363196, 45363197, 45363198, 45363199, 45363200, 45363201, 45363202	3.11e-18	PTHR27001, PTHR27001:SF78			Gohir.A03G032000.6.p, Gohir.A03G032000.10.p, Gohir.A03G032000.8.p, Gohir.A03G032000.7.p, Gohir.A03G032000.9.p, Gohir.A03G032000.2.p, Gohir.A03G032000.3.p, Gohir.A03G032000.15.p, Gohir.A03G032000.14.p, Gohir.A03G032000.13.p, Gohir.A03G032000.12.p, Gohir.A03G032000.11.p	PF00069	1.07e-19	FALSE	Gohir.A03G032000	82.4755	Gohir.A03G032000.6, Gohir.A03G032000.10, Gohir.A03G032000.8, Gohir.A03G032000.7, Gohir.A03G032000.9, Gohir.A03G032000.2, Gohir.A03G032000.3, Gohir.A03G032000.15, Gohir.A03G032000.14, Gohir.A03G032000.13, Gohir.A03G032000.12, Gohir.A03G032000.11
17443.6	Nodulin MtN3 family protein	AT1G21460					Multitransmembrane protein	KOG1623	0.427559	3.77217	Gohir.D02G073500	45326547, 45326548	5.52e-14	PTHR10791, PTHR10791:SF44			Gohir.D02G073500.1.p, Gohir.D02G073500.2.p	PF03083	2.78e-15	FALSE	Gohir.D02G073500	62.4193	Gohir.D02G073500.1, Gohir.D02G073500.2
2089.93	Protein of unknown function (DUF579)	AT4G24910				Polysaccharide biosynthesis (Polysacc_synt_4)			0.336206	6.5909	Gohir.A09G247100	45392152	8.85e-56	PTHR31444, PTHR31444:SF7			Gohir.A09G247100.2.p	PF04669	3.19e-58	FALSE	Gohir.A09G247100	258.764	Gohir.A09G247100.2
1358.37	vacuolar sorting receptor homolog 1	AT3G52850			GO:0005509				0.316922	2.603	Gohir.A03G087900	45363164, 45363165, 45363166, 45363167, 45363168	1.6e-13	PTHR22765, PTHR22765:SF58			Gohir.A03G087900.1.p, Gohir.A03G087900.2.p, Gohir.A03G087900.3.p, Gohir.A03G087900.4.p, Gohir.A03G087900.5.p	PF02225, PF12662	8.39e-15	FALSE	Gohir.A03G087900	60.2421	Gohir.A03G087900.1, Gohir.A03G087900.2, Gohir.A03G087900.3, Gohir.A03G087900.4, Gohir.A03G087900.5
134.794	Chaperonin-like RbcX protein	AT4G04330				CHAPERONIN-LIKE RBCX PROTEIN			0.61042	3.78069	Gohir.A10G011300	45384749	1.39e-07	PTHR33791, PTHR33791:SF1			Gohir.A10G011300.1.p	PF02341	1.5e-08	FALSE	Gohir.A10G011300	32.0568	Gohir.A10G011300.1
12215.1	Major facilitator superfamily protein	AT1G68570			GO:0005215, GO:0006810, GO:0016020	PROTEIN NRT1/ PTR FAMILY 3.1			0.393205	8.38186	Gohir.A03G100500	45365334	1.11e-53	PTHR11654, PTHR11654:SF178			Gohir.A03G100500.1.p	PF00854	4.46e-56	FALSE	Gohir.A03G100500	248.921	Gohir.A03G100500.1
43.2036						Domain of unknown function (DUF3511) (DUF3511)			0.610678	2.48816	Gohir.A05G031100	45303537	0.000399	PTHR33193, PTHR33193:SF11			Gohir.A05G031100.1.p	PF12023	8.26e-05	FALSE	Gohir.A05G031100	15.4984	Gohir.A05G031100.1
39.3268	(1 of 28) PF14009 - Domain of unknown function (DUF4228) (DUF4228)	AT1G60010							0.562536	2.21792	Gohir.D02G165400	45326415, 45326416	0.000554	PTHR33413, PTHR33413:SF4			Gohir.D02G165400.1.p, Gohir.D02G165400.2.p	PF14009	0.000118	FALSE	Gohir.D02G165400	14.8172	Gohir.D02G165400.1, Gohir.D02G165400.2
215677	cellulose synthase family protein	AT4G18780	Cellulose synthase (UDP-forming)	2.4.1.12					0.421062	6.13036	Gohir.A10G035300	45385226, 45385227	1.48e-29	PTHR13301, PTHR13301:SF31	cellulose biosynthesis	PWY-1001	Gohir.A10G035300.1.p, Gohir.A10G035300.2.p	PF13632, PF14569	2.18e-31	FALSE	Gohir.A10G035300	135.822	Gohir.A10G035300.1, Gohir.A10G035300.2
5420.32	Protein kinase superfamily protein	AT4G34500	Non-specific serine/threonine protein kinase	2.7.11.1	GO:0004672, GO:0004713, GO:0005524, GO:0006468	Non-specific serine/threonine protein kinase / threonine-specific protein kinase	Serine/threonine protein kinase	KOG1187	0.554351	5.27322	Gohir.A03G194300	45365900	3.85e-14	PTHR27001, PTHR27001:SF25			Gohir.A03G194300.1.p	PF00069	1.91e-15	FALSE	Gohir.A03G194300	63.1581	Gohir.A03G194300.1
244.117									0.484011	3.4715	Gohir.D04G031300	45409736	5.16e-10	PTHR33133, PTHR33133:SF8			Gohir.D04G031300.1.p		3.96e-11	FALSE	Gohir.D04G031300	43.6346	Gohir.D04G031300.1
359.394			Phospholipase A(1)	3.1.1.32	GO:0006629	Phospholipase A(1) / Phospholipase A1	Predicted lipase	KOG4569	0.648165	8.25318	Gohir.A10G044400	45386059	1.16e-37	PTHR31403, PTHR31403:SF11	phosphatidylcholine acyl editing, phospholipases	PWY-6803, LIPASYN-PWY	Gohir.A10G044400.1.p	PF01764	1.05e-39	FALSE	Gohir.A10G044400	173.891	Gohir.A10G044400.1
719.339		AT3G13275							0.382095	3.50333	Gohir.A04G003000	45388024	1.21e-15	PTHR36753			Gohir.A04G003000.3.p		5.2e-17	FALSE	Gohir.A04G003000	70.2596	Gohir.A04G003000.3
2978.34	Protein of unknown function (DUF1218)	AT4G27435				Protein of unknown function (DUF1218) (DUF1218)			0.283491	3.86599	Gohir.A04G024600	45387719	2.07e-32	PTHR31769, PTHR31769:SF16			Gohir.A04G024600.1.p	PF06749	2.55e-34	FALSE	Gohir.A04G024600	149.231	Gohir.A04G024600.1
5105.63	Late embryogenesis abundant (LEA) hydroxyproline-rich glycoprotein family	AT1G17620				Late embryogenesis abundant protein (LEA_2)			0.282589	5.54995	Gohir.A10G058400	45383325	1.29e-57	PTHR31234, PTHR31234:SF6			Gohir.A10G058400.1.p	PF03168	4.38e-60	FALSE	Gohir.A10G058400	267.31	Gohir.A10G058400.1
12.3375									1.39071	5.44431	Gohir.A04G080500	45386342	0.00017				Gohir.A04G080500.1.p		3.24e-05	FALSE	Gohir.A04G080500	17.2723	Gohir.A04G080500.1
25028.2									0.281753	2.014	Gohir.A10G070900	45383749	8.2e-11	PTHR31568			Gohir.A10G070900.1.p		5.72e-12	FALSE	Gohir.A10G070900	47.4247	Gohir.A10G070900.1
4094.15	ARG1-like 1	AT1G24120				CHAPERONE PROTEIN DNAJ 16-RELATED	Molecular chaperone (DnaJ superfamily)	KOG0713	0.211427	3.13277	Gohir.A04G098700	45386538	1.25e-40	PTHR24078, PTHR24078:SF242			Gohir.A04G098700.1.p	PF00226	9.83e-43	FALSE	Gohir.A04G098700	187.753	Gohir.A04G098700.1
126.213					GO:0005515	- F-box domain (F-box)			0.486844821	5.41518	Gohir.A10G077500	45384555	1.76e-26	PTHR32133, PTHR32133:SF89			Gohir.A10G077500.1.p	PF00646	3.24e-28	FALSE	Gohir.A10G077500	121.325	Gohir.A10G077500.1
584.552	Major facilitator superfamily protein	AT2G20780			GO:0016020, GO:0016021, GO:0022857, GO:0022891, GO:0055085	POLYOL TRANSPORTER 4-RELATED	Predicted transporter (major facilitator superfamily)	KOG0254	0.364334	2.78931	Gohir.A04G104600	45386862	9.53e-12	PTHR23500, PTHR23500:SF13			Gohir.A04G104600.1.p	PF00083	5.96e-13	FALSE	Gohir.A04G104600	51.8589	Gohir.A04G104600.1
243.483	Protein of unknown function (DUF810)	AT2G20010							0.362132	3.27779	Gohir.A05G025600	45306609, 45306610	5.06e-16	PTHR31280, PTHR31280:SF7			Gohir.A05G025600.1.p, Gohir.A05G025600.2.p	PF05664	2.1e-17	FALSE	Gohir.A05G025600	72.0461	Gohir.A05G025600.1, Gohir.A05G025600.2
6101.47	Calcium-dependent lipid-binding (CaLB domain) family protein	AT5G04220			GO:0005515		Synaptic vesicle protein rabphilin-3A	KOG1013	0.234661	2.49887	Gohir.A10G204800	45382865, 45382866, 45382867	2.54e-22	PTHR10774, PTHR10774:SF62			Gohir.A10G204800.1.p, Gohir.A10G204800.2.p, Gohir.A10G204800.3.p	PF00168, PF17047	6.36e-24	FALSE	Gohir.A10G204800	101.731	Gohir.A10G204800.1, Gohir.A10G204800.2, Gohir.A10G204800.3
2177.5	myo-inositol oxygenase 2	AT2G19800	Inositol oxygenase	1.13.99.1	GO:0005506, GO:0005737, GO:0019310, GO:0050113, GO:0055114		Aldehyde reductase	KOG1573	0.452346	4.52585	Gohir.D06G068200	45320753, 45320754, 45320755, 45320756	9.77e-17	PTHR12588, PTHR12588:SF1	UDP-&alpha;-D-glucuronate biosynthesis (from <i>myo</i>-inositol)	PWY-4841	Gohir.D06G068200.1.p, Gohir.D06G068200.4.p, Gohir.D06G068200.2.p, Gohir.D06G068200.5.p	PF05153	3.82e-18	FALSE	Gohir.D06G068200	75.4141	Gohir.D06G068200.1, Gohir.D06G068200.4, Gohir.D06G068200.2, Gohir.D06G068200.5
35373.8	Phospholipase A2 family protein	AT2G06925	Phospholipase A(2)	3.1.1.4	, GO:0004623, GO:0005509, GO:0016042	secretory phospholipase A2 (PLA2G			0.331844	5.3236	Gohir.A05G001700	45303271	1.35e-38	PTHR11716, PTHR11716:SF54	phospholipid remodeling (phosphatidylethanolamine, phospholipid remodeling (phosphatidate, phosphatidylcholine acyl editing, phospholipid remodeling (phosphatidylcholine, phospholipases	PWY-7409, PWY-7417, PWY-6803, PWY-7416, LIPASYN-PWY	Gohir.A05G001700.1.p		1.15e-40	FALSE	Gohir.A05G001700	178.275	Gohir.A05G001700.1
372.815	phosphofructokinase 3	AT4G26270	6-phosphofructokinase	2.7.1.11	GO:0003872, GO:0006002, GO:0006096, , GO:0005524				0.346174	4.02484	Gohir.A05G027100	45304882, 45304883, 45304884	9.13e-25	PTHR13697, PTHR13697:SF7	homolactic fermentation, glycolysis III (from glucose), glycolysis IV (plant cytosol), superpathway of cytosolic glycolysis (plants)	ANAEROFRUCAT-PWY, ANAGLYCOLYSIS-PWY, PWY-1042, PWY-5464	Gohir.A05G027100.1.p, Gohir.A05G027100.3.p, Gohir.A05G027100.2.p	PF00365	1.92e-26	FALSE	Gohir.A05G027100	113.233	Gohir.A05G027100.1, Gohir.A05G027100.3, Gohir.A05G027100.2
913.435	Integral membrane Yip1 family protein	AT2G39805			GO:0016020	INTEGRAL MEMBRANE YIP1 FAMILY PROTEIN	Uncharacterized conserved protein	KOG3114	0.250734	2.22852	Gohir.A10G223500	45384291	3.49e-16	PTHR12822, PTHR12822:SF5			Gohir.A10G223500.1.p	PF04893	1.43e-17	FALSE	Gohir.A10G223500	72.8043	Gohir.A10G223500.1
2080.45		AT5G57910							0.326227	2.54432	Gohir.D05G054500	45311866	2.69e-12	PTHR34807, PTHR34807:SF3			Gohir.D05G054500.1.p		1.6e-13	FALSE	Gohir.D05G054500	54.4482	Gohir.D05G054500.1
1553.15					GO:0005515	Notchless-like WD40 repeat-containing protein // WD40 repeat-containing protein	Notchless-like WD40 repeat-containing protein, WD40 repeat-containing protein	KOG0271, KOG0295	0.395352	3.91204	Gohir.D06G093400	45323531	2.48e-17	PTHR22844, PTHR22844:SF213			Gohir.D06G093400.1.p	PF00400	9.18e-19	FALSE	Gohir.D06G093400	78.2278	Gohir.D06G093400.1
15011.3	Endomembrane protein 70 protein family	AT2G24170			GO:0016021				0.256035	4.00088	Gohir.A05G055200	45304878, 45304879	1.51e-41	PTHR10766, PTHR10766:SF46			Gohir.A05G055200.1.p, Gohir.A05G055200.2.p	PF02990	1.13e-43	FALSE	Gohir.A05G055200	192.054	Gohir.A05G055200.1, Gohir.A05G055200.2
3227.6	phosphatidyl serine synthase family protein	AT1G15110	CDP-diacylglycerol--serine O-phosphatidyltransferase	2.7.8.8	GO:0006659				0.291382	2.56124	Gohir.D12G146300	45316627, 45316628, 45316629, 45316630	2.19e-15	PTHR15362, PTHR15362:SF6	phosphatidylethanolamine biosynthesis I	PWY-5669	Gohir.D12G146300.1.p, Gohir.D12G146300.3.p, Gohir.D12G146300.4.p, Gohir.D12G146300.2.p	PF03034	9.67e-17	FALSE	Gohir.D12G146300	69.036	Gohir.D12G146300.1, Gohir.D12G146300.3, Gohir.D12G146300.4, Gohir.D12G146300.2
1562.32									0.276277	3.90067	Gohir.A10G238100	45383397, 45383398, 45383399	5.83e-35	PTHR32285, PTHR32285:SF62			Gohir.A10G238100.1.p, Gohir.A10G238100.2.p, Gohir.A10G238100.3.p	PF13839, PF14416	6.21e-37	FALSE	Gohir.A10G238100	161.193	Gohir.A10G238100.1, Gohir.A10G238100.2, Gohir.A10G238100.3
409.627	Protein kinase superfamily protein	AT2G28940	Non-specific serine/threonine protein kinase	2.7.11.1	GO:0004672, GO:0004713, GO:0005524, GO:0006468	Non-specific serine/threonine protein kinase / threonine-specific protein kinase	Serine/threonine protein kinase	KOG1187	0.450393	3.0998	Gohir.A05G095300	45303076	1.85e-09	PTHR27001, PTHR27001:SF140			Gohir.A05G095300.1.p	PF07714	1.52e-10	FALSE	Gohir.A05G095300	41.008	Gohir.A05G095300.1
364.442	ENTH/ANTH/VHS superfamily protein	AT4G40080			GO:0005543	CLATHRIN ASSEMBLY PROTEIN // SUBFAMILY NOT NAMED			0.331519	3.27945	Gohir.A11G051000	45331208	9.49e-19	PTHR22951, PTHR22951:SF18			Gohir.A11G051000.1.p	PF07651	3.12e-20	FALSE	Gohir.A11G051000	84.91	Gohir.A11G051000.1
774.979	HCP-like superfamily protein with MYND-type zinc finger	AT1G67340			GO:0005515	MYND finger (zf-MYND) // F-box-like (F-box-like)			0.361627	2.699	Gohir.D12G152600	45316938	2.99e-11	PTHR12298, PTHR12298:SF7			Gohir.D12G152600.1.p	PF01753, PF12937	1.98e-12	FALSE	Gohir.D12G152600	49.5015	Gohir.D12G152600.1
1811.89	pleiotropic drug resistance 12	AT1G15520	Iron-chelate-transporting ATPase	3.6.3.34	GO:0005524, GO:0016020, GO:0016887	Iron-chelate-transporting ATPase			0.563626	3.44239	Gohir.A05G123900	45303080	2.42e-07	PTHR19241, PTHR19241:SF219			Gohir.A05G123900.3.p	PF00005, PF01061, PF08370, PF14510	2.69e-08	FALSE	Gohir.A05G123900	30.9171	Gohir.A05G123900.3
627.998	RNA-binding protein 47C	AT1G47490			GO:0003676	FAMILY NOT NAMED // POLYADENYLATE-BINDING PROTEIN RBP47A	Apoptosis-promoting RNA-binding protein TIA-1/TIAR (RRM superfamily)	KOG0148	0.351764	2.49299	Gohir.A05G200300	45308330	2.2e-10	PTHR24012, PTHR24012:SF403			Gohir.A05G200300.1.p	PF00076	1.62e-11	FALSE	Gohir.A05G200300	45.3875	Gohir.A05G200300.1
3603.97	Matrixin family protein	AT2G45040	Neutrophil collagenase	3.4.24.34	GO:0004222, GO:0006508, GO:0008237, GO:0008270, GO:0031012	matrix metalloproteinase-20 (enamelysin) [EC:3.4.24.-] (MMP20)			0.473106	8.57766	Gohir.A11G077900	45329322	2.17e-41	PTHR10201, PTHR10201:SF140			Gohir.A11G077900.1.p	PF00413, PF01471	1.64e-43	FALSE	Gohir.A11G077900	191.317	Gohir.A11G077900.1
240.33					GO:0003677	DNAJ HOMOLOG SUBFAMILY C MEMBER // DUPLICATED SANT DNA-BINDING DOMAIN-CONTAINING PROTEIN			0.399746	2.10733	Gohir.D09G096400	45374310	2.7e-06	PTHR24078, PTHR24078:SF279			Gohir.D09G096400.3.p	PF00249	3.56e-07	FALSE	Gohir.D09G096400	25.9171	Gohir.D09G096400.3
217.337	Domain of unknown function (DUF303)	AT3G53010	Acetylxylan esterase	3.1.1.72					1.10362	9.59799	Gohir.A05G206100	45308023, 45308024	2e-36	PTHR31988, PTHR31988:SF4			Gohir.A05G206100.1.p, Gohir.A05G206100.2.p	PF03629	1.93e-38	FALSE	Gohir.A05G206100	168.091	Gohir.A05G206100.1, Gohir.A05G206100.2
35082.9	Plant invertase/pectin methylesterase inhibitor superfamily	AT2G45220	Pectinesterase	3.1.1.11	GO:0004857, GO:0005618, GO:0030599, GO:0042545	PECTINESTERASE/PECTINESTERASE INHIBITOR 17-RELATED			0.511486	3.62766	Gohir.A11G079800	45328544	1.98e-09	PTHR31707, PTHR31707:SF11	homogalacturonan degradation	PWY-1081	Gohir.A11G079800.1.p	PF01095, PF04043	1.63e-10	FALSE	Gohir.A11G079800	40.8619	Gohir.A11G079800.1
4612.67	WPP domain protein 1	AT5G43070				FAMILY NOT NAMED // WPP DOMAIN-CONTAINING PROTEIN 1-RELATED			0.274332	2.01332	Gohir.A05G206500	45305257	2.31e-11	PTHR34362, PTHR34362:SF1			Gohir.A05G206500.1.p	PF13943	1.51e-12	FALSE	Gohir.A05G206500	50.0344	Gohir.A05G206500.1
2791	WEE1 kinase homolog	AT1G02970	Non-specific protein-tyrosine kinase	2.7.10.2	GO:0004672, GO:0004713, GO:0005524, GO:0006468		Cyclin-dependent kinase WEE1, MEKK and related serine/threonine protein kinases	KOG0601, KOG0198	0.319047	3.54955	Gohir.A11G115900	45328431, 45328432	2.37e-22	PTHR11042, PTHR11042:SF69			Gohir.A11G115900.1.p, Gohir.A11G115900.3.p	PF07714	5.89e-24	FALSE	Gohir.A11G115900	101.882	Gohir.A11G115900.1, Gohir.A11G115900.3
998.495	ROP-interactive CRIB motif-containing protein 10	AT4G04900							0.329327	4.22679	Gohir.A05G168500	45308103, 45308104	2.02e-28	PTHR23177, PTHR23177:SF27			Gohir.A05G168500.1.p, Gohir.A05G168500.3.p	PF00786	3.3e-30	FALSE	Gohir.A05G168500	130.429	Gohir.A05G168500.1, Gohir.A05G168500.3
4172.04	Phosphotyrosine protein phosphatases superfamily protein	AT4G03960	Protein-tyrosine-phosphatase	3.1.3.48	GO:0004725	tyrosine-protein phosphatase SIW14 [EC:3.1.3.48] (SIW14	Predicted protein tyrosine phosphatase	KOG1572	0.321297	2.09605	Gohir.D10G010300	45371018	4.2e-09	PTHR31126, PTHR31126:SF15			Gohir.D10G010300.1.p	PF13350	3.63e-10	FALSE	Gohir.D10G010300	39.3043	Gohir.D10G010300.1
7101.08	ARM repeat superfamily protein	AT3G01400	Transferred entry: 2.3.2.23	6.3.2.19		BETA CATENIN-RELATED ARMADILLO REPEAT-CONTAINING // ARM REPEAT SUPERFAMILY PROTEIN-RELATED			0.258227	2.71958	Gohir.A05G209700	45303283	1.79e-21	PTHR23315, PTHR23315:SF64			Gohir.A05G209700.1.p	PF00514	4.79e-23	FALSE	Gohir.A05G209700	97.7325	Gohir.A05G209700.1
17576	alpha/beta-Hydrolases superfamily protein	AT2G18360	Acylglycerol lipase	3.1.1.23		ALPHA/BETA HYDROLASE FOLD-CONTAINING PROTEIN // SUBFAMILY NOT NAMED	Predicted hydrolase/acyltransferase (alpha/beta hydrolase superfamily)	KOG1454	0.304885	10.5602	Gohir.A11G183900	45330831	1.36e-149	PTHR10992, PTHR10992:SF838	triacylglycerol degradation, monoacylglycerol metabolism (yeast)	LIPAS-PWY, PWY-7420	Gohir.A11G183900.1.p	PF00561	1.03e-153	FALSE	Gohir.A11G183900	697.533	Gohir.A11G183900.1
26979.9	Glycosyl hydrolase superfamily protein	AT1G77780	Licheninase	3.2.1.73	GO:0004553, GO:0005975	Licheninase / Mixed linkage beta-glucanase			0.518707	8.72141	Gohir.A05G232000	45304526	8.6e-32	PTHR32227, PTHR32227:SF130			Gohir.A05G232000.1.p	PF00332	1.11e-33	FALSE	Gohir.A05G232000	146.31	Gohir.A05G232000.1
922.843	HXXXD-type acyl-transferase family protein	AT3G50280	Shikimate O-hydroxycinnamoyltransferase	2.3.1.133	GO:0016747				0.38743	5.62855	Gohir.A11G194900	45329910, 45329911, 45329912	3.78e-33	PTHR31896, PTHR31896:SF12	chlorogenic acid biosynthesis II, phenylpropanoid biosynthesis	PWY-6040, PWY-361	Gohir.A11G194900.2.p, Gohir.A11G194900.4.p, Gohir.A11G194900.3.p	PF02458	4.45e-35	FALSE	Gohir.A11G194900	152.7	Gohir.A11G194900.2, Gohir.A11G194900.4, Gohir.A11G194900.3
261.776	salt tolerance homolog2	AT1G75540			GO:0005622, GO:0008270				0.454689	3.57827	Gohir.D05G191700	45312707, 45312708	7.22e-12	PTHR31832, PTHR31832:SF6			Gohir.D05G191700.1.p, Gohir.D05G191700.2.p	PF00643	4.46e-13	FALSE	Gohir.D05G191700	52.4287	Gohir.D05G191700.1, Gohir.D05G191700.2
39913.7	thaumatin-like protein 3	AT1G75030				PATHOGENESIS-RELATED PROTEIN 5-RELATED			0.445621	6.12438	Gohir.A05G196800	45306512	1.81e-26	PTHR31048, PTHR31048:SF10			Gohir.A05G196800.1.p	PF00314	3.34e-28	FALSE	Gohir.A05G196800	121.267	Gohir.A05G196800.1
1141.46	Protein of unknown function (DUF579)	AT3G50220				FAMILY NOT NAMED // PROTEIN IRREGULAR XYLEM 15-RELATED			0.402943	3.31274	Gohir.A12G073300	45348413	8.1e-13	PTHR31444, PTHR31444:SF8			Gohir.A12G073300.1.p	PF04669	4.55e-14	FALSE	Gohir.A12G073300	56.9133	Gohir.A12G073300.1
47.4361	chromatin remodeling 31	AT1G05490	DNA helicase	3.6.4.12		SWI/SNF-RELATED MATRIX-ASSOCIATED ACTIN-DEPENDENT REGULATOR OF CHROMATIN SUBFAMILY-RELATED // SUBFAMILY NOT NAMED	DNA repair protein	KOG0390	0.675036	4.3823	Gohir.A05G254100	45307966	5.38e-09	PTHR10799, PTHR10799:SF748			Gohir.A05G254100.1.p	PF00271, PF00176	4.71e-10	FALSE	Gohir.A05G254100	38.7944	Gohir.A05G254100.1
562.269	ARM-repeat/Tetratricopeptide repeat (TPR)-like protein	AT5G43120			GO:0005488, GO:0005515	TPR REPEAT CONTAINING PROTEIN // SUBFAMILY NOT NAMED			0.21215	3.87357	Gohir.A11G218000	45331715	2.94e-63	PTHR22904, PTHR22904:SF381			Gohir.A11G218000.1.p	PF13414	7.6e-66	FALSE	Gohir.A11G218000	293.743	Gohir.A11G218000.1
733.023			Non-specific serine/threonine protein kinase	2.7.11.1	GO:0004672, GO:0004674, GO:0004713, GO:0005524, GO:0006468, GO:0048544		Serine/threonine protein kinase	KOG1187	0.372043	4.5735	Gohir.A05G262500	45308541, 45308542	1.08e-25	PTHR27002, PTHR27002:SF136			Gohir.A05G262500.1.p, Gohir.A05G262500.2.p	PF00069, PF00954, PF01453	2.12e-27	FALSE	Gohir.A05G262500	117.597	Gohir.A05G262500.1, Gohir.A05G262500.2
1649.73					GO:0005543	CLATHRIN ASSEMBLY PROTEIN // SUBFAMILY NOT NAMED			0.895052	11.8884	Gohir.A05G222700	45304812	1.32e-74	PTHR22951, PTHR22951:SF24			Gohir.A05G222700.1.p	PF07651	2.06e-77	FALSE	Gohir.A05G222700	346.847	Gohir.A05G222700.1
100.318									0.673167	4.56649	Gohir.A11G239900	45331727	9.51e-09				Gohir.A11G239900.1.p		8.61e-10	FALSE	Gohir.A11G239900	37.6172	Gohir.A11G239900.1
57.6254					GO:0016747	PROTEIN ECERIFERUM 1			0.432886	2.33794	Gohir.D01G113800	45395098	9.71e-07	PTHR31642, PTHR31642:SF12			Gohir.D01G113800.1.p	PF02458	1.19e-07	FALSE	Gohir.D01G113800	28.0444	Gohir.D01G113800.1
744.997	Cellulose-synthase-like C12	AT4G07960	Xyloglucan 6-xylosyltransferase	2.4.2.39					0.316309	2.14146	Gohir.A05G263500	45308945, 45308946, 45308947	9.36e-10	PTHR32044, PTHR32044:SF7	xyloglucan biosynthesis	PWY-5936	Gohir.A05G263500.1.p, Gohir.A05G263500.2.p, Gohir.A05G263500.3.p	PF13632	7.39e-11	FALSE	Gohir.A05G263500	42.4119	Gohir.A05G263500.1, Gohir.A05G263500.2, Gohir.A05G263500.3
7998.15	TPX2 (targeting protein for Xklp2) protein family	AT1G54460							0.278523	4.85419	Gohir.A11G299000	45333526, 45333527	8.05e-48	PTHR31358, PTHR31358:SF4			Gohir.A11G299000.1.p, Gohir.A11G299000.2.p	PF06886	4.16e-50	FALSE	Gohir.A11G299000	221.549	Gohir.A11G299000.1, Gohir.A11G299000.2
242.835	geranylgeranyl pyrophosphate synthase 1	AT4G36810	Geranylgeranyl diphosphate synthase	2.5.1.29	GO:0008299	geranylgeranyl diphosphate synthase	Geranylgeranyl pyrophosphate synthase/Polyprenyl synthetase	KOG0776	0.665442	3.39522	Gohir.A11G186800	45331827	1.88e-05	PTHR12001, PTHR12001:SF52	geranylgeranyl diphosphate biosynthesis, superpathway of geranylgeranyldiphosphate biosynthesis I (via mevalonate)	PWY-5120, PWY-5910	Gohir.A11G186800.1.p	PF00348	2.91e-06	FALSE	Gohir.A11G186800	21.8763	Gohir.A11G186800.1
43.0491									0.928843	3.70421	Gohir.A05G288900	45304185, 45304186, 45304187	0.000938				Gohir.A05G288900.1.p, Gohir.A05G288900.4.p, Gohir.A05G288900.5.p		0.000213	FALSE	Gohir.A05G288900	13.7108	Gohir.A05G288900.1, Gohir.A05G288900.4, Gohir.A05G288900.5
30.1051					GO:0005576, GO:0009405	Aerolysin toxin (Aerolysin) // Agglutinin domain (Agglutinin)			1.63705	8.56252	Gohir.D02G019700	45325682	7.97e-06	PTHR39244, PTHR39244:SF1			Gohir.D02G019700.1.p	PF01117, PF07468	1.14e-06	FALSE	Gohir.D02G019700	23.6676	Gohir.D02G019700.1
28192.7						Fasciclin domain (Fasciclin)			0.388645	3.47735	Gohir.A11G324500	45331853	9.89e-15	PTHR32077			Gohir.A11G324500.2.p	PF02469	4.64e-16	FALSE	Gohir.A11G324500	65.9452	Gohir.A11G324500.2
175.173									0.681118	4.25689	Gohir.A02G102000	45360363	2.22e-07	PTHR33978, PTHR33978:SF4			Gohir.A02G102000.1.p		2.46e-08	FALSE	Gohir.A02G102000	31.0958	Gohir.A02G102000.1
2847.9									0.358199	5.82046	Gohir.A05G291300	45303469	6.14e-39				Gohir.A05G291300.1.p		5.18e-41	FALSE	Gohir.A05G291300	179.868	Gohir.A05G291300.1
918.9			11-oxo-beta-amyrin 30-oxidase	1.14.13.173	GO:0004497, GO:0005506, GO:0016705, GO:0020037, GO:0055114	11-oxo-beta-amyrin 30-oxidase / CYP72A154	Cytochrome P450 CYP4/CYP19/CYP26 subfamilies	KOG0157	1.51329	10.3546	Gohir.D02G028200	45327521	4.49e-06	PTHR24282, PTHR24282:SF20			Gohir.D02G028200.1.p	PF00067	6.15e-07	FALSE	Gohir.D02G028200	24.8634	Gohir.D02G028200.1
1146.43	(1 of 3) PTHR33270:SF5 - GB	AT1G70780				GB|AAC00605.1			0.236724	2.43788	Gohir.D01G143600	45395426	3.36e-21	PTHR33270, PTHR33270:SF5			Gohir.D01G143600.1.p		9.15e-23	FALSE	Gohir.D01G143600	96.4505	Gohir.D01G143600.1
867.349	TSPO(outer membrane tryptophan-rich sensory protein)-related	AT2G47770			GO:0016021	PROTEIN C41G7.9	Peripheral-type benzodiazepine receptor and related proteins	KOG3797	0.224688	3.42083	Gohir.A12G010800	45349845	4.24e-43	PTHR10057:SF0, PTHR10057			Gohir.A12G010800.1.p	PF03073	2.95e-45	FALSE	Gohir.A12G010800	199.316	Gohir.A12G010800.1
233.197			Acetylajmaline esterase	3.1.1.80		Acetylajmaline esterase / Acetylajmalan esterase			0.533934	2.58014	Gohir.A09G123500	45391161	2.9e-05	PTHR22835, PTHR22835:SF133			Gohir.A09G123500.1.p		4.67e-06	FALSE	Gohir.A09G123500	20.9681	Gohir.A09G123500.1
356.348			Non-specific serine/threonine protein kinase	2.7.11.1	GO:0004672, GO:0004674, GO:0004713, GO:0005524, GO:0006468	Protein kinase domain (Pkinase) // D-mannose binding lectin (B_lectin)	Serine/threonine protein kinase	KOG1187	0.405462	5.11297	Gohir.A05G387300	45302563	9.96e-28	PTHR27002, PTHR27002:SF142			Gohir.A05G387300.1.p	PF00069, PF01453	1.7e-29	FALSE	Gohir.A05G387300	127.171	Gohir.A05G387300.1
34.9421	photosystem I subunit D-2	AT1G03130			GO:0009522, GO:0009538, GO:0015979	photosystem I subunit II (psaD)			0.609186	2.99661	Gohir.A12G004600	45349041	1.24e-05	PTHR31982, PTHR31982:SF4			Gohir.A12G004600.1.p	PF02531	1.84e-06	FALSE	Gohir.A12G004600	22.755	Gohir.A12G004600.1
9830.25	ankyrin repeat-containing protein 2	AT4G35450			GO:0005515	ANKYRIN REPEAT PROTEIN // SUBFAMILY NOT NAMED	Myotrophin and similar proteins	KOG4214	0.252458	2.8573	Gohir.A12G011600	45349666	2.06e-24	PTHR24193, PTHR24193:SF88			Gohir.A12G011600.3.p	PF12796	4.46e-26	FALSE	Gohir.A12G011600	111.562	Gohir.A12G011600.3
16.6467	cellulose synthase like G3	AT4G23990	Cellulose synthase (UDP-forming)	2.4.1.12		CELLULOSE SYNTHASE-LIKE PROTEIN G1-RELATED			1.66149	7.70727	Gohir.D09G184200	45375830	6.9e-05	PTHR13301, PTHR13301:SF51	cellulose biosynthesis	PWY-1001	Gohir.D09G184200.1.p	PF13632	1.21e-05	FALSE	Gohir.D09G184200	19.1539	Gohir.D09G184200.1
2233.55	molybdate transporter 1	AT2G25680			GO:0016021, GO:0042919, GO:0042925	Benzoate membrane transport protein (BenE)			0.3724	2.57252	Gohir.A06G048400	45407034	8.69e-10	PTHR31970, PTHR31970:SF3			Gohir.A06G048400.1.p	PF03594, PF16983	6.83e-11	FALSE	Gohir.A06G048400	42.5665	Gohir.A06G048400.1
84.269									0.640256	4.24483	Gohir.D08G214900	45343723	1.12e-08				Gohir.D08G214900.1.p		1.02e-09	FALSE	Gohir.D08G214900	37.2867	Gohir.D08G214900.1
1269.22	BEL1-like homeodomain 2	AT4G36870			GO:0003677, GO:0006355		Transcription factor MEIS1 and related HOX domain proteins	KOG0773	0.364946	7.83195	Gohir.A12G066900	45350821, 45350822	6.03e-81	PTHR11850, PTHR11850:SF103			Gohir.A12G066900.5.p, Gohir.A12G066900.6.p	PF07526, PF05920	7.27e-84	FALSE	Gohir.A12G066900	376.478	Gohir.A12G066900.5, Gohir.A12G066900.6
232.503			Polygalacturonase	3.2.1.15	GO:0004650, GO:0005975	Polygalacturonase / Pectinase			1.23534	11.5112	Gohir.A06G056400	45408049	3.55e-47	PTHR31375	homogalacturonan degradation	PWY-1081	Gohir.A06G056400.3.p	PF00295	1.92e-49	FALSE	Gohir.A06G056400	218.5	Gohir.A06G056400.3
4587.46	Late embryogenesis abundant (LEA) hydroxyproline-rich glycoprotein family	AT1G17620				Late embryogenesis abundant protein (LEA_2)			1.09633	13.9985	Gohir.A06G190900	45406087	1.39e-72	PTHR31234, PTHR31234:SF6			Gohir.A06G190900.1.p	PF03168	2.57e-75	FALSE	Gohir.A06G190900	337.222	Gohir.A06G190900.1
344.795	HXXXD-type acyl-transferase family protein	AT5G17540	Benzyl alcohol O-benzoyltransferase	2.3.1.196	GO:0016747	Benzyl alcohol O-benzoyltransferase			0.385908	5.81316	Gohir.A13G014400	45378427	1.91e-42	PTHR31642, PTHR31642:SF9	volatile esters biosynthesis (during fruit ripening), volatile benzenoid biosynthesis I (ester formation)	PWY-6801, PWY-4203	Gohir.A13G014400.1.p	PF02458	1.37e-44	FALSE	Gohir.A13G014400	196.261	Gohir.A13G014400.1
1863.13	Hydroxyproline-rich glycoprotein family protein	AT1G61080							0.263296	6.09116	Gohir.A06G125900	45405577, 45405578, 45405579	2.05e-83	PTHR31342, PTHR31342:SF16			Gohir.A06G125900.1.p, Gohir.A06G125900.3.p, Gohir.A06G125900.2.p		2.32e-86	FALSE	Gohir.A06G125900	387.945	Gohir.A06G125900.1, Gohir.A06G125900.3, Gohir.A06G125900.2
3095.14					GO:0000062				0.276063	3.06414	Gohir.A12G074800	45348623, 45348624	3.52e-23	PTHR23310:SF14, PTHR23310			Gohir.A12G074800.1.p, Gohir.A12G074800.2.p	PF00887	8.34e-25	FALSE	Gohir.A12G074800	105.756	Gohir.A12G074800.1, Gohir.A12G074800.2
2465.13	Peptidase M28 family protein	AT5G19740	Glutamate carboxypeptidase	3.4.17.11		Glutamate carboxypeptidase / Carboxypeptidase G2			0.358017	5.58682	Gohir.D06G066400	45322697	1.03e-36	PTHR10404			Gohir.D06G066400.1.p	PF02225, PF04253, PF04389	9.78e-39	FALSE	Gohir.D06G066400	169.445	Gohir.D06G066400.1
2493.45			Non-specific serine/threonine protein kinase	2.7.11.1	GO:0004672, GO:0004713, GO:0005524, GO:0006468	Protein kinase domain (Pkinase) // Leucine rich repeat N-terminal domain (LRRNT_2)	Serine/threonine protein kinase	KOG1187	0.235237	2.92191	Gohir.A06G180600	45407988	2.83e-29	PTHR27008, PTHR27008:SF6			Gohir.A06G180600.1.p	PF08263, PF00069	4.24e-31	FALSE	Gohir.A06G180600	134.504	Gohir.A06G180600.1
3157.74	Cytochrome b561/ferric reductase transmembrane with DOMON related domain	AT3G61750				CYTOCHROME B561/FERRIC REDUCTASE TRANSMEMBRANE WITH DOMON RELATED DOMAIN	Predicted membrane protein	KOG4293	0.456552	5.39684	Gohir.A12G112200	45350315	2.46e-21	PTHR23130, PTHR23130:SF97			Gohir.A12G112200.1.p	PF03188, PF03351	6.62e-23	FALSE	Gohir.A12G112200	97.0899	Gohir.A12G112200.1
174.204						Cotton fibre expressed protein (DUF761)			0.457967	3.64057	Gohir.D06G107900	45320611	2.95e-12	PTHR33098, PTHR33098:SF3			Gohir.D06G107900.1.p	PF05553	1.76e-13	FALSE	Gohir.D06G107900	54.2609	Gohir.D06G107900.1
5473.4	(1 of 2) PTHR34670:SF3 - EXPRESSED PROTEIN	AT5G02090				FAMILY NOT NAMED // EXPRESSED PROTEIN			0.50428	7.80425	Gohir.A01G221600	45357865	7.19e-30	PTHR34670, PTHR34670:SF3			Gohir.A01G221600.1.p		1.03e-31	FALSE	Gohir.A01G221600	137.313	Gohir.A01G221600.1
2980.63	NAD(P)-binding Rossmann-fold superfamily protein	AT1G30620	UDP-arabinose 4-epimerase	5.1.3.5	GO:0003854, GO:0003978, GO:0006012, GO:0006694, GO:0016616, GO:0055114	UDP-arabinose 4-epimerase (UXE			0.257033	2.88389	Gohir.A06G181600	45407894	4.98e-24	PTHR10366, PTHR10366:SF326	UDP-L-arabinose biosynthesis I (from UDP-xylose)	PWY-63	Gohir.A06G181600.5.p	PF01073	1.11e-25	FALSE	Gohir.A06G181600	109.751	Gohir.A06G181600.5
5161.17					GO:0003677, GO:0006355	NAC DOMAIN-CONTAINING PROTEIN 43-RELATED			0.377503	8.03611	Gohir.A12G116300	45349055	1.41e-57	PTHR31989, PTHR31989:SF45			Gohir.A12G116300.2.p	PF02365	4.82e-60	FALSE	Gohir.A12G116300	267.117	Gohir.A12G116300.2
2048.33	SET domain-containing protein	AT1G43245	Histone-lysine N-methyltransferase	2.1.1.43	GO:0005515				0.301005	2.13019	Gohir.D06G116900	45323128, 45323129	1.48e-10	PTHR12197, PTHR12197:SF160			Gohir.D06G116900.1.p, Gohir.D06G116900.2.p	PF00856	1.06e-11	FALSE	Gohir.D06G116900	46.2053	Gohir.D06G116900.1, Gohir.D06G116900.2
4027.11	Hydrolase-like protein family	AT1G29120				UNCHARACTERIZED // HYDROLASE-LIKE PROTEIN	Predicted alpha/beta hydrolase	KOG4372	0.217628	2.14239	Gohir.A06G200200	45407997	1.09e-19	PTHR12482, PTHR12482:SF11			Gohir.A06G200200.1.p	PF05057	3.33e-21	FALSE	Gohir.A06G200200	89.3351	Gohir.A06G200200.1
1843.89	serine protease inhibitor	AT4G01575				SERINE PROTEASE INHIBITOR			0.336632	2.36545	Gohir.A12G118000	45348095	2.96e-10	PTHR34376, PTHR34376:SF2			Gohir.A12G118000.1.p		2.21e-11	FALSE	Gohir.A12G118000	44.7797	Gohir.A12G118000.1
959.718	NAC domain containing protein 2	AT3G15510			GO:0003677, GO:0006355	No apical meristem (NAM) protein (NAM)			0.349045	3.72555	Gohir.A13G144700	45378835	1.42e-20	PTHR31719, PTHR31719:SF29			Gohir.A13G144700.1.p	PF02365	4.07e-22	FALSE	Gohir.A13G144700	93.4984	Gohir.A13G144700.1
2473.23	NAC domain containing protein 73	AT4G28500			GO:0003677, GO:0006355	FAMILY NOT NAMED // NAC DOMAIN CONTAINING PROTEIN 10			0.428649	5.68393	Gohir.A12G139400	45349754	3.2e-26	PTHR31079, PTHR31079:SF5			Gohir.A12G139400.1.p	PF02365	6.01e-28	FALSE	Gohir.A12G139400	120.103	Gohir.A12G139400.1
11009.5	proline extensin-like receptor kinase 1	AT3G24550	Non-specific serine/threonine protein kinase	2.7.11.1	GO:0004672, GO:0004713, GO:0005524, GO:0006468		Serine/threonine protein kinase	KOG1187	0.29838	3.19485	Gohir.A07G005900	45368572, 45368573, 45368574, 45368575	2.62e-21	PTHR27001, PTHR27001:SF89			Gohir.A07G005900.1.p, Gohir.A07G005900.2.p, Gohir.A07G005900.4.p, Gohir.A07G005900.3.p	PF07714, PF00069	7.09e-23	FALSE	Gohir.A07G005900	96.9565	Gohir.A07G005900.1, Gohir.A07G005900.2, Gohir.A07G005900.4, Gohir.A07G005900.3
1362.83	serine carboxypeptidase-like 19	AT5G09640			GO:0004185, GO:0006508	serine carboxypeptidase-like clade I [EC:3.4.16.-] (SCPL-I)			0.315297	2.18207	Gohir.D05G214300	45314044	4.14e-10	PTHR11802, PTHR11802:SF29			Gohir.D05G214300.2.p	PF00450	3.14e-11	FALSE	Gohir.D05G214300	44.0894	Gohir.D05G214300.2
1206.48	Armadillo/beta-catenin-like repeat family protein	AT1G68940	Transferred entry: 2.3.2.23	6.3.2.19		WDSAM1 PROTEIN // U-BOX DOMAIN-CONTAINING PROTEIN 42-RELATED			0.563588	5.96263	Gohir.A12G158700	45348114	1.06e-16	PTHR22849, PTHR22849:SF3			Gohir.A12G158700.2.p	PF04564	4.16e-18	FALSE	Gohir.A12G158700	75.2433	Gohir.A12G158700.2
22575.2			Beta-galactosidase	3.2.1.23	GO:0004553, GO:0005975				0.256031	3.20567	Gohir.A07G010900	45366164, 45366165	7.8e-29	PTHR23421, PTHR23421:SF74			Gohir.A07G010900.1.p, Gohir.A07G010900.2.p	PF01301	1.22e-30	FALSE	Gohir.A07G010900	132.406	Gohir.A07G010900.1, Gohir.A07G010900.2
10498.9	malate synthase	AT5G03860	Malate synthase	2.3.3.9	GO:0003824, GO:0004474, GO:0006097	Malate synthase / Malic-condensing enzyme			0.478804	5.53759	Gohir.A07G053000	45368282	4.89e-20	PTHR21631, PTHR21631:SF1	superpathway of glyoxylate cycle and fatty acid degradation, glyoxylate cycle	PWY-561, GLYOXYLATE-BYPASS	Gohir.A07G053000.1.p	PF01274	1.46e-21	FALSE	Gohir.A07G053000	90.9726	Gohir.A07G053000.1
2857.54	Protein of unknown function	AT3G25640				Protein of unknown function			0.339605	6.19066	Gohir.A12G172800	45350458	5.6e-48	PTHR31696, PTHR31696:SF2			Gohir.A12G172800.1.p	PF04759	2.88e-50	FALSE	Gohir.A12G172800	222.278	Gohir.A12G172800.1
10.0366									1.69586	6.97622	Gohir.A07G075900	45365977	0.000422	PTHR33782, PTHR33782:SF4			Gohir.A07G075900.2.p		8.79e-05	FALSE	Gohir.A07G075900	15.3795	Gohir.A07G075900.2
5315.9	glucuronidase 2	AT5G07830	Beta-glucuronidase, Baicalin-beta-D-glucuronidase	3.2.1.31, 3.2.1.167	GO:0016020, GO:0016798				0.285018	4.68045	Gohir.A12G180400	45352479, 45352480, 45352481, 45352482	2.45e-43	PTHR14363, PTHR14363:SF17	baicalein degradation (hydrogen peroxide detoxification), luteolin triglucuronide degradation, wogonin metabolism	PWY-7214, PWY-7445, PWY-7213	Gohir.A12G180400.2.p, Gohir.A12G180400.4.p, Gohir.A12G180400.3.p, Gohir.A12G180400.1.p	PF03662	1.67e-45	FALSE	Gohir.A12G180400	200.446	Gohir.A12G180400.2, Gohir.A12G180400.4, Gohir.A12G180400.3, Gohir.A12G180400.1
63.3797	(1 of 2) PTHR33142:SF7 - CYCLIN-DEPENDENT PROTEIN KINASE INHIBITOR SMR3	AT5G02420				EXPRESSED PROTEIN			0.872415	6.17122	Gohir.A07G098000	45366291	6.36e-11	PTHR33142, PTHR33142:SF6			Gohir.A07G098000.1.p		4.39e-12	FALSE	Gohir.A07G098000	47.9433	Gohir.A07G098000.1
2983.18					GO:0010215, GO:0016049, GO:0031225				0.385053	9.3061	Gohir.A12G183800	45351361, 45351362	8.3e-96	PTHR31673, PTHR31673:SF2			Gohir.A12G183800.1.p, Gohir.A12G183800.2.p	PF04833	5.16e-99	FALSE	Gohir.A12G183800	446.074	Gohir.A12G183800.1, Gohir.A12G183800.2
61.1244	ER-type Ca2+-ATPase 2	AT4G00900	Calcium-transporting ATPase	3.6.3.8	GO:0000166, GO:0016021, GO:0046872				0.48562	2.62223	Gohir.A07G136000	45366337, 45366338, 45366339	1.35e-06	PTHR24093, PTHR24093:SF358, PTHR24093:SF289			Gohir.A07G136000.1.p, Gohir.A07G136000.2.p, Gohir.A07G136000.3.p	PF00702, PF00122, PF00689, PF00690	1.68e-07	FALSE	Gohir.A07G136000	27.3713	Gohir.A07G136000.1, Gohir.A07G136000.2, Gohir.A07G136000.3
102.266			Thioredoxin-disulfide reductase	1.8.1.9	GO:0009055, GO:0015035, GO:0045454	MONOTHIOL GLUTAREDOXIN-S13	Glutaredoxin and related proteins	KOG1752	0.721935	4.47037	Gohir.A03G154200	45362331	2.03e-07	PTHR10168, PTHR10168:SF111	thioredoxin pathway	THIOREDOX-PWY	Gohir.A03G154200.1.p	PF00462	2.24e-08	FALSE	Gohir.A03G154200	31.2769	Gohir.A03G154200.1
18175.1	Cysteine proteinases superfamily protein	AT5G50260	Chymopapain	3.4.22.6	GO:0006508, GO:0008234	KDEL-tailed cysteine endopeptidase [EC:3.4.22.-] (CEP	Cysteine proteinase Cathepsin L	KOG1543	0.404295	5.53117	Gohir.A12G187000	45351792	9.68e-28	PTHR12411, PTHR12411:SF346			Gohir.A12G187000.1.p	PF00112, PF08246	1.65e-29	FALSE	Gohir.A12G187000	127.232	Gohir.A12G187000.1
148.659	glutathione S-transferase phi 8	AT2G47730	Glutathione transferase	2.5.1.18	GO:0005515	GLUTATHIONE S-TRANSFERASE	Glutathione S-transferase	KOG0867	0.404067	2.87781	Gohir.A08G117500	45399604	1.6e-10	PTHR11260, PTHR11260:SF201	glutathione-mediated detoxification II	PWY-6842	Gohir.A08G117500.1.p	PF02798, PF00043	1.15e-11	FALSE	Gohir.A08G117500	46.0488	Gohir.A08G117500.1
20326.4	cellulose synthase A4	AT5G44030	Cellulose synthase (UDP-forming)	2.4.1.12		X-BOX TRANSCRIPTION FACTOR-RELATED // CELLULOSE SYNTHASE A CATALYTIC SUBUNIT 7 [UDP-FORMING]			0.378572	8.36313	Gohir.A07G204700	45367211	8.05e-57	PTHR13301, PTHR13301:SF59	cellulose biosynthesis	PWY-1001	Gohir.A07G204700.1.p	PF13632, PF14569	2.81e-59	FALSE	Gohir.A07G204700	263.608	Gohir.A07G204700.1
9729.74	cationic amino acid transporter 9	AT1G05940			GO:0003333, GO:0015171, GO:0016020		Amino acid transporters	KOG1286	0.263022	2.81703	Gohir.A08G138100	45399683, 45399684	5.28e-22	PTHR11785, PTHR11785:SF407			Gohir.A08G138100.1.p, Gohir.A08G138100.2.p	PF13520, PF13906	1.36e-23	FALSE	Gohir.A08G138100	100.227	Gohir.A08G138100.1, Gohir.A08G138100.2
341.659	phosphate starvation-induced gene 3	AT3G47420	Glycerol-3-phosphate-transporting ATPase	3.6.3.20	GO:0005215, GO:0006810, GO:0016021, GO:0022857, GO:0055085		Permease of the major facilitator superfamily	KOG2533	0.33229	3.63005	Gohir.A12G198500	45350278, 45350279	1.91e-22	PTHR11662, PTHR11662:SF302			Gohir.A12G198500.1.p, Gohir.A12G198500.2.p	PF00083	4.72e-24	FALSE	Gohir.A12G198500	102.32	Gohir.A12G198500.1, Gohir.A12G198500.2
1188.21	prenylated RAB acceptor 1.G2	AT5G56230				PRENYLATED RAB ACCEPTOR 1-RELATED // PRA1 FAMILY PROTEIN G1-RELATED	Prenylated rab acceptor 1	KOG3142	0.279095	2.39746	Gohir.A08G025900	45398599	5.88e-15	PTHR19317, PTHR19317:SF11			Gohir.A08G025900.2.p	PF03208	2.71e-16	FALSE	Gohir.A08G025900	67.0057	Gohir.A08G025900.2
1363.29	C2 calcium/lipid-binding and GRAM domain containing protein	AT5G50170				EXTENDED SYNAPTOTAGMIN-RELATED // SUBFAMILY NOT NAMED	Uncharacterized conserved protein	KOG1032	0.761251	10.9419	Gohir.A12G199500	45348434	1.03e-58	PTHR10774, PTHR10774:SF94			Gohir.A12G199500.1.p	PF00168, PF02893, PF16016	3.3e-61	FALSE	Gohir.A12G199500	272.458	Gohir.A12G199500.1
867.853	heavy metal atpase 5	AT1G63440	Cu(2+)-exporting ATPase	3.6.3.4	GO:0000166, GO:0006812, GO:0016021, GO:0019829, GO:0030001, GO:0046872	Cu(2+)-exporting ATPase			0.267043	4.57482	Gohir.A08G181500	45398124	1.06e-50	PTHR24093, PTHR24093:SF315			Gohir.A08G181500.1.p	PF00403, PF00122, PF12710	4.75e-53	FALSE	Gohir.A08G181500	235.036	Gohir.A08G181500.1
2153.48		AT1G62520							0.230365	3.91234	Gohir.A12G219200	45348014	2.53e-50	PTHR31681			Gohir.A12G219200.1.p		1.16e-52	FALSE	Gohir.A12G219200	233.254	Gohir.A12G219200.1
16330.3									0.323195	6.7594	Gohir.A05G038700	45305834	8.47e-58	PTHR34537, PTHR34537:SF1			Gohir.A05G038700.1.p		2.82e-60	FALSE	Gohir.A05G038700	268.183	Gohir.A05G038700.1
1273.76	CDC2C	AT5G39420	Cyclin-dependent kinase, [RNA-polymerase]-subunit kinase	2.7.11.22, 2.7.11.23	GO:0004672, GO:0004713, GO:0005524, GO:0006468				0.366837	4.93153	Gohir.A09G012500	45389602, 45389603	3.37e-29	PTHR24056, PTHR24056:SF188			Gohir.A09G012500.1.p, Gohir.A09G012500.2.p	PF00069	5.07e-31	FALSE	Gohir.A09G012500	134.148	Gohir.A09G012500.1, Gohir.A09G012500.2
424.252	KNOTTED-like homeobox of Arabidopsis thaliana 7	AT1G62990			GO:0003677, GO:0005634, GO:0006355	HOMEOBOX PROTEIN KNOTTED-1-LIKE 7	Transcription factor MEIS1 and related HOX domain proteins	KOG0773	0.394112	5.51758	Gohir.A12G224000	45351550	8.99e-34	PTHR11850, PTHR11850:SF74			Gohir.A12G224000.1.p	PF03791, PF03790, PF03789, PF05920	1.02e-35	FALSE	Gohir.A12G224000	155.637	Gohir.A12G224000.1
624.659					GO:0016020, GO:0016021, GO:0022891, GO:0055085	Predicted transporter (Major Facilitator Superfamily)	Predicted transporter (major facilitator superfamily)	KOG0254	0.917235	10.5329	Gohir.A12G225100	45351324	8.26e-55	PTHR23500, PTHR23500:SF144			Gohir.A12G225100.1.p	PF07690	3.11e-57	FALSE	Gohir.A12G225100	254.227	Gohir.A12G225100.1
2349.39		AT5G11890							0.515124	7.53255	Gohir.A08G248200	45397373	3.52e-28	PTHR31234, PTHR31234:SF6			Gohir.A08G248200.3.p		5.84e-30	FALSE	Gohir.A08G248200	129.296	Gohir.A08G248200.3
163.278			Mitogen-activated protein kinase	2.7.11.24	GO:0004672, GO:0004713, GO:0005524, GO:0006468	MITOGEN-ACTIVATED PROTEIN KINASE 5			0.454128	2.96618	Gohir.A12G233900	45350690	8.49e-09	PTHR24055, PTHR24055:SF224			Gohir.A12G233900.1.p	PF00069	7.64e-10	FALSE	Gohir.A12G233900	37.8511	Gohir.A12G233900.1
704.715									0.756574	4.42702	Gohir.A08G248300	45400913	2.52e-06				Gohir.A08G248300.1.p		3.31e-07	FALSE	Gohir.A08G248300	26.0615	Gohir.A08G248300.1
237050	chitinase-like protein 2	AT3G16920			GO:0004568, GO:0005975, GO:0006032, GO:0016998	CHITINASE-LIKE PROTEIN 1	Predicted chitinase	KOG4742	0.34559	9.68336	Gohir.A09G065100	45392552	1.94e-80	PTHR22595, PTHR22595:SF42			Gohir.A09G065100.1.p	PF00182	2.37e-83	FALSE	Gohir.A09G065100	374.122	Gohir.A09G065100.1
10817.4	O-acetyltransferase family protein	AT2G34410	N-acetylneuraminate 7-O(or 9-O)-acetyltransferase	2.3.1.45					0.279049	2.33056	Gohir.A05G150500	45307159, 45307160	3.57e-14	PTHR13533, PTHR13533:SF11			Gohir.A05G150500.2.p, Gohir.A05G150500.1.p	PF07779	1.76e-15	FALSE	Gohir.A05G150500	63.3142	Gohir.A05G150500.2, Gohir.A05G150500.1
323.597						ARABINOGALACTAN PEPTIDE 16-RELATED			0.427928	4.27402	Gohir.A12G234600	45348788	5.93e-18	PTHR33374, PTHR33374:SF6			Gohir.A12G234600.1.p	PF06376	2.08e-19	FALSE	Gohir.A12G234600	81.1597	Gohir.A12G234600.1
1114.79	MAP kinase 20	AT2G42880	Mitogen-activated protein kinase	2.7.11.24	GO:0004672, GO:0004713, GO:0005524, GO:0006468		Mitogen-activated protein kinase	KOG0660	0.232301	2.02898	Gohir.A09G007000	45389493, 45389494	7.76e-16	PTHR24055, PTHR24055:SF158			Gohir.A09G007000.1.p, Gohir.A09G007000.2.p	PF00069, PF07714	3.28e-17	FALSE	Gohir.A09G007000	71.1688	Gohir.A09G007000.1, Gohir.A09G007000.2
187.048					GO:0009733	Auxin responsive protein (Auxin_inducible)			0.362837	2.23578	Gohir.D08G114900	45343747	2.79e-08	PTHR31374, PTHR31374:SF29			Gohir.D08G114900.2.p	PF02519	2.69e-09	FALSE	Gohir.D08G114900	35.3963	Gohir.D08G114900.2
47548.7	BCL-2-associated athanogene 1	AT5G52060			GO:0005515, GO:0051087	BCL2-ASSOCIATED ATHANOGENE // BAG FAMILY MOLECULAR CHAPERONE REGULATOR 2-RELATED	BCL2-associated athanogene-like proteins and related BAG family chaperone regulators	KOG4361	0.313377	2.84208	Gohir.A12G260500	45352438	6.19e-16	PTHR12329, PTHR12329:SF11			Gohir.A12G260500.3.p	PF02179	2.59e-17	FALSE	Gohir.A12G260500	71.6316	Gohir.A12G260500.3
6412.87	SAUR-like auxin-responsive protein family	AT4G00880			GO:0009733	SAUR family protein (SAUR)			0.313635	3.31968	Gohir.D08G144900	45346538	1.23e-20	PTHR31374, PTHR31374:SF29			Gohir.D08G144900.1.p	PF02519	3.49e-22	FALSE	Gohir.D08G144900	93.7998	Gohir.D08G144900.1
776.264	TRAM	AT3G27270			GO:0016021	DNA-BINDING STOREKEEPER PROTEIN-LIKE PROTEIN-RELATED			0.319577	2.65044	Gohir.A09G033700	45392776	9.01e-14	PTHR31766, PTHR31766:SF2			Gohir.A09G033700.2.p		4.61e-15	FALSE	Gohir.A09G033700	61.4193	Gohir.A09G033700.2
208.571	Cupredoxin superfamily protein	AT1G20340			GO:0005507, GO:0009055	plastocyanin (petE)			0.474206	2.84535	Gohir.A05G182400	45308589	1.42e-07	PTHR34192, PTHR34192:SF2			Gohir.A05G182400.1.p	PF00127	1.53e-08	FALSE	Gohir.A05G182400	32.0168	Gohir.A05G182400.1
24905.3	peptidoglycan-binding LysM domain-containing protein	AT5G62150				LysM domain (LysM)			0.305775	3.04551	Gohir.A12G261800	45350161	9.4e-19	PTHR33648, PTHR33648:SF1			Gohir.A12G261800.1.p	PF01476	3.09e-20	FALSE	Gohir.A12G261800	84.9293	Gohir.A12G261800.1
1329.61		AT1G15230							0.253104	2.21399	Gohir.A05G131200	45304107	1.11e-15	PTHR36713			Gohir.A05G131200.1.p		4.75e-17	FALSE	Gohir.A05G131200	70.4386	Gohir.A05G131200.1
386.36	peptidoglycan-binding LysM domain-containing protein	AT5G62150				LysM domain (LysM)			0.391854	6.10834	Gohir.A09G038900	45391820	1.74e-45	PTHR33648, PTHR33648:SF1			Gohir.A09G038900.1.p	PF01476	1.06e-47	FALSE	Gohir.A09G038900	210.517	Gohir.A09G038900.1
937.301		AT1G76070							0.50265	4.26056	Gohir.A05G182800	45306660	1.37e-12	PTHR34779			Gohir.A05G182800.1.p		7.92e-14	FALSE	Gohir.A05G182800	55.8248	Gohir.A05G182800.1
75.7564									0.401357	2.16464	Gohir.D10G172300	45370622	1.04e-06				Gohir.D10G172300.1.p		1.28e-07	FALSE	Gohir.D10G172300	27.9003	Gohir.D10G172300.1
19213.9	Pathogenesis-related thaumatin superfamily protein	AT1G73620				PATHOGENESIS-RELATED THAUMATIN-LIKE PROTEIN-RELATED			0.445934	6.2126	Gohir.A12G269000	45350143	5.08e-27	PTHR31048, PTHR31048:SF1			Gohir.A12G269000.1.p	PF00314	9.04e-29	FALSE	Gohir.A12G269000	123.859	Gohir.A12G269000.1
29017	Nucleotide-diphospho-sugar transferases superfamily protein	AT2G37090	1	2.4.2.24		GALACTOSYLGALACTOSYLXYLOSYLPROTEIN 3-BETA-GLUCURONOSYLTRANSFERASE BETA-1			0.35236	2.67447	Gohir.A09G151700	45391893	1.54e-11	PTHR10896, PTHR10896:SF16			Gohir.A09G151700.1.p	PF03360	9.85e-13	FALSE	Gohir.A09G151700	50.8747	Gohir.A09G151700.1
489.16						MYB-LIKE DNA-BINDING PROTEIN MYB // MYB TRANSCRIPTION FACTOR	Transcription factor	KOG0048	0.663401	9.18098	Gohir.A12G271900	45350689	1.29e-71	PTHR10641, PTHR10641:SF665			Gohir.A12G271900.1.p	PF00249	2.54e-74	FALSE	Gohir.A12G271900	332.656	Gohir.A12G271900.1
1106.83						DIRIGENT PROTEIN 15-RELATED			0.369281	4.71957	Gohir.D04G164300	45411771	5.46e-27	PTHR21495, PTHR21495:SF15			Gohir.D04G164300.1.p	PF03018	9.73e-29	FALSE	Gohir.D04G164300	123.713	Gohir.D04G164300.1
572.732			Galactosylxylosylprotein 3-beta-galactosyltransferase	2.4.1.134	GO:0006486, GO:0008378, GO:0016020	BETA-1	Galactosyltransferases	KOG2288	0.33052	2.5755	Gohir.A09G191800	45389043	2.45e-12	PTHR11214, PTHR11214:SF7			Gohir.A09G191800.1.p	PF01762, PF13334	1.45e-13	FALSE	Gohir.A09G191800	54.6366	Gohir.A09G191800.1
154.648					GO:0016021, GO:0055085	Predicted membrane protein	Predicted membrane protein	KOG2722	0.484356	2.26506	Gohir.A05G289600	45304494	4.16e-05	PTHR31651, PTHR31651:SF6			Gohir.A05G289600.1.p	PF03547	6.92e-06	FALSE	Gohir.A05G289600	20.2148	Gohir.A05G289600.1
81203.7						FASCICLIN-LIKE ARABINOGALACTAN PROTEIN 15-RELATED			0.400553	7.07675	Gohir.A13G003400	45381497	8.87e-40	PTHR32499, PTHR32499:SF3			Gohir.A13G003400.1.p	PF02469	7.24e-42	FALSE	Gohir.A13G003400	183.783	Gohir.A13G003400.1
1803.65	plant glycogenin-like starch initiation protein 3	AT4G33330	Glucuronosyltransferase	2.4.1.17			Glycosyl transferase	KOG1950	0.459326	4.05858	Gohir.A05G202000	45307185, 45307186	9.2e-14	PTHR11183, PTHR11183:SF44			Gohir.A05G202000.1.p, Gohir.A05G202000.2.p	PF01501	4.72e-15	FALSE	Gohir.A05G202000	61.3747	Gohir.A05G202000.1, Gohir.A05G202000.2
765.639						DUF679 DOMAIN MEMBRANE PROTEIN 7			0.497583	4.86028	Gohir.A10G028100	45384552	7.8e-16	PTHR31621, PTHR31621:SF0			Gohir.A10G028100.1.p	PF05078	3.3e-17	FALSE	Gohir.A10G028100	71.1556	Gohir.A10G028100.1
3536.02	LYS/HIS transporter 7	AT4G35180				AMINO ACID TRANSPORTER // SUBFAMILY NOT NAMED	Amino acid transporters	KOG1303	0.380129	2.57512	Gohir.D01G163300	45393377	1.93e-09	PTHR22950, PTHR22950:SF299			Gohir.D01G163300.1.p	PF01490	1.59e-10	FALSE	Gohir.D01G163300	40.9112	Gohir.D01G163300.1
25867.1	TRICHOME BIREFRINGENCE-LIKE 33	AT2G40320				PROTEIN TRICHOME BIREFRINGENCE-LIKE 33			0.454889	4.8085	Gohir.A13G014100	45381848	5.76e-18	PTHR32285, PTHR32285:SF62			Gohir.A13G014100.1.p	PF13839, PF14416	2.02e-19	FALSE	Gohir.A13G014100	81.2206	Gohir.A13G014100.1
116.109	RING/U-box superfamily protein	AT2G42360			GO:0005515, GO:0008270	E3 ubiquitin-protein ligase ATL41 [EC:6.3.2.19] (ATL41)	Predicted E3 ubiquitin ligase	KOG4172	0.503478	3.68965	Gohir.A10G030100	45382257	1.1e-10	PTHR14155, PTHR14155:SF179			Gohir.A10G030100.1.p	PF13639	7.8e-12	FALSE	Gohir.A10G030100	46.815	Gohir.A10G030100.1
137434									0.286309	2.35986	Gohir.A13G044900	45381170	8.7e-14	PTHR37209			Gohir.A13G044900.1.p		4.45e-15	FALSE	Gohir.A13G044900	61.4902	Gohir.A13G044900.1
551.926	transferases	AT1G78280					Phosphatidylserine-specific receptor PtdSerR	KOG2130	0.403108	3.94404	Gohir.A05G224700	45309046, 45309047	3.2e-17	PTHR12480, PTHR12480:SF5			Gohir.A05G224700.1.p, Gohir.A05G224700.2.p	PF12937, PF13621	1.19e-18	FALSE	Gohir.A05G224700	77.7099	Gohir.A05G224700.1, Gohir.A05G224700.2
3354.08	sequence-specific DNA binding transcription factors	AT3G58630				Transcription factor GT-2 and related proteins	Transcription factor GT-2 and related proteins	KOG4282	0.193011	2.1467	Gohir.A10G037000	45382821	5.88e-25	PTHR31307, PTHR31307:SF16			Gohir.A10G037000.1.p	PF13837	1.21e-26	FALSE	Gohir.A10G037000	114.144	Gohir.A10G037000.1
31286.4	tonoplast monosaccharide transporter2	AT4G35300			GO:0016020, GO:0016021, GO:0022857, GO:0022891, GO:0055085	FAMILY NOT NAMED // MONOSACCHARIDE-SENSING PROTEIN 2	Permease of the major facilitator superfamily	KOG0569	0.326601	2.59574	Gohir.A13G064800	45381000	1.18e-12	PTHR23500, PTHR23500:SF96			Gohir.A13G064800.1.p	PF07690, PF00083	6.76e-14	FALSE	Gohir.A13G064800	56.1373	Gohir.A13G064800.1
2270.04		AT2G28410				FAMILY NOT NAMED // EXPRESSED PROTEIN			0.342637	2.79844	Gohir.A05G103100	45308908	3.78e-13	PTHR35718, PTHR35718:SF1			Gohir.A05G103100.1.p		2.05e-14	FALSE	Gohir.A05G103100	58.4799	Gohir.A05G103100.1
195.958	translocase 11	AT4G18270	Phospho-N-acetylmuramoyl-pentapeptide-transferase	2.7.8.13	GO:0008963, GO:0016020, GO:0016021				0.345226	2.24742	Gohir.A10G040000	45382448, 45382449	3.89e-09	PTHR22926, PTHR22926:SF3			Gohir.A10G040000.1.p, Gohir.A10G040000.2.p	PF00953	3.35e-10	FALSE	Gohir.A10G040000	39.4607	Gohir.A10G040000.1, Gohir.A10G040000.2
3427.94	ATP binding microtubule motor family protein	AT2G21300	Plus-end-directed kinesin ATPase	3.6.4.4	GO:0003777, GO:0005524, GO:0005871, GO:0007018, GO:0008017		Kinesin-like protein	KOG0242	0.382098	4.65493	Gohir.A13G090700	45381317, 45381318, 45381319	3.53e-24	PTHR24115, PTHR24115:SF405			Gohir.A13G090700.1.p, Gohir.A13G090700.2.p, Gohir.A13G090700.3.p	PF11995, PF00225	7.78e-26	FALSE	Gohir.A13G090700	110.458	Gohir.A13G090700.1, Gohir.A13G090700.2, Gohir.A13G090700.3
13453.7			Cellulase	3.2.1.4	GO:0003824, GO:0004553, GO:0005975	ENDO-1			0.305219	2.12504	Gohir.A10G068600	45384506	3.14e-10	PTHR22298, PTHR22298:SF36			Gohir.A10G068600.1.p	PF00759	2.35e-11	FALSE	Gohir.A10G068600	44.6515	Gohir.A10G068600.1
79220.8	hydroxyproline-rich glycoprotein family protein	AT2G39050	Non-specific serine/threonine protein kinase	2.7.11.1		Ricin-type beta-trefoil lectin domain-like (RicinB_lectin_2)			0.261432	3.79513	Gohir.A13G101900	45381239	1.58e-36	PTHR31257, PTHR31257:SF2			Gohir.A13G101900.1.p	PF14200	1.51e-38	FALSE	Gohir.A13G101900	168.585	Gohir.A13G101900.1
9687.68	plant glycogenin-like starch initiation protein 1	AT3G18660	Glucuronosyltransferase	2.4.1.17			Glycosyl transferase	KOG1950	0.284418	6.62445	Gohir.A10G082400	45384208, 45384209	1.8e-73	PTHR11183, PTHR11183:SF56			Gohir.A10G082400.1.p, Gohir.A10G082400.2.p	PF01501	3.11e-76	FALSE	Gohir.A10G082400	341.43	Gohir.A10G082400.1, Gohir.A10G082400.2
695.695					GO:0005885, GO:0015629, GO:0030833, GO:0034314				0.411742	3.90824	Gohir.A11G020500	45331815, 45331816, 45331817, 45331818	3.41e-16	PTHR12644			Gohir.A11G020500.2.p, Gohir.A11G020500.3.p, Gohir.A11G020500.4.p, Gohir.A11G020500.5.p	PF04699	1.4e-17	FALSE	Gohir.A11G020500	72.851	Gohir.A11G020500.2, Gohir.A11G020500.3, Gohir.A11G020500.4, Gohir.A11G020500.5
46826.6					GO:0005887, GO:0008515, GO:0015770	solute carrier family 45			0.29659	5.98886	Gohir.A13G121800	45379348	3.17e-57	PTHR19432, PTHR19432:SF38			Gohir.A13G121800.1.p	PF13347	1.09e-59	FALSE	Gohir.A13G121800	265.5	Gohir.A13G121800.1
2589.04	Protein of unknown function (DUF707)	AT3G27470							0.340059	2.58448	Gohir.A10G102100	45385861, 45385862, 45385863, 45385864, 45385865, 45385866, 45385867	1.14e-11	PTHR31210, PTHR31210:SF7			Gohir.A10G102100.4.p, Gohir.A10G102100.1.p, Gohir.A10G102100.5.p, Gohir.A10G102100.6.p, Gohir.A10G102100.3.p, Gohir.A10G102100.7.p, Gohir.A10G102100.8.p	PF05212	7.22e-13	FALSE	Gohir.A10G102100	51.4824	Gohir.A10G102100.4, Gohir.A10G102100.1, Gohir.A10G102100.5, Gohir.A10G102100.6, Gohir.A10G102100.3, Gohir.A10G102100.7, Gohir.A10G102100.8
6495.16		AT1G75810							0.36728	3.1286	Gohir.A06G002300	45405563	7.76e-14	PTHR37714, PTHR37714:SF1			Gohir.A06G002300.1.p		3.94e-15	FALSE	Gohir.A06G002300	61.7284	Gohir.A06G002300.1
483.322	Pentatricopeptide repeat (PPR) superfamily protein	AT5G47460				- PPR repeat (PPR) // PPR repeat family (PPR_2)			0.302244025	3.81166	Gohir.A11G026700	45329386	3.14e-29	PTHR24015, PTHR24015:SF855			Gohir.A11G026700.2.p	PF01535, PF13041	4.72e-31	FALSE	Gohir.A11G026700	134.291	Gohir.A11G026700.2
1407.61	RING/U-box superfamily protein	AT5G55970			GO:0005515, GO:0008270	RING FINGER DOMAIN-CONTAINING // RING/U-BOX DOMAIN-CONTAINING PROTEIN			0.328217	3.28322	Gohir.A13G131000	45380453	1.1e-18	PTHR14155, PTHR14155:SF83			Gohir.A13G131000.1.p	PF13639	3.65e-20	FALSE	Gohir.A13G131000	84.5989	Gohir.A13G131000.1
418.388	Protein kinase protein with adenine nucleotide alpha hydrolases-like domain	AT2G16750	Non-specific serine/threonine protein kinase	2.7.11.1	GO:0004672, GO:0004713, GO:0005524, GO:0006468	ADENINE NUCLEOTIDE ALPHA HYDROLASES-DOMAIN CONTAINING PROTEIN KINASE-RELATED	Serine/threonine protein kinase	KOG1187	0.411006	3.13426	Gohir.D12G035300	45318191	2.11e-11	PTHR27001, PTHR27001:SF235			Gohir.D12G035300.2.p	PF00069	1.37e-12	FALSE	Gohir.D12G035300	50.222	Gohir.D12G035300.2
205.286	Carbohydrate-binding X8 domain superfamily protein	AT1G79480				FAMILY NOT NAMED // CARBOHYDRATE-BINDING X8 DOMAIN-CONTAINING PROTEIN			0.431326	3.45035	Gohir.A10G123000	45384830	1.85e-12	PTHR32227, PTHR32227:SF73			Gohir.A10G123000.1.p	PF07983	1.08e-13	FALSE	Gohir.A10G123000	55.2175	Gohir.A10G123000.1
85561.4	Inorganic H pyrophosphatase family protein	AT1G15690	Inorganic diphosphatase	3.6.1.1	GO:0004427, GO:0009678, GO:0015992, GO:0016020	inorganic pyrophosphatase (ppa)			0.21806	5.65883	Gohir.A13G201700	45381808	4.58e-97	PTHR31998, PTHR31998:SF14			Gohir.A13G201700.1.p	PF03030	2.59e-100	FALSE	Gohir.A13G201700	452.043	Gohir.A13G201700.1
244.868						PPR repeat family (PPR_2)			0.420103	2.86837	Gohir.A10G133800	45385734	1.47e-09	PTHR24015			Gohir.A10G133800.2.p	PF13041	1.19e-10	FALSE	Gohir.A10G133800	41.4786	Gohir.A10G133800.2
6983.3	alpha-soluble NSF attachment protein 2	AT3G56190				alpha-soluble NSF attachment protein (NAPA	Protein required for fusion of vesicles in vesicular transport	KOG1586	0.308833	3.87257	Gohir.A11G065400	45332450	2.51e-27	PTHR13768, PTHR13768:SF8			Gohir.A11G065400.1.p	PF02071	4.39e-29	FALSE	Gohir.A11G065400	125.292	Gohir.A11G065400.1
94.2982						FAMILY NOT NAMED // COTTON FIBER EXPRESSED PROTEIN 1-LIKE PROTEIN			0.534698	2.79415	Gohir.A01G068400	45358767	4.59e-06	PTHR33098, PTHR33098:SF11			Gohir.A01G068400.1.p	PF05553, PF14364	6.3e-07	FALSE	Gohir.A01G068400	24.8188	Gohir.A01G068400.1
3683.26	Mitochondrial import inner membrane translocase subunit Tim17/Tim22/Tim23 family protein	AT5G51150			GO:0005488		Uncharacterized conserved protein	KOG1398	0.277144	3.10993	Gohir.D09G249400	45377743, 45377744	1.39e-23	PTHR12459, PTHR12459:SF7			Gohir.D09G249400.1.p, Gohir.D09G249400.2.p	PF02466, PF15982	3.23e-25	FALSE	Gohir.D09G249400	107.637	Gohir.D09G249400.1, Gohir.D09G249400.2
2075.7	(1 of 6) PTHR33595:SF3 - EMB	AT3G27250				EMB|CAB62340.1-RELATED			0.244237	2.40906	Gohir.A10G160200	45382760	1.92e-19	PTHR33595, PTHR33595:SF3			Gohir.A10G160200.2.p		6.01e-21	FALSE	Gohir.A10G160200	88.1704	Gohir.A10G160200.2
4999.63	Protein of unknown function	AT5G60720							0.405633	5.65103	Gohir.A13G231400	45381463, 45381464, 45381465, 45381466, 45381467, 45381468	1.12e-28	PTHR23054, PTHR23054:SF16			Gohir.A13G231400.1.p, Gohir.A13G231400.3.p, Gohir.A13G231400.4.p, Gohir.A13G231400.5.p, Gohir.A13G231400.7.p, Gohir.A13G231400.6.p	PF04784, PF14389	1.77e-30	FALSE	Gohir.A13G231400	131.664	Gohir.A13G231400.1, Gohir.A13G231400.3, Gohir.A13G231400.4, Gohir.A13G231400.5, Gohir.A13G231400.7, Gohir.A13G231400.6
104.397	Homeodomain-like superfamily protein	AT2G46410			GO:0003677	MYB-LIKE DNA-BINDING PROTEIN MYB // SUBFAMILY NOT NAMED			0.521363	2.63874	Gohir.A11G096200	45329711	9.05e-06	PTHR10641, PTHR10641:SF620			Gohir.A11G096200.1.p		1.32e-06	FALSE	Gohir.A11G096200	23.4001	Gohir.A11G096200.1
3632.54	P-loop containing nucleoside triphosphate hydrolases superfamily protein	AT5G60760							0.193585	3.07176	Gohir.A13G232100	45381061, 45381062	7.84e-47	PTHR33477, PTHR33477:SF1			Gohir.A13G232100.1.p, Gohir.A13G232100.2.p	PF13207	4.37e-49	FALSE	Gohir.A13G232100	216.862	Gohir.A13G232100.1, Gohir.A13G232100.2
407.433	Eukaryotic aspartyl protease family protein	AT2G39710	Nepenthesin	3.4.23.12	GO:0004190, GO:0006508	ASPARTYL PROTEASES // CYSTEINE-RICH PEPTIDE FAMILY PROTEIN	Aspartyl protease	KOG1339	0.370229	2.86922	Gohir.A10G221100	45385758	5.25e-12	PTHR13683, PTHR13683:SF347			Gohir.A10G221100.1.p	PF00026	3.21e-13	FALSE	Gohir.A10G221100	53.0736	Gohir.A10G221100.1
681.056	NAC (No Apical Meristem) domain transcriptional regulator superfamily protein	AT2G46770			GO:0003677, GO:0006355	FAMILY NOT NAMED // NAC DOMAIN-CONTAINING PROTEIN 43-RELATED			0.369982	6.14365	Gohir.A11G100500	45333472	1.06e-45	PTHR31989, PTHR31989:SF45			Gohir.A11G100500.1.p	PF02365	6.32e-48	FALSE	Gohir.A11G100500	211.545	Gohir.A11G100500.1
287.867	Kinase interacting (KIP1-like) family protein	AT5G58320				FAMILY NOT NAMED // KINASE INTERACTING (KIP1-LIKE) FAMILY PROTEIN			0.496977	5.91404	Gohir.A13G233300	45378508	1.11e-24	PTHR32258, PTHR32258:SF4			Gohir.A13G233300.1.p	PF07765	2.34e-26	FALSE	Gohir.A13G233300	112.838	Gohir.A13G233300.1
137.882	nitrate transporter 1:2	AT1G69850			GO:0005215, GO:0006810, GO:0016020	PROTEIN NRT1/ PTR FAMILY 4.5-RELATED			0.374707	2.01228	Gohir.D13G068800	45404575	1.38e-06	PTHR11654, PTHR11654:SF98			Gohir.D13G068800.1.p	PF00854	1.72e-07	FALSE	Gohir.D13G068800	27.3211	Gohir.D13G068800.1
1834.03	Endomembrane protein 70 protein family	AT5G35160			GO:0016021	TRANSMEMBRANE 9 SUPERFAMILY PROTEIN // ENDOMEMBRANE FAMILY PROTEIN 70			0.366058	4.26976	Gohir.A07G038300	45366402	4.06e-23	PTHR10766, PTHR10766:SF54			Gohir.A07G038300.5.p	PF02990	9.66e-25	FALSE	Gohir.A07G038300	105.464	Gohir.A07G038300.5
979.086			Xylogalacturonan beta-1	2.4.2.41		EXOSTOSIN HEPARAN SULFATE GLYCOSYLTRANSFERASE #NAME? // SUBFAMILY NOT NAMED			0.321145	3.2003	Gohir.A10G223600	45384955	9.23e-19	PTHR11062, PTHR11062:SF109			Gohir.A10G223600.1.p	PF03016	3.03e-20	FALSE	Gohir.A10G223600	84.9687	Gohir.A10G223600.1
1543.04	Yippee family putative zinc-binding protein	AT4G27745					Predicted Yippee-type zinc-binding protein	KOG3399	0.217025	2.2635	Gohir.A11G015300	45330730, 45330731, 45330732, 45330733	6.27e-22	PTHR13848, PTHR13848:SF9			Gohir.A11G015300.3.p, Gohir.A11G015300.2.p, Gohir.A11G015300.5.p, Gohir.A11G015300.4.p	PF03226	1.62e-23	FALSE	Gohir.A11G015300	99.8754	Gohir.A11G015300.3, Gohir.A11G015300.2, Gohir.A11G015300.5, Gohir.A11G015300.4
1268.01					GO:0000796, GO:0005515, GO:0005524, GO:0005694, GO:0007076, GO:0051276				0.495757	6.4762	Gohir.A07G041900	45366491, 45366492, 45366493, 45366494, 45366495, 45366496, 45366497, 45366498, 45366499, 45366500, 45366501	9.61e-25	PTHR18937, PTHR18937:SF9			Gohir.A07G041900.1.p, Gohir.A07G041900.2.p, Gohir.A07G041900.3.p, Gohir.A07G041900.4.p, Gohir.A07G041900.6.p, Gohir.A07G041900.5.p, Gohir.A07G041900.8.p, Gohir.A07G041900.7.p, Gohir.A07G041900.10.p, Gohir.A07G041900.9.p, Gohir.A07G041900.11.p	PF02463, PF06470, PF13476	2.02e-26	FALSE	Gohir.A07G041900	113.128	Gohir.A07G041900.1, Gohir.A07G041900.2, Gohir.A07G041900.3, Gohir.A07G041900.4, Gohir.A07G041900.6, Gohir.A07G041900.5, Gohir.A07G041900.8, Gohir.A07G041900.7, Gohir.A07G041900.10, Gohir.A07G041900.9, Gohir.A07G041900.11
34092.8	IQ-domain 10	AT3G15050			GO:0005515				0.435415	6.44938	Gohir.D01G045000	45395955, 45395956	9.15e-30	PTHR32295, PTHR32295:SF9			Gohir.D01G045000.1.p, Gohir.D01G045000.2.p		1.32e-31	FALSE	Gohir.D01G045000	136.819	Gohir.D01G045000.1, Gohir.D01G045000.2
2576.44	Protein kinase superfamily protein	AT4G10390	Non-specific serine/threonine protein kinase	2.7.11.1	GO:0004672, GO:0004713, GO:0005524, GO:0006468	Non-specific serine/threonine protein kinase / threonine-specific protein kinase	Serine/threonine protein kinase	KOG1187	0.426275	6.56436	Gohir.A11G017200	45330574	4.24e-33	PTHR27003, PTHR27003:SF91			Gohir.A11G017200.1.p	PF00069	5.02e-35	FALSE	Gohir.A11G017200	152.464	Gohir.A11G017200.1
75.0015					GO:0003677, GO:0003700, GO:0006355	SHN SHINE			0.796975	4.4716	Gohir.A11G234200	45332631	2.57e-06	PTHR31194, PTHR31194:SF5			Gohir.A11G234200.1.p	PF00847	3.38e-07	FALSE	Gohir.A11G234200	26.0209	Gohir.A11G234200.1
27501.5	Protein of unknown function (DUF1218)	AT4G27435							0.337776	2.56716	Gohir.D01G053500	45396174, 45396175, 45396176, 45396177	1.16e-11	PTHR31769, PTHR31769:SF7, PTHR31769:SF16			Gohir.D01G053500.1.p, Gohir.D01G053500.3.p, Gohir.D01G053500.4.p, Gohir.D01G053500.5.p	PF06749	7.33e-13	FALSE	Gohir.D01G053500	51.4529	Gohir.D01G053500.1, Gohir.D01G053500.3, Gohir.D01G053500.4, Gohir.D01G053500.5
91858.1	COP1-interacting protein 7	AT4G27430				Drebrins and related actin binding proteins		KOG3655	0.266447	2.10297	Gohir.D01G053600	45394194	6.22e-13	PTHR31008, PTHR31008:SF4			Gohir.D01G053600.1.p		3.46e-14	FALSE	Gohir.D01G053600	57.4558	Gohir.D01G053600.1
320.622	Chaperone DnaJ-domain superfamily protein	AT4G36040				DnaJ domain (DnaJ)			0.56165	5.4816	Gohir.A11G041900	45329268	8.67e-16	PTHR24078			Gohir.A11G041900.1.p	PF00226	3.68e-17	FALSE	Gohir.A11G041900	70.9418	Gohir.A11G041900.1
162.713		AT4G26960							0.393037	3.35181	Gohir.D01G067500	45394541	2.1e-14	PTHR35495, PTHR35495:SF1			Gohir.D01G067500.3.p		1.01e-15	FALSE	Gohir.D01G067500	64.406	Gohir.D01G067500.3
80.0823	ethylene-responsive element binding protein	AT3G16770			GO:0003677, GO:0003700, GO:0006355	AO2 domain (AO2)			0.723087	3.29155	Gohir.A09G236500	45392019	0.000117	PTHR31190, PTHR31190:SF18			Gohir.A09G236500.1.p	PF00847	2.15e-05	FALSE	Gohir.A09G236500	18.0481	Gohir.A09G236500.1
4478.72		AT4G37810							0.335452	6.02224	Gohir.A11G049400	45331498	2.58e-46	PTHR33109, PTHR33109:SF7			Gohir.A11G049400.1.p		1.48e-48	FALSE	Gohir.A11G049400	214.432	Gohir.A11G049400.1
88.4527									0.671206	4.08148	Gohir.D03G082400	45355307	2.36e-07	PTHR33978, PTHR33978:SF4			Gohir.D03G082400.1.p		2.62e-08	FALSE	Gohir.D03G082400	30.9727	Gohir.D03G082400.1
3859.09	DPP6 N-terminal domain-like protein	AT1G21680							0.228678	2.92344	Gohir.A02G071800	45361365, 45361366	6.75e-31	PTHR32161, PTHR32161:SF8			Gohir.A02G071800.1.p, Gohir.A02G071800.2.p	PF07676	9.17e-33	FALSE	Gohir.A02G071800	142.116	Gohir.A02G071800.1, Gohir.A02G071800.2
2373.31					GO:0003700, GO:0004871, GO:0006355, GO:0007165	Domain of unknown function (DUF4588) (DUF4588)			0.309366	2.63059	Gohir.A11G054300	45328283	2.23e-14	PTHR33675, PTHR33675:SF3			Gohir.A11G054300.1.p	PF15251	1.08e-15	FALSE	Gohir.A11G054300	64.276	Gohir.A11G054300.1
36689.6	P-loop containing nucleoside triphosphate hydrolases superfamily protein	AT5G47820	Plus-end-directed kinesin ATPase	3.6.4.4	GO:0003777, GO:0005524, GO:0005871, GO:0007018, GO:0008017				0.28213	3.51271	Gohir.D01G109700	45394266, 45394267, 45394268, 45394269	9.32e-28	PTHR24115, PTHR24115:SF463			Gohir.D01G109700.1.p, Gohir.D01G109700.2.p, Gohir.D01G109700.4.p, Gohir.D01G109700.3.p	PF00225	1.59e-29	FALSE	Gohir.D01G109700	127.315	Gohir.D01G109700.1, Gohir.D01G109700.2, Gohir.D01G109700.4, Gohir.D01G109700.3
8473.54	lysophospholipase 2	AT1G52760	2-acylglycerol O-acyltransferase	2.3.1.22		caffeoylshikimate esterase (CSE)	Lysophospholipase	KOG1455	0.169899	2.14223	Gohir.A02G124500	45359330	7.9e-32	PTHR11614, PTHR11614:SF90	monoacylglycerol metabolism (yeast)	PWY-7420	Gohir.A02G124500.1.p	PF12695	1.02e-33	FALSE	Gohir.A02G124500	146.484	Gohir.A02G124500.1
5344.36									0.278874	6.15587	Gohir.A11G061300	45333073	1.23e-69				Gohir.A11G061300.1.p		2.58e-72	FALSE	Gohir.A11G061300	323.443	Gohir.A11G061300.1
1140.31	UDP-glucosyl transferase 74B1	AT1G24100	N-hydroxythioamide S-beta-glucosyltransferase	2.4.1.195	GO:0008152, GO:0016758	N-hydroxythioamide S-beta-glucosyltransferase / Uridine diphosphoglucose-thiohydroximate glucosyltransferase	UDP-glucuronosyl and UDP-glucosyl transferase	KOG1192	0.336741	6.27801	Gohir.D01G133300	45394202	2.06e-54	PTHR11926, PTHR11926:SF214			Gohir.D01G133300.1.p	PF00201	7.95e-57	FALSE	Gohir.D01G133300	252.359	Gohir.D01G133300.1
386.142	Protein of unknown function (DUF 3339)	AT3G48660							0.215401	2.07915	Gohir.A03G125100	45364794, 45364795	1.85e-19	PTHR33128, PTHR33128:SF9			Gohir.A03G125100.1.p, Gohir.A03G125100.2.p	PF11820	5.78e-21	FALSE	Gohir.A03G125100	88.2476	Gohir.A03G125100.1, Gohir.A03G125100.2
59271.9	ribonuclease 3	AT1G26820	Ribonuclease T(2)	3.1.27.1		RIBONUCLEASE T2 // F7A19.32 PROTEIN-RELATED	Ribonuclease	KOG1642	0.405361	5.25424	Gohir.A12G164700	45350285	1.45e-25	PTHR11240, PTHR11240:SF19			Gohir.A12G164700.1.p	PF00445	2.88e-27	FALSE	Gohir.A12G164700	116.995	Gohir.A12G164700.1
9.93523	Peroxidase superfamily protein	AT5G14130	Peroxidase	1.11.1.7	GO:0004601, GO:0006979, GO:0020037, GO:0055114	PEROXIDASE 55			1.67313	6.96085	Gohir.A07G229000	45369374	0.000325	PTHR31517, PTHR31517:SF7	baicalein degradation (hydrogen peroxide detoxification), luteolin triglucuronide degradation, matairesinol biosynthesis, justicidin B biosynthesis	PWY-7214, PWY-7445, PWY-5466, PWY-6824	Gohir.A07G229000.1.p	PF00141	6.61e-05	FALSE	Gohir.A07G229000	15.9206	Gohir.A07G229000.1
312.259	ferredoxin-related	AT1G02180				FAMILY NOT NAMED // FERREDOXIN-LIKE PROTEIN			0.380693	2.26347	Gohir.A11G074100	45333488	1.08e-07	PTHR34537, PTHR34537:SF2			Gohir.A11G074100.1.p		1.14e-08	FALSE	Gohir.A11G074100	32.587	Gohir.A11G074100.1
2111.48	(1 of 2) PF00395 - S-layer homology domain (SLH)	AT3G25680							0.251685	2.75447	Gohir.A12G172000	45349811, 45349812	3.48e-23	PTHR33740, PTHR33740:SF1			Gohir.A12G172000.1.p, Gohir.A12G172000.2.p	PF00395	8.25e-25	FALSE	Gohir.A12G172000	105.778	Gohir.A12G172000.1, Gohir.A12G172000.2
8918.74	Caleosin-related family protein	AT1G70670	Plant seed peroxygenase	1.11.2.3		FAMILY NOT NAMED // PEROXYGENASE 4-RELATED			0.275923	4.04523	Gohir.D01G140900	45393178	1.59e-36	PTHR31495, PTHR31495:SF1	vernolate biosynthesis III, cutin biosynthesis	PWY-6917, PWY-321	Gohir.D01G140900.1.p	PF05042	1.53e-38	FALSE	Gohir.D01G140900	168.561	Gohir.D01G140900.1
13818.7	galactinol synthase 1	AT2G47180	Inositol 3-alpha-galactosyltransferase	2.4.1.123		GLYCOGENIN // SUBFAMILY NOT NAMED	Glycosyl transferase	KOG1950	0.329205	4.04814	Gohir.A11G107800	45328912	7.66e-26	PTHR11183, PTHR11183:SF54	stachyose biosynthesis	PWY-5337	Gohir.A11G107800.1.p	PF01501	1.48e-27	FALSE	Gohir.A11G107800	118.311	Gohir.A11G107800.1
368.446	heat shock transcription factor B2A	AT5G62020			GO:0003700, GO:0005634, GO:0006355, GO:0043565	HEAT SHOCK TRANSCRIPTION FACTOR // HEAT STRESS TRANSCRIPTION FACTOR B-2A			0.431256	2.30421	Gohir.A11G010000	45330846	2.36e-06	PTHR10015, PTHR10015:SF168			Gohir.A11G010000.1.p	PF00447	3.08e-07	FALSE	Gohir.A11G010000	26.1986	Gohir.A11G010000.1
1140.27	NAD(P)-binding Rossmann-fold superfamily protein	AT5G58750	Delta(4)-3-oxosteroid 5-beta-reductase	1.3.1.3	GO:0003824, GO:0050662	Delta(4)-3-oxosteroid 5-beta-reductase / Testosterone 5-beta-reductase			0.379889	7.14996	Gohir.A12G181000	45351291	1.15e-55	PTHR32487, PTHR32487:SF7			Gohir.A12G181000.1.p	PF01370	4.2e-58	FALSE	Gohir.A12G181000	258.219	Gohir.A12G181000.1
236.21	Transducin/WD40 repeat-like superfamily protein	AT4G34380	[Myosin heavy-chain] kinase	2.7.11.7	GO:0005515	[Myosin heavy-chain] kinase / Myosin II heavy-chain kinase	WD40 repeat protein	KOG0645	0.19649	2.28042	Gohir.A03G214200	45362949	1.92e-28	PTHR22844, PTHR22844:SF145			Gohir.A03G214200.1.p	PF00400	3.13e-30	FALSE	Gohir.A03G214200	130.534	Gohir.A03G214200.1
14065									0.182939	2.15323	Gohir.A11G117700	45329033	8.76e-28				Gohir.A11G117700.1.p		1.49e-29	FALSE	Gohir.A11G117700	127.441	Gohir.A11G117700.1
2258.1	ABC-2 type transporter family protein	AT5G06530			GO:0005524, GO:0016020, GO:0016887	ATP-BINDING CASSETTE TRANSPORTER // SUBFAMILY NOT NAMED			0.438439	6.8053	Gohir.D01G189700	45396715	1.84e-33	PTHR19241, PTHR19241:SF286			Gohir.D01G189700.1.p	PF00005, PF01061	2.12e-35	FALSE	Gohir.D01G189700	154.18	Gohir.D01G189700.1
33835.1	COBRA-like extracellular glycosyl-phosphatidyl inositol-anchored protein family	AT5G15630			GO:0010215, GO:0016049, GO:0031225	FAMILY NOT NAMED // COBRA-LIKE PROTEIN 4			0.4216	6.7569	Gohir.A11G159400	45329744	7.88e-34	PTHR31673, PTHR31673:SF2			Gohir.A11G159400.1.p	PF04833	8.84e-36	FALSE	Gohir.A11G159400	155.915	Gohir.A11G159400.1
69.3935	Plant protein of unknown function (DUF827)	AT1G66840							0.491338	2.83774	Gohir.A11G165900	45330661, 45330662, 45330663	2.39e-07	PTHR32054, PTHR32054:SF5			Gohir.A11G165900.1.p, Gohir.A11G165900.2.p, Gohir.A11G165900.3.p	PF05701	2.66e-08	FALSE	Gohir.A11G165900	30.9406	Gohir.A11G165900.1, Gohir.A11G165900.2, Gohir.A11G165900.3
4491.92						P-HYDROXYBENZOIC ACID EFFLUX PUMP SUBUNIT-RELATED // SUBFAMILY NOT NAMED			0.326978	5.46544	Gohir.D01G212700	45396410	5.63e-42	PTHR30509, PTHR30509:SF7			Gohir.D01G212700.1.p	PF13515	4.12e-44	FALSE	Gohir.D01G212700	194.067	Gohir.D01G212700.1
215.456									0.510008	2.97653	Gohir.A05G019900	45305495	3.8e-07	PTHR37077			Gohir.A05G019900.1.p		4.36e-08	FALSE	Gohir.A05G019900	29.9821	Gohir.A05G019900.1
726.596		AT1G16850							0.428151	5.87751	Gohir.D11G231800	45341057	1.3e-29	PTHR35463, PTHR35463:SF1			Gohir.D11G231800.1.p		1.91e-31	FALSE	Gohir.D11G231800	136.092	Gohir.D11G231800.1
177.074	ferredoxin-NADP(+)-oxidoreductase 1	AT5G66190	NADPH dehydrogenase, Ferredoxin--NADP(+) reductase	1.6.99.1, 1.18.1.2	GO:0016491, GO:0055114	Ferredoxin--NADP(+) reductase // NADPH dehydrogenase / NADPH diaphorase			0.513074	4.95216	Gohir.A11G174700	45332839	5.62e-17	PTHR19384, PTHR19384:SF82	photosynthesis light reactions, oxygenic photosynthesis	PWY-101, PHOTOALL-PWY	Gohir.A11G174700.1.p	PF00175	2.14e-18	FALSE	Gohir.A11G174700	76.5519	Gohir.A11G174700.1
359.657	light-harvesting chlorophyll-protein complex I subunit A4	AT3G47470			GO:0009765, GO:0016020	light-harvesting complex I chlorophyll a/b binding protein 4 (LHCA4)			0.393387	3.10614	Gohir.A07G065900	45369655	2.85e-12	PTHR21649, PTHR21649:SF17			Gohir.A07G065900.1.p	PF00504	1.69e-13	FALSE	Gohir.A07G065900	54.3333	Gohir.A07G065900.1
190.835					GO:0005515, GO:0008270	- Ring finger domain (zf-RING_2)			0.7101577	4.45071	Gohir.A09G015400	45390858	2.45e-07	PTHR22763			Gohir.A09G015400.1.p	PF13639	2.72e-08	FALSE	Gohir.A09G015400	30.8961	Gohir.A09G015400.1
602.261					GO:0003700, GO:0006355, GO:0043565				0.610049	5.06354	Gohir.D02G003400	45326350, 45326351	2.18e-11	PTHR31282, PTHR31282:SF17			Gohir.D02G003400.1.p, Gohir.D02G003400.2.p	PF03106	1.42e-12	FALSE	Gohir.D02G003400	50.1503	Gohir.D02G003400.1, Gohir.D02G003400.2
131.006			Inorganic diphosphatase	3.6.1.1	GO:0005737, GO:0016462		Exopolyphosphatases and related proteins	KOG4129	0.309122	2.1238	Gohir.A05G113000	45303036, 45303037	2.52e-10	PTHR12112, PTHR12112:SF15			Gohir.A05G113000.2.p, Gohir.A05G113000.3.p	PF02833	1.86e-11	FALSE	Gohir.A05G113000	45.1173	Gohir.A05G113000.2, Gohir.A05G113000.3
97.932	GATA type zinc finger transcription factor family protein	AT3G50870			GO:0003700, GO:0006355, GO:0008270, GO:0043565	GATA TRANSCRIPTION FACTOR 18-RELATED			0.547276	3.32951	Gohir.A11G184000	45333232	1.03e-07	PTHR10071, PTHR10071:SF156			Gohir.A11G184000.1.p	PF00320	1.08e-08	FALSE	Gohir.A11G184000	32.6841	Gohir.A11G184000.1
1367.99			2-alkenal reductase (NAD(P)(+))	1.3.1.74	GO:0008270, GO:0016491, GO:0055114		Zinc-binding oxidoreductase	KOG1198	0.455445	6.08787	Gohir.A09G026300	45391427, 45391428	2e-26	PTHR11695, PTHR11695:SF530			Gohir.A09G026300.1.p, Gohir.A09G026300.2.p	PF08240, PF13602	3.7e-28	FALSE	Gohir.A09G026300	121.064	Gohir.A09G026300.1, Gohir.A09G026300.2
7402.8	IQ-domain 13	AT3G59690			GO:0005515	PROTEIN IQ-DOMAIN 14-RELATED			0.410106	4.6309	Gohir.D02G009900	45325157	8.58e-21	PTHR32295, PTHR32295:SF18			Gohir.D02G009900.1.p	PF00612, PF13178	2.41e-22	FALSE	Gohir.D02G009900	94.5332	Gohir.D02G009900.1
291.907	Mitochondrial substrate carrier family protein	AT1G72820				solute carrier family 25	Predicted mitochondrial carrier protein	KOG0765	0.296229	2.04803	Gohir.A05G137300	45308290	2.61e-10	PTHR24089, PTHR24089:SF319			Gohir.A05G137300.2.p	PF00153	1.93e-11	FALSE	Gohir.A05G137300	45.0426	Gohir.A05G137300.2
447.217	Cyclin D2;1	AT2G22490			GO:0005634	CYCLINE // CYCLIN-D2-1	G1/S-specific cyclin D	KOG0656	0.302792	2.1891	Gohir.A11G205900	45328779	4.93e-11	PTHR10177, PTHR10177:SF234			Gohir.A11G205900.1.p	PF00134, PF02984	3.35e-12	FALSE	Gohir.A11G205900	48.4722	Gohir.A11G205900.1
8.07372			Glutathione transferase	2.5.1.18	GO:0005515	GLUTATHIONE S-TRANSFERASE	Glutathione S-transferase	KOG0406	1.68892	6.66235	Gohir.D02G034800	45327408	0.000666	PTHR11260, PTHR11260:SF227	glutathione-mediated detoxification II	PWY-6842	Gohir.D02G034800.1.p	PF13417	0.000145	FALSE	Gohir.D02G034800	14.433	Gohir.D02G034800.1
111.317									0.559737	3.41272	Gohir.A11G221700	45331574	1.26e-07				Gohir.A11G221700.1.p		1.34e-08	FALSE	Gohir.A11G221700	32.269	Gohir.A11G221700.1
26082.9	Bifunctional inhibitor/lipid-transfer protein/seed storage 2S albumin superfamily protein	AT3G22620				FAMILY NOT NAMED // BIFUNCTIONAL INHIBITOR/LIPID-TRANSFER PROTEIN/SEED STORAGE 2S ALBUMIN-LIKE PROTEIN-RELATED			0.295491	4.74288	Gohir.D02G039600	45327499	7.95e-41	PTHR33044, PTHR33044:SF13			Gohir.D02G039600.1.p	PF14368	6.17e-43	FALSE	Gohir.D02G039600	188.681	Gohir.D02G039600.1
6391.94	nucleolar protein gar2-related	AT2G42320				FAMILY NOT NAMED // NUCLEOLAR PROTEIN GAR2-LIKE PROTEIN			0.434378	2.91906	Gohir.A09G124800	45392748	4.63e-09	PTHR31344, PTHR31344:SF4			Gohir.A09G124800.1.p		4.02e-10	FALSE	Gohir.A09G124800	39.1046	Gohir.A09G124800.1
407.1	Dormancy/auxin associated family protein	AT1G56220							0.592291	4.19119	Gohir.D11G309100	45340819, 45340820	3.76e-09	PTHR33565, PTHR33565:SF1			Gohir.D11G309100.1.p, Gohir.D11G309100.2.p	PF05564	3.22e-10	FALSE	Gohir.D11G309100	39.5352	Gohir.D11G309100.1, Gohir.D11G309100.2
208.918						- GDSL/SGNH-like Acyl-Esterase family found in Pmr5 and Cas1p (PC-Esterase) // PMR5 N terminal Domain (PMR5N)			0.395807301	3.10454	Gohir.A11G289000	45331638	2.67e-12	PTHR32285, PTHR32285:SF42			Gohir.A11G289000.1.p	PF13839, PF14416	1.58e-13	FALSE	Gohir.A11G289000	54.469	Gohir.A11G289000.1
247.673		AT1G56320							1.25912	11.6032	Gohir.A11G272000	45330664	9.33e-37	PTHR34366, PTHR34366:SF3			Gohir.A11G272000.1.p		8.82e-39	FALSE	Gohir.A11G272000	169.65	Gohir.A11G272000.1
60.0484									0.484921	3.2057	Gohir.A13G075500	45379301	1.75e-09				Gohir.A13G075500.1.p		1.43e-10	FALSE	Gohir.A13G075500	41.1173	Gohir.A13G075500.1
997.898	beta-amylase 3	AT5G18670	Beta-amylase	3.2.1.2	GO:0000272, GO:0016161				0.324452	3.92373	Gohir.D02G052000	45327732, 45327733	7.46e-26	PTHR31352, PTHR31352:SF3	starch degradation II	PWY-6724	Gohir.D02G052000.1.p, Gohir.D02G052000.2.p	PF01373	1.44e-27	FALSE	Gohir.D02G052000	118.366	Gohir.D02G052000.1, Gohir.D02G052000.2
2735.98	pfkB-like carbohydrate kinase family protein	AT5G51830	Fructokinase	2.7.1.4	GO:0004747, GO:0006014	SUGAR KINASE // FRUCTOKINASE 1	Ribokinase	KOG2855	0.347161	5.29691	Gohir.A09G179300	45391123	8.07e-36	PTHR10584, PTHR10584:SF192	sucrose degradation III (sucrose invertase), sucrose degradation II (sucrose synthase), D-sorbitol degradation I	PWY-621, PWY-3801, PWY-4101	Gohir.A09G179300.1.p	PF00294	8.14e-38	FALSE	Gohir.A09G179300	165.233	Gohir.A09G179300.1
9461.62	Xanthine/uracil permease family protein	AT1G49960			GO:0005215, GO:0006810, GO:0016020, GO:0055085	XANTHINE-URACIL / VITAMIN C PERMEASE FAMILY MEMBER // NUCLEOBASE-ASCORBATE TRANSPORTER 4			0.27633	4.65059	Gohir.A12G019400	45349489	2.08e-45	PTHR11119, PTHR11119:SF51			Gohir.A12G019400.1.p	PF00860	1.27e-47	FALSE	Gohir.A12G019400	210.152	Gohir.A12G019400.1
13333.1	Inositol monophosphatase family protein	AT1G43670	Fructose-bisphosphatase	3.1.3.11	GO:0005975, GO:0042132, GO:0042578	FRUCTOSE-1			0.237775	4.34791	Gohir.D02G071200	45326505	5.58e-55	PTHR11556, PTHR11556:SF17	sucrose biosynthesis I (from photosynthesis), Calvin-Benson-Bassham cycle, gluconeogenesis I, oxygenic photosynthesis, gluconeogenesis III	SUCSYN-PWY, CALVIN-PWY, GLUCONEO-PWY, PHOTOALL-PWY, PWY66-399	Gohir.D02G071200.1.p	PF00316	2.09e-57	FALSE	Gohir.D02G071200	255.019	Gohir.D02G071200.1
5463.51	aldehyde dehydrogenase 2C4	AT3G24503	Aldehyde dehydrogenase (NAD(P)(+))	1.2.1.5	GO:0008152, GO:0016491, GO:0055114	Aldehyde dehydrogenase (NAD(P)(+))			0.335912	2.51435	Gohir.A05G022400	45305606	2.18e-11	PTHR11699, PTHR11699:SF182	phytol degradation, ethanol degradation II, alkane oxidation	PWY66-389, PWY66-21, PWY-2724	Gohir.A05G022400.1.p	PF00171	1.42e-12	FALSE	Gohir.A05G022400	50.1557	Gohir.A05G022400.1
135.703									0.332688	2.65946	Gohir.A12G041900	45351791	1.91e-13				Gohir.A12G041900.1.p		1.01e-14	FALSE	Gohir.A12G041900	59.8797	Gohir.A12G041900.1
257.527	Serine carboxypeptidase S28 family protein	AT5G22860	Lysosomal Pro-Xaa carboxypeptidase	3.4.16.2	GO:0006508, GO:0008236	PROTEASE S28 PRO-X CARBOXYPEPTIDASE-RELATED // PROLYLCARBOXYPEPTIDASE-LIKE PROTEIN-RELATED			0.280748	2.96374	Gohir.D09G087200	45374535	3.04e-22	PTHR11010, PTHR11010:SF47			Gohir.D09G087200.1.p	PF05577	7.67e-24	FALSE	Gohir.D09G087200	101.36	Gohir.D09G087200.1
408.842			Carbonate dehydratase	4.2.1.1	, GO:0004089, GO:0008270	CARBONIC ANHYDRASE // CARBONIC ANHYDRASE	, Predicted carbonic anhydrase involved in protection against oxidative damage	, KOG1578	0.556805	3.59174	Gohir.A05G314500	45305832	4.32e-08	PTHR11002, PTHR11002:SF15	C4 photosynthetic carbon assimilation cycle, cyanate degradation, CO<sub>2</sub> fixation into oxaloacetate (anaplerotic)	PWY-7115, PWY-241, CYANCAT-PWY, PWYQT-4429, PWY-7117	Gohir.A05G314500.2.p	PF00484	4.3e-09	FALSE	Gohir.A05G314500	34.4822	Gohir.A05G314500.2
1267.46	(1 of 3) KOG4674 - Uncharacterized conserved coiled-coil protein	AT1G22060				DNA repair protein RAD50	E3 ubiquitin ligase involved in syntaxin degradation, DNA repair protein RAD50, Rab5 GTPase effector Rabaptin-5	KOG0978, KOG0962, KOG0993	0.259101	3.90658	Gohir.D02G082600	45326893	4.14e-40	PTHR34452, PTHR34452:SF1			Gohir.D02G082600.1.p	PF10358	3.34e-42	FALSE	Gohir.D02G082600	185.319	Gohir.D02G082600.1
2284.14	UDP-Glycosyltransferase superfamily protein	AT4G01070	Hydroquinone glucosyltransferase	2.4.1.218	GO:0008152, GO:0016758	Hydroquinone glucosyltransferase / Hydroquinone:O-glucosyltransferase			0.55259	10.0161	Gohir.A12G111300	45349810	9.18e-53	PTHR11926, PTHR11926:SF189			Gohir.A12G111300.1.p	PF00201	3.84e-55	FALSE	Gohir.A12G111300	244.633	Gohir.A12G111300.1
6096.97	Tetratricopeptide repeat (TPR)-like superfamily protein	AT1G27500			GO:0005515		Kinesin light chain	KOG1840	0.297357	2.47484	Gohir.D02G116900	45326072, 45326073, 45326074, 45326075, 45326076, 45326077, 45326078	6.12e-14	PTHR19959, PTHR19959:SF156			Gohir.D02G116900.5.p, Gohir.D02G116900.2.p, Gohir.D02G116900.8.p, Gohir.D02G116900.7.p, Gohir.D02G116900.6.p, Gohir.D02G116900.3.p, Gohir.D02G116900.4.p	PF00515, PF13176, PF13424	3.09e-15	FALSE	Gohir.D02G116900	62.2105	Gohir.D02G116900.5, Gohir.D02G116900.2, Gohir.D02G116900.8, Gohir.D02G116900.7, Gohir.D02G116900.6, Gohir.D02G116900.3, Gohir.D02G116900.4
640.817	HXXXD-type acyl-transferase family protein	AT1G24430	Vinorine synthase	2.3.1.160	GO:0016747	Vinorine synthase			0.53335	4.76444	Gohir.A12G146800	45349975	1.84e-13	PTHR31623, PTHR31623:SF3			Gohir.A12G146800.1.p	PF02458	9.71e-15	FALSE	Gohir.A12G146800	59.9537	Gohir.A12G146800.1
88.1096					GO:0003677	MYB-LIKE DNA-BINDING PROTEIN MYB // SUBFAMILY NOT NAMED			0.864878	4.36434	Gohir.A05G331000	45304572	3.51e-05	PTHR10641, PTHR10641:SF553			Gohir.A05G331000.1.p	PF00249	5.75e-06	FALSE	Gohir.A05G331000	20.5687	Gohir.A05G331000.1
3866.54	C2H2-like zinc finger protein	AT1G26610			GO:0046872				0.321074	2.08295	Gohir.A12G162000	45350525, 45350526	5.1e-09	PTHR26374, PTHR26374:SF199			Gohir.A12G162000.1.p, Gohir.A12G162000.2.p	PF13912	4.45e-10	FALSE	Gohir.A12G162000	38.9065	Gohir.A12G162000.1, Gohir.A12G162000.2
4574.03	plasmodesmata-located protein 6	AT2G01660							0.209863	2.93859	Gohir.D02G141300	45327742, 45327743	7.19e-37	PTHR32080, PTHR32080:SF3			Gohir.D02G141300.1.p, Gohir.D02G141300.2.p	PF01657	6.76e-39	FALSE	Gohir.D02G141300	170.18	Gohir.D02G141300.1, Gohir.D02G141300.2
185.901	cation/H+ exchanger 23	AT1G05580			GO:0006812, GO:0015299, GO:0016021, GO:0055085	CATION/H(+) ANTIPORTER 21-RELATED			0.884538	5.59641	Gohir.A12G263600	45351396	6.51e-07	PTHR32468, PTHR32468:SF15			Gohir.A12G263600.1.p	PF00999	7.74e-08	FALSE	Gohir.A12G263600	28.8702	Gohir.A12G263600.1
115.152	Protein kinase superfamily protein	AT1G24030	Non-specific serine/threonine protein kinase	2.7.11.1	GO:0004672, GO:0004713, GO:0005524, GO:0006468		Serine/threonine protein kinase	KOG1187	0.49909	2.70654	Gohir.D02G164900	45325105, 45325106	1.99e-06	PTHR27001, PTHR27001:SF150			Gohir.D02G164900.1.p, Gohir.D02G164900.2.p	PF00069	2.57e-07	FALSE	Gohir.D02G164900	26.5459	Gohir.D02G164900.1, Gohir.D02G164900.2
34.1174					GO:0004497, GO:0005506, GO:0016705, GO:0020037, GO:0055114		Cytochrome P450 CYP2 subfamily	KOG0156	0.541459	2.36433	Gohir.A12G264800	45350151, 45350152	0.000102	PTHR24298, PTHR24298:SF114			Gohir.A12G264800.2.p, Gohir.A12G264800.1.p	PF00067	1.84e-05	FALSE	Gohir.A12G264800	18.3437	Gohir.A12G264800.2, Gohir.A12G264800.1
143114	Dehydrin family protein	AT1G76180			GO:0006950, GO:0009415	Dehydrin (Dehydrin)			0.359688	6.441	Gohir.D01G094300	45396320	3.39e-43	PTHR33346			Gohir.D01G094300.1.p	PF00257	2.34e-45	FALSE	Gohir.D01G094300	199.772	Gohir.D01G094300.1
542712									0.508813	7.65391	Gohir.D02G200400	45324696	1.46e-27				Gohir.D02G200400.1.p		2.53e-29	FALSE	Gohir.D02G200400	126.387	Gohir.D02G200400.1
200.122	Protein of unknown function (DUF677)	AT4G34320				Protein of unknown function (DUF677) (DUF677)			0.387282	2.91597	Gohir.A13G048400	45378353	1.63e-11	PTHR31113, PTHR31113:SF3			Gohir.A13G048400.1.p	PF05055	1.04e-12	FALSE	Gohir.A13G048400	50.7614	Gohir.A13G048400.1
26415.5	Protease-associated (PA) RING/U-box zinc finger family protein	AT1G71980			GO:0005515, GO:0008270	E3 ubiquitin-protein ligase RNF13 [EC:6.3.2.19] (RNF13	Predicted E3 ubiquitin ligase	KOG4628	0.268301	2.07368	Gohir.A09G116100	45391551	1.85e-12	PTHR22765, PTHR22765:SF46			Gohir.A09G116100.1.p	PF02225, PF13639	1.08e-13	FALSE	Gohir.A09G116100	55.2178	Gohir.A09G116100.1
5913.83									0.32421	6.42387	Gohir.D02G206200	45324908, 45324909	2.3e-54	PTHR31300, PTHR31300:SF1			Gohir.D02G206200.2.p, Gohir.D02G206200.1.p	PF04788	8.96e-57	FALSE	Gohir.D02G206200	252.12	Gohir.D02G206200.2, Gohir.D02G206200.1
2766.65	Peptidase M20/M25/M40 family protein	AT4G38220	N-acyl-aliphatic-L-amino acid amidohydrolase	3.5.1.14	GO:0004046, GO:0005737, GO:0006520, GO:0008152, GO:0016787		Aminoacylase ACY1 and related metalloexopeptidases	KOG2275	0.213301	2.21928	Gohir.A13G064200	45378842, 45378843	7.79e-22	PTHR11014, PTHR11014:SF56			Gohir.A13G064200.1.p, Gohir.A13G064200.2.p	PF07687, PF01546	2.04e-23	FALSE	Gohir.A13G064200	99.4256	Gohir.A13G064200.1, Gohir.A13G064200.2
37.5784	RING/U-box superfamily protein	AT1G49230			GO:0005515, GO:0008270	RING FINGER DOMAIN-CONTAINING // SUBFAMILY NOT NAMED			0.961446	4.42058	Gohir.D10G105700	45374198	0.00012	PTHR14155, PTHR14155:SF106			Gohir.D10G105700.1.p	PF13639	2.21e-05	FALSE	Gohir.D10G105700	18.0008	Gohir.D10G105700.1
2500.94			Carboxylesterase	3.1.1.1		CARBOXYLESTERASE 2-RELATED	Arylacetamide deacetylase	KOG1515	0.267574	2.95589	Gohir.D02G211500	45327953	3.29e-23	PTHR23024, PTHR23024:SF131	methyl indole-3-acetate interconversion	PWY-6303	Gohir.D02G211500.1.p	PF00135	7.78e-25	FALSE	Gohir.D02G211500	105.894	Gohir.D02G211500.1
30251.2	Adenosylmethionine decarboxylase family protein	AT3G25570	Adenosylmethionine decarboxylase	4.1.1.50	GO:0004014, GO:0006597, GO:0008295	S-ADENOSYLMETHIONINE DECARBOXYLASE // S-ADENOSYLMETHIONINE DECARBOXYLASE PROENZYME-RELATED	S-adenosylmethionine decarboxylase	KOG0788	0.259214	2.15644	Gohir.A13G095200	45381015	3.1e-14	PTHR11570, PTHR11570:SF4	spermidine biosynthesis I, superpathway of polyamine biosynthesis II, spermine biosynthesis, L-methionine salvage cycle I (bacteria and plants)	BSUBPOLYAMSYN-PWY, POLYAMINSYN3-PWY, ARGSPECAT-PWY, PWY-7528	Gohir.A13G095200.1.p	PF01536	1.52e-15	FALSE	Gohir.A13G095200	63.6006	Gohir.A13G095200.1
268.25					GO:0015079, GO:0016020, GO:0071805				0.38057	2.22398	Gohir.A11G062300	45333247, 45333248	1.7e-07	PTHR30540, PTHR30540:SF9			Gohir.A11G062300.1.p, Gohir.A11G062300.2.p	PF02705	1.84e-08	FALSE	Gohir.A11G062300	31.6528	Gohir.A11G062300.1, Gohir.A11G062300.2
1442.15	ARM repeat superfamily protein	AT4G12710	Transferred entry: 2.3.2.23	6.3.2.19		BETA CATENIN-RELATED ARMADILLO REPEAT-CONTAINING // ARM REPEAT PROTEIN			0.161259	2.29897	Gohir.A07G163500	45367559	1.41e-40	PTHR23315, PTHR23315:SF88			Gohir.A07G163500.1.p	PF00514	1.12e-42	FALSE	Gohir.A07G163500	187.499	Gohir.A07G163500.1
315.545	phytochrome A	AT1G09570			GO:0000155, GO:0005515, GO:0006355, GO:0007165, GO:0009584, GO:0009585, GO:0009881, GO:0017006, GO:0018298, GO:0042803				0.429043	2.52627	Gohir.A13G172900	45380581, 45380582	1.94e-07	PTHR24423, PTHR24423:SF519			Gohir.A13G172900.2.p, Gohir.A13G172900.1.p	PF00360, PF08446, PF00989, PF02518, PF01590, PF00512	2.13e-08	FALSE	Gohir.A13G172900	31.3703	Gohir.A13G172900.2, Gohir.A13G172900.1
23465.4	GDSL-like Lipase/Acylhydrolase superfamily protein	AT1G54790	Alpha-L-fucosidase	3.2.1.51	GO:0016788	ZINC FINGER FYVE DOMAIN CONTAINING PROTEIN // SUBFAMILY NOT NAMED			0.277127	5.89135	Gohir.A13G107000	45380069	3.44e-64	PTHR22835, PTHR22835:SF208			Gohir.A13G107000.1.p	PF00657	8.49e-67	FALSE	Gohir.A13G107000	298.113	Gohir.A13G107000.1
5376.06	Transducin/WD40 repeat-like superfamily protein	AT4G34380	[Myosin heavy-chain] kinase	2.7.11.7	GO:0005515	[Myosin heavy-chain] kinase / Myosin II heavy-chain kinase	WD40 repeat protein	KOG0645	0.261652	2.11052	Gohir.D02G235700	45328023	1.77e-13	PTHR22844, PTHR22844:SF145			Gohir.D02G235700.1.p	PF00400	9.31e-15	FALSE	Gohir.D02G235700	60.0368	Gohir.D02G235700.1
95.3661	basic leucine-zipper 42	AT3G30530			GO:0003700, GO:0006355, GO:0043565	BASIC LEUCINE-ZIPPER 42-RELATED			0.351558	2.80597	Gohir.A07G177900	45366682	1.41e-13	PTHR22952, PTHR22952:SF201			Gohir.A07G177900.1.p	PF00170	7.35e-15	FALSE	Gohir.A07G177900	60.5032	Gohir.A07G177900.1
434.669						PDDEXK-like family of unknown function (PDDEXK_6)			0.360535	2.4104	Gohir.A13G117000	45378621	2.09e-09	PTHR31579, PTHR31579:SF17			Gohir.A13G117000.1.p	PF04720	1.73e-10	FALSE	Gohir.A13G117000	40.7548	Gohir.A13G117000.1
2861.15	Late embryogenesis abundant (LEA) hydroxyproline-rich glycoprotein family	AT2G46300							0.339559	4.22204	Gohir.A11G094200	45328738, 45328739	3.48e-26	PTHR31234, PTHR31234:SF12			Gohir.A11G094200.2.p, Gohir.A11G094200.3.p	PF03168	6.56e-28	FALSE	Gohir.A11G094200	119.927	Gohir.A11G094200.2, Gohir.A11G094200.3
1885.69	GRAS family transcription factor	AT4G37650			GO:0003700, GO:0005634, GO:0008356, GO:0009956, GO:0043565, GO:0048366	PROTEIN SHORT-ROOT			0.321142	4.29913	Gohir.D03G028800	45355328	3.02e-30	PTHR31636, PTHR31636:SF9			Gohir.D03G028800.1.p	PF03514	4.27e-32	FALSE	Gohir.D03G028800	139.063	Gohir.D03G028800.1
21951.9	Protein of unknown function (DUF579)	AT1G33800	Glucuronoxylan 4-O-methyltransferase	2.1.1.112		glucuronoxylan 4-O-methyltransferase (GXM)			0.260643	2.15506	Gohir.A13G118500	45379199	4.52e-14	PTHR31444, PTHR31444:SF2			Gohir.A13G118500.1.p	PF04669	2.25e-15	FALSE	Gohir.A13G118500	62.8353	Gohir.A13G118500.1
475.335	glutamine dumper 3	AT5G57685							0.488349	2.54345	Gohir.A08G087100	45398092, 45398093, 45398094	5.64e-06	PTHR33228, PTHR33228:SF5			Gohir.A08G087100.2.p, Gohir.A08G087100.4.p, Gohir.A08G087100.3.p		7.88e-07	FALSE	Gohir.A08G087100	24.3874	Gohir.A08G087100.2, Gohir.A08G087100.4, Gohir.A08G087100.3
17586.2	H(+)-ATPase 5	AT2G24520	Proton-exporting ATPase	3.6.3.6	GO:0000166, GO:0006754, GO:0016021, GO:0016887, GO:0046872	H+-transporting ATPase (E3.6.3.6)			0.265157	2.89649	Gohir.D06G108300	45322336	1.06e-22	PTHR24093, PTHR24093:SF361			Gohir.D06G108300.1.p	PF00702, PF00122, PF00690	2.58e-24	FALSE	Gohir.D06G108300	103.517	Gohir.D06G108300.1
175.433						25S rRNA (uracil2634-N3)-methyltransferase [EC:2.1.1.313] (BMT5)	Uncharacterized conserved protein	KOG4174	0.466644	2.25547	Gohir.A13G130200	45378277	2.2e-05	PTHR11538, PTHR11538:SF43			Gohir.A13G130200.1.p	PF10354	3.43e-06	FALSE	Gohir.A13G130200	21.557	Gohir.A13G130200.1
61.537						RING FINGER DOMAIN-CONTAINING // RING-H2 FINGER PROTEIN ATL69-RELATED	Anaphase-promoting complex (APC)	KOG1493	1.33313	9.59265	Gohir.D03G083400	45354123	8.53e-16	PTHR14155, PTHR14155:SF157			Gohir.D03G083400.1.p	PF13639, PF13947	3.62e-17	FALSE	Gohir.D03G083400	70.974	Gohir.D03G083400.1
268.14	amino acid permease 6	AT5G49630					Amino acid transporters	KOG1303	0.38933	2.49749	Gohir.D01G112500	45395769, 45395770, 45395771	9.97e-09	PTHR22950, PTHR22950:SF278			Gohir.D01G112500.1.p, Gohir.D01G112500.2.p, Gohir.D01G112500.3.p	PF01490	9.05e-10	FALSE	Gohir.D01G112500	37.5194	Gohir.D01G112500.1, Gohir.D01G112500.2, Gohir.D01G112500.3
395.475									0.517041	6.38242	Gohir.A08G097800	45400630	2.59e-25	PTHR34116, PTHR34116:SF1			Gohir.A08G097800.1.p		5.24e-27	FALSE	Gohir.A08G097800	115.805	Gohir.A08G097800.1
5925.11	O-methyltransferase 1	AT5G54160	Caffeate O-methyltransferase	2.1.1.68	GO:0008168, GO:0008171, GO:0046983	caffeic acid 3-O-methyltransferase (E2.1.1.68	Hydroxyindole-O-methyltransferase and related SAM-dependent methyltransferases	KOG3178	0.165733	2.1238	Gohir.A08G105100	45397838	6.36e-33	PTHR11746, PTHR11746:SF106	superpathway of scopolin and esculin biosynthesis, suberin monomers biosynthesis, free phenylpropanoid acid biosynthesis, phenylpropanoid biosynthesis	PWY-7186, PWY-1121, PWY-2181, PWY-361	Gohir.A08G105100.1.p	PF00891, PF08100	7.61e-35	FALSE	Gohir.A08G105100	151.636	Gohir.A08G105100.1
1399.89	Core-2/I-branching beta-1	AT4G32290			GO:0008375, GO:0016020	Core-2/I-Branching enzyme (Branch)			0.27936	2.64291	Gohir.A13G181400	45381163	1.17e-17	PTHR31042, PTHR31042:SF9			Gohir.A13G181400.1.p	PF02485	4.24e-19	FALSE	Gohir.A13G181400	79.7543	Gohir.A13G181400.1
438.45	highly ABA-induced PP2C gene 2	AT1G07430	Protein-serine/threonine phosphatase	3.1.3.16	GO:0003824, GO:0004722, GO:0006470	PROTEIN PHOSPHATASE 2C 3-RELATED	Serine/threonine protein phosphatase	KOG0698	0.545198	6.98187	Gohir.D03G121800	45353028	1.87e-27	PTHR13832, PTHR13832:SF219			Gohir.D03G121800.1.p	PF00481	3.27e-29	FALSE	Gohir.D03G121800	125.881	Gohir.D03G121800.1
118.417	Chalcone and stilbene synthase family protein	AT1G02050			GO:0003824, GO:0008152, GO:0009058, GO:0016747	HYDROXYMETHYLGLUTARYL-COA SYNTHASE // SUBFAMILY NOT NAMED			0.459417	2.49857	Gohir.A08G137800	45398045	1.43e-06	PTHR11877, PTHR11877:SF25			Gohir.A08G137800.1.p	PF00195	1.79e-07	FALSE	Gohir.A08G137800	27.2491	Gohir.A08G137800.1
1089.68	ACT-like protein tyrosine kinase family protein	AT4G38470	Dual-specificity kinase	2.7.12.1	GO:0004672, GO:0004713, GO:0005524, GO:0006468, GO:0008152, GO:0016597	SERINE-THREONINE PROTEIN KINASE // SERINE/THREONINE-PROTEIN KINASE KINX-RELATED	Tyrosine kinase specific for activated (GTP-bound) p21cdc42Hs	KOG0192	0.275651	2.00196	Gohir.D01G001500	45395407	3.45e-11	PTHR23257, PTHR23257:SF347			Gohir.D01G001500.1.p	PF07714	2.31e-12	FALSE	Gohir.D01G001500	49.2052	Gohir.D01G001500.1
4015.51	alpha-L-fucosidase 1	AT2G28100	Alpha-L-fucosidase	3.2.1.51	GO:0004560, GO:0005975	ALPHA-L-FUCOSIDASE // ALPHA-L-FUCOSIDASE 1			0.187169	2.8875	Gohir.A08G200300	45397972	6.02e-45	PTHR10030, PTHR10030:SF27			Gohir.A08G200300.1.p	PF01120	3.79e-47	FALSE	Gohir.A08G200300	207.98	Gohir.A08G200300.1
19569.5	UDP-XYL synthase 6	AT2G28760	UDP-glucuronate decarboxylase	4.1.1.35	GO:0003854, GO:0006694, GO:0016616, GO:0055114	NAD DEPENDENT EPIMERASE/DEHYDRATASE // SUBFAMILY NOT NAMED			0.294351	2.23169	Gohir.D03G127900	45353592	6.83e-12	PTHR10366, PTHR10366:SF323	UDP-D-xylose biosynthesis	PWY-4821	Gohir.D03G127900.1.p	PF01073	4.21e-13	FALSE	Gohir.D03G127900	52.5409	Gohir.D03G127900.1
13782.8	Leucine-rich repeat (LRR) family protein	AT4G28380			GO:0005515	Leucine rich repeat N-terminal domain (LRRNT_2) // Leucine rich repeat (LRR_8)			0.511622	9.07619	Gohir.D01G017500	45395307	4.08e-35	PTHR32093			Gohir.D01G017500.1.p	PF08263, PF13855	4.33e-37	FALSE	Gohir.D01G017500	161.911	Gohir.D01G017500.1
282.14	conserved peptide upstream open reading frame 28	AT1G70782							0.277649	2.30431	Gohir.D01G143700	45395309	2.2e-14				Gohir.D01G143700.1.p		1.06e-15	FALSE	Gohir.D01G143700	64.308	Gohir.D01G143700.1
2384.13			Sterol 3-beta-glucosyltransferase	2.4.1.173	GO:0005975, GO:0008152, GO:0016758, GO:0030259		UDP-glucuronosyl and UDP-glucosyl transferase	KOG1192	0.223068	2.56574	Gohir.A08G224400	45399016, 45399017, 45399018	6.72e-26	PTHR11926, PTHR11926:SF308			Gohir.A08G224400.1.p, Gohir.A08G224400.3.p, Gohir.A08G224400.4.p	PF03033	1.29e-27	FALSE	Gohir.A08G224400	118.582	Gohir.A08G224400.1, Gohir.A08G224400.3, Gohir.A08G224400.4
1701.97	POX (plant homeobox) family protein	AT5G41410			GO:0003677, GO:0006355	HOMEOBOX PROTEIN BEL1 HOMOLOG	Transcription factor MEIS1 and related HOX domain proteins	KOG0773	0.360845	7.14244	Gohir.D03G148500	45353836	9.9e-58	PTHR11850, PTHR11850:SF120			Gohir.D03G148500.1.p	PF07526, PF05920	3.34e-60	FALSE	Gohir.D03G148500	267.85	Gohir.D03G148500.1
4596.81	glucose 6-phosphate/phosphate translocator 1	AT5G54800			GO:0005215, GO:0006810, GO:0016021	SOLUTE CARRIER FAMILY 35 // GLUCOSE-6-PHOSPHATE/PHOSPHATE TRANSLOCATOR 1	Glucose-6-phosphate/phosphate and phosphoenolpyruvate/phosphate antiporter	KOG1441	0.194304	2.08512	Gohir.D01G064300	45393061	2.33e-23	PTHR11132, PTHR11132:SF112			Gohir.D01G064300.1.p	PF03151	5.46e-25	FALSE	Gohir.D01G064300	106.595	Gohir.D01G064300.1
298.081			Minus-end-directed kinesin ATPase	3.6.4.5	GO:0003777, GO:0005515, GO:0005524, GO:0005871, GO:0007018, GO:0008017	Minus-end-directed kinesin ATPase	Kinesin (KAR3 subfamily)	KOG0239	0.525956	5.01316	Gohir.A11G271000	45329667	1.3e-15	PTHR24115, PTHR24115:SF468			Gohir.A11G271000.1.p	PF00225	5.59e-17	FALSE	Gohir.A11G271000	70.1159	Gohir.A11G271000.1
556.717	Protein of unknown function (DUF3133)	AT5G05190							0.30643	2.10038	Gohir.D04G011300	45409793, 45409794	5.12e-10	PTHR31105, PTHR31105:SF2			Gohir.D04G011300.1.p, Gohir.D04G011300.2.p	PF11331	3.92e-11	FALSE	Gohir.D04G011300	43.6516	Gohir.D04G011300.1, Gohir.D04G011300.2
33.7415	photosystem I subunit l	AT4G12800	Photosystem I	1.97.1.12	GO:0009522, GO:0009538, GO:0015979	photosystem I subunit XI (psaL)			0.652313	2.99489	Gohir.A07G089500	45366020	5.51e-05	PTHR34803, PTHR34803:SF2	photosynthesis light reactions, oxygenic photosynthesis	PWY-101, PHOTOALL-PWY	Gohir.A07G089500.1.p	PF02605	9.43e-06	FALSE	Gohir.A07G089500	19.6229	Gohir.A07G089500.1
1807.54	(1 of 4) PF01814 - Hemerythrin HHE cation binding domain (Hemerythrin)	AT3G54290				Hemerythrin HHE cation binding domain (Hemerythrin)			0.320646	3.59589	Gohir.D04G017300	45410769	1.04e-22	PTHR35739, PTHR35739:SF1			Gohir.D04G017300.1.p	PF01814	2.54e-24	FALSE	Gohir.D04G017300	103.551	Gohir.D04G017300.1
1285.82			Carboxylesterase	3.1.1.1		MEMBER OF 'GDXG' FAMILY OF LIPOLYTIC ENZYMES // SUBFAMILY NOT NAMED	Arylacetamide deacetylase	KOG1515	0.399593	3.52784	Gohir.A12G025300	45349176	2.07e-14	PTHR23024, PTHR23024:SF187	methyl indole-3-acetate interconversion	PWY-6303	Gohir.A12G025300.1.p	PF00135	1e-15	FALSE	Gohir.A12G025300	64.43	Gohir.A12G025300.1
29.5809	plant U-box 24	AT3G11840	Transferred entry: 2.3.2.23	6.3.2.19		WDSAM1 PROTEIN // WD REPEAT			0.812378	3.39702	Gohir.A09G099900	45390997	0.00034	PTHR22849, PTHR22849:SF0			Gohir.A09G099900.1.p	PF04564	6.93e-05	FALSE	Gohir.A09G099900	15.83	Gohir.A09G099900.1
3779.87									0.357875	3.5475	Gohir.D01G122000	45395859	7.48e-18	PTHR33659			Gohir.D01G122000.1.p		2.65e-19	FALSE	Gohir.D01G122000	80.6826	Gohir.D01G122000.1
20020.4	Protein kinase superfamily protein	AT3G59110	Non-specific serine/threonine protein kinase	2.7.11.1	GO:0004672, GO:0004713, GO:0005524, GO:0006468	FAMILY NOT NAMED // PROTEIN KINASE FAMILY PROTEIN	Serine/threonine protein kinase	KOG1187	0.313495	3.63102	Gohir.D04G035600	45410612	7.09e-24	PTHR27001, PTHR27001:SF221			Gohir.D04G035600.1.p	PF00069	1.6e-25	FALSE	Gohir.D04G035600	109.025	Gohir.D04G035600.1
517.617					GO:0005488	Cell morphogenesis C-terminal (MOR2-PAG1_C) // Cell morphogenesis central region (MOR2-PAG1_mid)			0.317789	2.63752	Gohir.D01G134500	45394147	7.33e-14	PTHR12295			Gohir.D01G134500.2.p	PF14225, PF14228	3.72e-15	FALSE	Gohir.D01G134500	61.8439	Gohir.D01G134500.2
17973.4	alpha/beta-Hydrolases superfamily protein	AT2G36290	Arylesterase	3.1.1.2		Arylesterase / Paraoxonase	Predicted hydrolase/acyltransferase (alpha/beta hydrolase superfamily)	KOG1454	0.275662	2.03666	Gohir.D04G100600	45410629	1.76e-11	PTHR10992, PTHR10992:SF740			Gohir.D04G100600.1.p	PF12697	1.14e-12	FALSE	Gohir.D04G100600	50.5904	Gohir.D04G100600.1
1417.11						FAMILY NOT NAMED // PROTEIN ROOT HAIR SPECIFIC 17			0.243831	2.71173	Gohir.D01G165100	45395468	4.39e-24	PTHR31818, PTHR31818:SF0			Gohir.D01G165100.1.p	PF10250	9.76e-26	FALSE	Gohir.D01G165100	110.007	Gohir.D01G165100.1
3174.53	4-coumarate:CoA ligase 1	AT1G51680	4-coumarate--CoA ligase, Trans-feruloyl-CoA synthase	6.2.1.12, 6.2.1.34	GO:0003824, GO:0008152	4-coumarate--CoA ligase / 4-coumaryl-CoA synthetase // Trans-feruloyl-CoA synthase / Trans-feruloyl-CoA synthetase			0.376015	3.872	Gohir.A10G049500	45383259	1.06e-18	PTHR24096, PTHR24096:SF149	4-hydroxybenzoate biosynthesis V, suberin monomers biosynthesis, phenylpropanoid biosynthesis, flavonoid biosynthesis, caffeoylglucarate biosynthesis	PWY-6435, PWY-1121, PWY-361, PWY1F-FLAVSYN, PWY-6673	Gohir.A10G049500.1.p	PF00501, PF13193	3.52e-20	FALSE	Gohir.A10G049500	84.6731	Gohir.A10G049500.1
3087.32	peptidoglycan-binding LysM domain-containing protein	AT3G52790				LysM domain (LysM)			0.365649	9.22152	Gohir.D04G101700	45411934	2.07e-105	PTHR33648, PTHR33648:SF2			Gohir.D04G101700.1.p	PF01476	8.2e-109	FALSE	Gohir.D04G101700	491.103	Gohir.D04G101700.1
618.863					GO:0005515	- F-box domain (F-box)			0.247719536	2.10975	Gohir.D11G288100	45342696	4.38e-15	PTHR32133, PTHR32133:SF106			Gohir.D11G288100.1.p	PF00646	1.99e-16	FALSE	Gohir.D11G288100	67.6118	Gohir.D11G288100.1
3730.65	Pectin lyase-like superfamily protein	AT3G62110							0.315864	2.58044	Gohir.A08G121600	45399436, 45399437, 45399438, 45399439	2.31e-13	PTHR31339, PTHR31339:SF9			Gohir.A08G121600.1.p, Gohir.A08G121600.2.p, Gohir.A08G121600.4.p, Gohir.A08G121600.3.p	PF12708	1.23e-14	FALSE	Gohir.A08G121600	59.488	Gohir.A08G121600.1, Gohir.A08G121600.2, Gohir.A08G121600.4, Gohir.A08G121600.3
55151.3	alpha-L-arabinofuranosidase 1	AT3G10740	Non-reducing end alpha-L-arabinofuranosidase	3.2.1.55	GO:0046373, GO:0046556	alpha-N-arabinofuranosidase (E3.2.1.55			0.255989	3.04379	Gohir.D01G177400	45396243	2.02e-26	PTHR31776, PTHR31776:SF0			Gohir.D01G177400.4.p	PF06964	3.75e-28	FALSE	Gohir.D01G177400	121.039	Gohir.D01G177400.4
439.668	ER-type Ca2+-ATPase 2	AT4G00900	Calcium-transporting ATPase	3.6.3.8	GO:0000166, GO:0016021, GO:0046872	Ca2+-transporting ATPase (E3.6.3.8)			0.254557	2.54707	Gohir.D07G141000	45336169	3.53e-20	PTHR24093, PTHR24093:SF358			Gohir.D07G141000.1.p	PF00702, PF00122, PF00689, PF00690	1.04e-21	FALSE	Gohir.D07G141000	91.6431	Gohir.D07G141000.1
1033.99		AT3G50910							0.237863	2.03141	Gohir.D03G013000	45353611	3.48e-15	PTHR35490, PTHR35490:SF1			Gohir.D03G013000.2.p		1.57e-16	FALSE	Gohir.D03G013000	68.085	Gohir.D03G013000.2
436.547	(1 of 2) PTHR34670:SF3 - EXPRESSED PROTEIN	AT5G02090				FAMILY NOT NAMED // EXPRESSED PROTEIN			0.512162	6.28001	Gohir.D04G123600	45408968	2.11e-24	PTHR34670, PTHR34670:SF3			Gohir.D04G123600.1.p		4.55e-26	FALSE	Gohir.D04G123600	111.519	Gohir.D04G123600.1
8415.83	(1 of 2) PTHR34670:SF3 - EXPRESSED PROTEIN	AT5G02090				FAMILY NOT NAMED // EXPRESSED PROTEIN			0.625649	8.60417	Gohir.D01G210600	45396077	4.8e-22	PTHR34670, PTHR34670:SF3			Gohir.D01G210600.1.p		1.23e-23	FALSE	Gohir.D01G210600	100.431	Gohir.D01G210600.1
4681.3	Tetratricopeptide repeat (TPR)-like superfamily protein	AT3G27960			GO:0005515		Kinesin light chain	KOG1840	0.35108	5.35771	Gohir.D04G054900	45408933, 45408934	2.66e-35	PTHR19959, PTHR19959:SF160			Gohir.D04G054900.1.p, Gohir.D04G054900.2.p	PF13176, PF13181, PF13424	2.78e-37	FALSE	Gohir.D04G054900	162.79	Gohir.D04G054900.1, Gohir.D04G054900.2
57.3833	Integrase-type DNA-binding superfamily protein	AT1G64380			GO:0003677, GO:0003700, GO:0006355	ETHYLENE-RESPONSIVE TRANSCRIPTION FACTOR CRF5-RELATED			0.427608	2.41802	Gohir.A11G024900	45328657	2.64e-07	PTHR31657, PTHR31657:SF9			Gohir.A11G024900.1.p	PF00847	2.95e-08	FALSE	Gohir.A11G024900	30.7426	Gohir.A11G024900.1
605.132					GO:0006810, GO:0016021, GO:0016192	SNARE PROTEINS // SUBFAMILY NOT NAMED	Synaptobrevin/VAMP-like protein	KOG0859	0.330488	2.99653	Gohir.D07G162400	45337503	5.29e-16	PTHR21136, PTHR21136:SF73			Gohir.D07G162400.1.p	PF00957, PF13774	2.21e-17	FALSE	Gohir.D07G162400	71.9493	Gohir.D07G162400.1
1335.84	phosphate 1	AT3G23430			GO:0016021	XENOTROPIC AND POLYTROPIC RETROVIRUS RECEPTOR 1-RELATED // PHOSPHATE TRANSPORTER PHO1			0.295623	3.41171	Gohir.D02G046600	45325897	1.78e-24	PTHR10783, PTHR10783:SF53			Gohir.D02G046600.1.p	PF03124, PF03105	3.82e-26	FALSE	Gohir.D02G046600	111.869	Gohir.D02G046600.1
3794.89	serine carboxypeptidase-like 34	AT5G23210	Carboxypeptidase D	3.4.16.6	GO:0004185, GO:0006508	SERINE PROTEASE FAMILY S10 SERINE CARBOXYPEPTIDASE // SERINE CARBOXYPEPTIDASE-LIKE 34			0.228546	3.31366	Gohir.D04G148400	45410615	2.56e-38	PTHR11802, PTHR11802:SF31			Gohir.D04G148400.1.p	PF00450	2.21e-40	FALSE	Gohir.D04G148400	176.98	Gohir.D04G148400.1
478.2	Nucleotide/sugar transporter family protein	AT2G28315				SOLUTE CARRIER FAMILY 35 // SUBFAMILY NOT NAMED	Glucose-6-phosphate/phosphate and phosphoenolpyruvate/phosphate antiporter	KOG1441	0.38523	4.37841	Gohir.A05G104100	45304248	1.27e-22	PTHR11132, PTHR11132:SF115			Gohir.A05G104100.1.p	PF03151	3.11e-24	FALSE	Gohir.A05G104100	103.15	Gohir.A05G104100.1
107673	Uncharacterised protein family (UPF0497)	AT3G06390				NITRATE			0.313469	6.37601	Gohir.D02G052100	45325551	6.29e-56	PTHR11615, PTHR11615:SF113			Gohir.D02G052100.1.p	PF04535	2.25e-58	FALSE	Gohir.D02G052100	259.46	Gohir.D02G052100.1
414.168	DNAse I-like superfamily protein	AT3G21530							0.492969	2.83601	Gohir.A11G119500	45328537, 45328538	5.69e-07	PTHR14859, PTHR14859:SF2			Gohir.A11G119500.1.p, Gohir.A11G119500.2.p	PF03372	6.7e-08	FALSE	Gohir.A11G119500	29.1498	Gohir.A11G119500.1, Gohir.A11G119500.2
10528.1	cytochrome P450	AT2G45550	Geraniol 8-hydroxylase	1.14.13.152	GO:0004497, GO:0005506, GO:0016705, GO:0020037, GO:0055114		Cytochrome P450 CYP2 subfamily	KOG0156	0.300246	2.04876	Gohir.A08G175700	45398546, 45398547	6.62e-10	PTHR24298, PTHR24298:SF121			Gohir.A08G175700.1.p, Gohir.A08G175700.2.p	PF00067	5.14e-11	FALSE	Gohir.A08G175700	43.1226	Gohir.A08G175700.1, Gohir.A08G175700.2
377.937	Nucleotide/sugar transporter family protein	AT2G28315					Glucose-6-phosphate/phosphate and phosphoenolpyruvate/phosphate antiporter	KOG1441	0.448836	2.16327	Gohir.D03G135800	45354066, 45354067	2.3e-05	PTHR11132, PTHR11132:SF115			Gohir.D03G135800.1.p, Gohir.D03G135800.2.p	PF03151	3.62e-06	FALSE	Gohir.D03G135800	21.4577	Gohir.D03G135800.1, Gohir.D03G135800.2
444.777					GO:0005215, GO:0006810, GO:0016020	OLIGOPEPTIDE TRANSPORTER-RELATED // PROTEIN NRT1/ PTR FAMILY 3.1	H+/oligopeptide symporter	KOG1237	0.38289	5.12014	Gohir.D02G115400	45325231	1.22e-30	PTHR11654, PTHR11654:SF178			Gohir.D02G115400.2.p	PF00854	1.67e-32	FALSE	Gohir.D02G115400	140.929	Gohir.D02G115400.2
6286.7	galacturonic acid kinase	AT3G10700	Galacturonokinase	2.7.1.44	GO:0004335, GO:0005524, GO:0005737, GO:0006012, GO:0008152, GO:0016301, GO:0016773, GO:0046835	galacturonokinase (GALAK)	Galactokinase	KOG0631	0.28121	4.31981	Gohir.D05G002100	45315427	3.75e-39	PTHR10457, PTHR10457:SF11	UDP-D-galacturonate biosynthesis II (from D-galacturonate)	PWY-4	Gohir.D05G002100.1.p	PF00288, PF08544, PF10509	3.13e-41	FALSE	Gohir.D05G002100	180.872	Gohir.D05G002100.1
13.6531			Non-specific protein-tyrosine kinase	2.7.10.2	GO:0004672, GO:0004713, GO:0005524, GO:0006468	Non-specific protein-tyrosine kinase / Cytoplasmic protein tyrosine kinase	Serine/threonine protein kinase	KOG1187	1.56343	7.42246	Gohir.D04G085600	45411301	1.93e-05	PTHR27001, PTHR27001:SF178			Gohir.D04G085600.1.p	PF00069	3e-06	FALSE	Gohir.D04G085600	21.819	Gohir.D04G085600.1
476.832	ENTH/VHS/GAT family protein	AT1G25240					Clathrin assembly protein AP180 and related proteins	KOG0251	0.313013	2.99004	Gohir.D02G137600	45326176, 45326177	8.91e-18	PTHR22951, PTHR22951:SF19			Gohir.D02G137600.1.p, Gohir.D02G137600.2.p	PF07651	3.18e-19	FALSE	Gohir.D02G137600	80.3253	Gohir.D02G137600.1, Gohir.D02G137600.2
354.473	Chaperone DnaJ-domain superfamily protein	AT4G36040				DnaJ domain (DnaJ)			0.209827	2.35382	Gohir.A11G174800	45329835	7.5e-26	PTHR24078			Gohir.A11G174800.1.p	PF00226	1.45e-27	FALSE	Gohir.A11G174800	118.355	Gohir.A11G174800.1
208508	Cellulose synthase family protein	AT5G17420	Cellulose synthase (UDP-forming)	2.4.1.12	GO:0005515, GO:0008270	X-BOX TRANSCRIPTION FACTOR-RELATED // SUBFAMILY NOT NAMED			0.456001	8.94543	Gohir.D05G009400	45313655	7.64e-42	PTHR13301, PTHR13301:SF28	cellulose biosynthesis	PWY-1001	Gohir.D05G009400.1.p	PF13632, PF14569	5.65e-44	FALSE	Gohir.D05G009400	193.439	Gohir.D05G009400.1
77.7338					GO:0005515, GO:0008270	RING FINGER DOMAIN-CONTAINING // RING-H2 FINGER PROTEIN ATL70			0.321341	2.52033	Gohir.A11G315600	45329022	1.43e-13	PTHR14155, PTHR14155:SF126			Gohir.A11G315600.1.p	PF13639	7.49e-15	FALSE	Gohir.A11G315600	60.4657	Gohir.A11G315600.1
63.0735			Non-specific serine/threonine protein kinase	2.7.11.1	GO:0005515	FAMILY NOT NAMED // PHYTOSULFOKINE RECEPTOR 1	Leucine-rich repeat protein	KOG0472	0.497007	3.20397	Gohir.D02G199000	45327203	6.4e-09	PTHR27000, PTHR27000:SF204			Gohir.D02G199000.1.p	PF00560, PF13855	5.67e-10	FALSE	Gohir.D02G199000	38.4335	Gohir.D02G199000.1
1189.27	NAC domain containing protein 75	AT4G29230			GO:0003677, GO:0006355	NAC DOMAIN CONTAINING PROTEIN 75-RELATED			0.443329	6.97036	Gohir.D05G028900	45309888	4.03e-36	PTHR31079, PTHR31079:SF3			Gohir.D05G028900.4.p	PF02365	4.01e-38	FALSE	Gohir.D05G028900	166.641	Gohir.D05G028900.4
4494.67	3-methylcrotonyl-CoA carboxylase	AT4G34030	Methylcrotonoyl-CoA carboxylase	6.4.1.4	GO:0016874				0.140748	2.07818	Gohir.A12G023600	45351013, 45351014	9.36e-44	PTHR22855, PTHR22855:SF13	L-leucine degradation I	LEU-DEG2-PWY	Gohir.A12G023600.1.p, Gohir.A12G023600.3.p	PF01039	6.22e-46	FALSE	Gohir.A12G023600	202.409	Gohir.A12G023600.1, Gohir.A12G023600.3
308.939					GO:0000160, GO:0004871		Two-component phosphorelay intermediate involved in MAP kinase cascade regulation	KOG4747	0.486814	3.42923	Gohir.A09G138100	45392630, 45392631	1.17e-09	PTHR28242			Gohir.A09G138100.1.p, Gohir.A09G138100.2.p	PF01627	9.32e-11	FALSE	Gohir.A09G138100	41.9583	Gohir.A09G138100.1, Gohir.A09G138100.2
1226.89	Phototropic-responsive NPH3 family protein	AT2G14820			GO:0005515, GO:0009958	BTB/POZ DOMAIN-CONTAINING PROTEIN NPY2			0.365629	3.64978	Gohir.D02G205100	45325611	4.55e-18	PTHR32370, PTHR32370:SF4			Gohir.D02G205100.1.p	PF03000, PF00651	1.58e-19	FALSE	Gohir.D02G205100	81.7005	Gohir.D02G205100.1
2778.7			Nucleotide diphosphatase	3.6.1.9	GO:0003824, GO:0008152	Nucleotide diphosphatase / Nucleotide pyrophosphatase	Type I phosphodiesterase/nucleotide pyrophosphatase	KOG2645	0.192685	2.30474	Gohir.D05G031100	45310988	1.77e-28	PTHR10151			Gohir.D05G031100.1.p	PF01663	2.86e-30	FALSE	Gohir.D05G031100	130.712	Gohir.D05G031100.1
298.165	chlororespiratory reduction 3	AT2G01590				FAMILY NOT NAMED // CHLORORESPIRATORY REDUCTION 3			0.382913	2.37926	Gohir.D01G143200	45393666	2.84e-08	PTHR36340, PTHR36340:SF1			Gohir.D01G143200.1.p		2.74e-09	FALSE	Gohir.D01G143200	35.3583	Gohir.D01G143200.1
751.93							E3 ubiquitin ligase involved in syntaxin degradation, DNA repair protein RAD18 (SMC family protein), Mitotic checkpoint protein MAD1	KOG0978, KOG0250, KOG4593	0.588072	6.60567	Gohir.A09G143900	45392709, 45392710	1.44e-18	PTHR13140, PTHR13140:SF480			Gohir.A09G143900.2.p, Gohir.A09G143900.3.p		4.81e-20	FALSE	Gohir.A09G143900	84.0542	Gohir.A09G143900.2, Gohir.A09G143900.3
700.772	Reticulon family protein	AT2G15280					Reticulon	KOG1792	0.596361	8.38354	Gohir.D02G207200	45328263, 45328264	2.05e-33	PTHR10994, PTHR10994:SF77			Gohir.D02G207200.3.p, Gohir.D02G207200.1.p	PF02453	2.37e-35	FALSE	Gohir.D02G207200	153.958	Gohir.D02G207200.3, Gohir.D02G207200.1
85.5452	Leucine-rich repeat protein kinase family protein	AT3G42880	Non-specific serine/threonine protein kinase	2.7.11.1	GO:0004672, GO:0004713, GO:0005515, GO:0005524, GO:0006468	LEUCINE-RICH REPEAT PROTEIN KINASE-LIKE PROTEIN-RELATED	Serine/threonine protein kinase	KOG1187	0.464439	4.3219	Gohir.D05G036000	45310781	3.41e-18	PTHR27008, PTHR27008:SF16			Gohir.D05G036000.2.p	PF08263, PF00560, PF00069	1.17e-19	FALSE	Gohir.D05G036000	82.2904	Gohir.D05G036000.2
4070.84	Protein kinase superfamily protein	AT4G34500	Non-specific serine/threonine protein kinase	2.7.11.1	GO:0004672, GO:0004713, GO:0005524, GO:0006468		Serine/threonine protein kinase	KOG1187	0.526291	4.6239	Gohir.D02G215400	45327847, 45327848	6.7e-13	PTHR27001, PTHR27001:SF25			Gohir.D02G215400.1.p, Gohir.D02G215400.2.p	PF00069	3.73e-14	FALSE	Gohir.D02G215400	57.3056	Gohir.D02G215400.1, Gohir.D02G215400.2
7386.55	Pectin lyase-like superfamily protein	AT1G19170							0.283157	4.68312	Gohir.D05G036100	45314733, 45314734	8.25e-44	PTHR31339, PTHR31339:SF14			Gohir.D05G036100.1.p, Gohir.D05G036100.2.p	PF12708	5.47e-46	FALSE	Gohir.D05G036100	202.666	Gohir.D05G036100.1, Gohir.D05G036100.2
174.919					GO:0005515	Phloem protein 2 (PP2)			0.495133	3.46236	Gohir.D12G261000	45320208	1.16e-09	PTHR31960			Gohir.D12G261000.1.p	PF14299	9.29e-11	FALSE	Gohir.D12G261000	41.9651	Gohir.D12G261000.1
337.676	RING/U-box superfamily protein	AT3G51325			GO:0005515, GO:0008270	RING FINGER DOMAIN-CONTAINING // RING ZINC FINGER-CONTAINING PROTEIN			0.489271	6.2903	Gohir.D03G006800	45352932	8.26e-29	PTHR14155, PTHR14155:SF102			Gohir.D03G006800.1.p	PF13639	1.3e-30	FALSE	Gohir.D03G006800	132.285	Gohir.D03G006800.1
153.559									0.777415	7.74279	Gohir.D05G036300	45310011	1.91e-28				Gohir.D05G036300.2.p		3.11e-30	FALSE	Gohir.D05G036300	130.549	Gohir.D05G036300.2
63.8257	nudix hydrolase homolog 18	AT1G14860	NAD(+) diphosphatase, ADP-ribose diphosphatase	3.6.1.22, 3.6.1.13	GO:0016787		Diadenosine and diphosphoinositol polyphosphate phosphohydrolase	KOG2839	0.483216	2.5952	Gohir.A12G151700	45350786, 45350787	1.56e-06	PTHR12629, PTHR12629:SF4	pyridine nucleotide cycling (plants)	PWY-5381	Gohir.A12G151700.3.p, Gohir.A12G151700.2.p	PF00293	1.97e-07	FALSE	Gohir.A12G151700	27.0576	Gohir.A12G151700.3, Gohir.A12G151700.2
521.751									0.218187	2.42329	Gohir.D03G040900	45354828	6.09e-25	PTHR33868, PTHR33868:SF3			Gohir.D03G040900.1.p		1.26e-26	FALSE	Gohir.D03G040900	114.071	Gohir.D03G040900.1
3869.66	Target of Myb protein 1	AT5G16880			GO:0005622, GO:0006886				0.327141	2.86	Gohir.D03G051200	45353585, 45353586	7.21e-15	PTHR13856, PTHR13856:SF93			Gohir.D03G051200.4.p, Gohir.D03G051200.3.p	PF03127, PF00790	3.35e-16	FALSE	Gohir.D03G051200	66.5876	Gohir.D03G051200.4, Gohir.D03G051200.3
21190.9			Methionine adenosyltransferase	2.5.1.6	GO:0004478, GO:0005524, GO:0006556	S-adenosylmethionine synthetase (metK)			0.390039	3.81219	Gohir.D02G063400	45327250	6.25e-17	PTHR11964, PTHR11964:SF16	<i>S</i>-adenosyl-L-methionine cycle II, S-adenosyl-L-methionine biosynthesis, ethylene biosynthesis I (plants), L-methionine salvage cycle II (plants), L-methionine salvage cycle I (bacteria and plants)	PWY-5041, SAM-PWY, ETHYL-PWY, PWY-7270, PWY-7528	Gohir.D02G063400.1.p	PF02773, PF00438, PF02772	2.4e-18	FALSE	Gohir.D02G063400	76.3262	Gohir.D02G063400.1
262.625	CAP (Cysteine-rich secretory proteins	AT4G31470				CYSTEINE-RICH SECRETORY PROTEIN-RELATED // PATHOGENESIS-RELATED PROTEIN HOMOLOG	Defense-related protein containing SCP domain	KOG3017	0.552445	6.59989	Gohir.D05G066500	45312959	3.2e-26	PTHR10334, PTHR10334:SF212			Gohir.D05G066500.1.p	PF00188	5.99e-28	FALSE	Gohir.D05G066500	120.108	Gohir.D05G066500.1
177.636	nodulin MtN21 /EamA-like transporter family protein	AT5G40240			GO:0016020, GO:0016021, GO:0022857				0.530084	2.74184	Gohir.A10G131900	45383759, 45383760, 45383761	6.93e-06	PTHR31218, PTHR31218:SF48			Gohir.A10G131900.1.p, Gohir.A10G131900.2.p, Gohir.A10G131900.3.p	PF00892	9.85e-07	FALSE	Gohir.A10G131900	23.9579	Gohir.A10G131900.1, Gohir.A10G131900.2, Gohir.A10G131900.3
8684.44	cytochrome P450	AT1G64950			GO:0004497, GO:0005506, GO:0016705, GO:0020037, GO:0055114	Cytochrome O450 CYO2 subfamily	Cytochrome P450 CYP2 subfamily	KOG0156	0.336511	3.52419	Gohir.D03G055800	45355446	7.47e-20	PTHR24298, PTHR24298:SF115			Gohir.D03G055800.1.p	PF00067	2.26e-21	FALSE	Gohir.D03G055800	90.1063	Gohir.D03G055800.1
4952									0.36292	6.02637	Gohir.D05G066600	45315603	2.05e-39	PTHR33320, PTHR33320:SF9			Gohir.D05G066600.1.p		1.7e-41	FALSE	Gohir.D05G066600	182.086	Gohir.D05G066600.1
33.3702	Major facilitator superfamily protein	AT1G68570			GO:0005215, GO:0006810, GO:0016020, GO:0016021, GO:0055085	OLIGOPEPTIDE TRANSPORTER-RELATED // PROTEIN NRT1/ PTR FAMILY 3.1			0.5138	2.68859	Gohir.D13G067600	45403279	1.77e-06	PTHR11654, PTHR11654:SF178			Gohir.D13G067600.1.p	PF07690	2.27e-07	FALSE	Gohir.D13G067600	26.7912	Gohir.D13G067600.1
40043.7	beta-galactosidase 8	AT2G28470	Beta-galactosidase, Galactan 1	3.2.1.23, 3.2.1.145	GO:0004553, GO:0005975, GO:0030246	Galactan 1			0.241648	2.55934	Gohir.D05G077000	45309726	5.94e-22	PTHR23421, PTHR23421:SF58			Gohir.D05G077000.1.p	PF02140, PF01301	1.53e-23	FALSE	Gohir.D05G077000	99.9902	Gohir.D05G077000.1
905.002	Lung seven transmembrane receptor family protein	AT5G42090			GO:0007186, GO:0016021, GO:0019236	DBJ|BAA84809.1			0.33047	2.34065	Gohir.D03G085100	45354011	1.88e-10	PTHR21229, PTHR21229:SF22			Gohir.D03G085100.1.p	PF10192	1.37e-11	FALSE	Gohir.D03G085100	45.7163	Gohir.D03G085100.1
198.824	Protein of unknown function (DUF1645)	AT2G26530				FAMILY NOT NAMED // AR781			0.444086	3.6623	Gohir.D05G203200	45309707	4.06e-13	PTHR33095, PTHR33095:SF7			Gohir.D05G203200.1.p	PF07816	2.21e-14	FALSE	Gohir.D05G203200	58.3378	Gohir.D05G203200.1
2148.89									0.28207	3.40372	Gohir.D03G112700	45355390	1.39e-26				Gohir.D03G112700.2.p		2.54e-28	FALSE	Gohir.D03G112700	121.807	Gohir.D03G112700.2
2692.34			Isopiperitenol dehydrogenase, Carveol dehydrogenase	1.1.1.223, 1.1.1.243	GO:0008152, GO:0008667, GO:0016491, GO:0019290, GO:0055114	Isopiperitenol dehydrogenase // Carveol dehydrogenase	Reductases with broad range of substrate specificities	KOG0725	0.24986	4.21564	Gohir.D09G036200	45375207	3.38e-48	PTHR24322, PTHR24322:SF498			Gohir.D09G036200.1.p	PF13561	1.72e-50	FALSE	Gohir.D09G036200	223.305	Gohir.D09G036200.1
7947.57									0.396076	5.84244	Gohir.D05G093500	45309681	2.07e-31				Gohir.D05G093500.2.p		2.75e-33	FALSE	Gohir.D05G093500	144.51	Gohir.D05G093500.2
8633.35	XB3 ortholog 1 in Arabidopsis thaliana	AT2G28840					26S proteasome regulatory complex	KOG4412	0.26401	3.76017	Gohir.D05G096300	45313430, 45313431	2.04e-35	PTHR24128, PTHR24128:SF14			Gohir.D05G096300.2.p, Gohir.D05G096300.1.p	PF12796	2.11e-37	FALSE	Gohir.D05G096300	163.336	Gohir.D05G096300.2, Gohir.D05G096300.1
2126.46	RING/U-box superfamily protein	AT3G55530			GO:0005515, GO:0008270	E3 ubiquitin-protein ligase SDIR1 [EC:6.3.2.19] (SDIR1)			0.270198	3.68626	Gohir.D03G122700	45353481	4.3e-33	PTHR22763, PTHR22763:SF30			Gohir.D03G122700.10.p	PF13639	5.1e-35	FALSE	Gohir.D03G122700	152.432	Gohir.D03G122700.10
6603.42	XB3 ortholog 1 in Arabidopsis thaliana	AT2G28840				E3 UBIQUITIN-PROTEIN LIGASE XBAT31-RELATED	26S proteasome regulatory complex	KOG4412	0.208931	2.81587	Gohir.D03G126400	45353265	1.68e-34	PTHR24128, PTHR24128:SF14			Gohir.D03G126400.1.p	PF12796	1.83e-36	FALSE	Gohir.D03G126400	159.039	Gohir.D03G126400.1
388.2	Domain of unknown function (DUF1995)	AT5G27560				Domain of unknown function (DUF1995) (DUF1995)			0.487645	3.21868	Gohir.A11G265000	45333621	1.14e-08	PTHR35509, PTHR35509:SF1			Gohir.A11G265000.1.p	PF09353	1.05e-09	FALSE	Gohir.A11G265000	37.2331	Gohir.A11G265000.1
2591.22	Protein of unknown function	AT5G60720							0.252296	4.91136	Gohir.D05G105700	45313259, 45313260	8.15e-61	PTHR23054, PTHR23054:SF16			Gohir.D05G105700.1.p, Gohir.D05G105700.2.p	PF04784, PF14389	2.35e-63	FALSE	Gohir.D05G105700	282.317	Gohir.D05G105700.1, Gohir.D05G105700.2
2326.76	RING membrane-anchor 1	AT4G03510			GO:0005515, GO:0008270, GO:0046872	RNF5 // SUBFAMILY NOT NAMED	Predicted E3 ubiquitin ligase	KOG0823	0.136075	2.60281	Gohir.D01G016400	45396744	2.93e-71	PTHR12313, PTHR12313:SF5			Gohir.D01G016400.1.p	PF00097	5.85e-74	FALSE	Gohir.D01G016400	330.991	Gohir.D01G016400.1
704.515	DHBP synthase RibB-like alpha/beta domain;GTP cyclohydrolase II	AT5G59750	GTP cyclohydrolase II	3.5.4.25			Bifunctional GTP cyclohydrolase II/3	KOG1284	0.299118	3.78173	Gohir.D03G130200	45353425, 45353426	6.43e-29	PTHR21327, PTHR21327:SF7	flavin biosynthesis I (bacteria and plants)	RIBOSYN2-PWY	Gohir.D03G130200.3.p, Gohir.D03G130200.1.p	PF00925, PF00926	9.92e-31	FALSE	Gohir.D03G130200	132.816	Gohir.D03G130200.3, Gohir.D03G130200.1
6583.64		AT2G31930							0.253781	3.35313	Gohir.D05G111100	45309985	1.06e-31				Gohir.D05G111100.1.p		1.37e-33	FALSE	Gohir.D05G111100	145.896	Gohir.D05G111100.1
91.6228	Heavy metal transport/detoxification superfamily protein	AT1G29000			GO:0030001, GO:0046872	COPPER TRANSPORT PROTEIN ATOX1-RELATED // F1K23.4	Copper chaperone	KOG1603	1.30693	10.1685	Gohir.D08G049900	45343603	3.71e-20	PTHR22814, PTHR22814:SF148			Gohir.D08G049900.1.p	PF00403	1.09e-21	FALSE	Gohir.D08G049900	91.5448	Gohir.D08G049900.1
129.52						FAMILY NOT NAMED // DORMANCY/AUXIN ASSOCIATED PROTEIN			0.628657	3.00552	Gohir.A11G294400	45328751	4.33e-05	PTHR33565, PTHR33565:SF1			Gohir.A11G294400.2.p	PF05564	7.24e-06	FALSE	Gohir.A11G294400	20.1287	Gohir.A11G294400.2
47.4309	Cation efflux family protein	AT1G16310			GO:0006812, GO:0008324, GO:0016021, GO:0055085	METAL TOLERANCE PROTEIN 10-RELATED	Mitochondrial Fe2+ transporter MMT1 and related transporters (cation diffusion facilitator superfamily)	KOG1485	0.916167	3.72569	Gohir.D01G082800	45395826	0.000751	PTHR11562, PTHR11562:SF20			Gohir.D01G082800.1.p	PF01545, PF16916	0.000166	FALSE	Gohir.D01G082800	14.1797	Gohir.D01G082800.1
62.4158	from the Czech 'roh' meaning 'corner'	AT1G63930				Protein of unknown function (DUF793) (DUF793)			0.685068	5.23536	Gohir.D05G127300	45310071	1.8e-12	PTHR31509, PTHR31509:SF7			Gohir.D05G127300.2.p	PF05633	1.05e-13	FALSE	Gohir.D05G127300	55.2715	Gohir.D05G127300.2
1357.69		AT3G13275							0.311546	3.5857	Gohir.D05G386700	45309431	5.37e-24	PTHR36753, PTHR36753:SF1			Gohir.D05G386700.2.p		1.2e-25	FALSE	Gohir.D05G386700	109.593	Gohir.D05G386700.2
135.515	phosphoenolpyruvate (pep)/phosphate translocator 2	AT3G01550			GO:0005215, GO:0006810, GO:0016020, GO:0016021		Glucose-6-phosphate/phosphate and phosphoenolpyruvate/phosphate antiporter	KOG1441	0.938992	5.74044	Gohir.D04G056200	45410023, 45410024	1.25e-06	PTHR11132, PTHR11132:SF109			Gohir.D04G056200.1.p, Gohir.D04G056200.2.p	PF00892	1.55e-07	FALSE	Gohir.D04G056200	27.5299	Gohir.D04G056200.1, Gohir.D04G056200.2
105.776	purple acid phosphatase 22	AT3G52820	Acid phosphatase	3.1.3.2	GO:0003993, GO:0016787, GO:0046872		Purple acid phosphatase	KOG1378	0.466884	3.503	Gohir.D04G101000	45409472, 45409473	2.11e-11	PTHR22953, PTHR22953:SF7	phosphate acquisition, NAD/NADH phosphorylation and dephosphorylation	PWY-6348, PWY-5083	Gohir.D04G101000.1.p, Gohir.D04G101000.2.p	PF00149, PF14008, PF16656	1.37e-12	FALSE	Gohir.D04G101000	50.2196	Gohir.D04G101000.1, Gohir.D04G101000.2
30117.8	O-acetyltransferase family protein	AT2G34410	N-acetylneuraminate 7-O(or 9-O)-acetyltransferase	2.3.1.45		N-acetylneuraminate 7-O(or 9-O)-acetyltransferase			0.28606	2.88829	Gohir.D05G153000	45313060	1.67e-19	PTHR13533, PTHR13533:SF11			Gohir.D05G153000.1.p	PF07779	5.2e-21	FALSE	Gohir.D05G153000	88.4556	Gohir.D05G153000.1
4838.96					GO:0003677, GO:0006355	FAMILY NOT NAMED // NAC DOMAIN CONTAINING PROTEIN 10			0.346291	2.97616	Gohir.D05G161100	45315166	2.96e-14	PTHR31079, PTHR31079:SF5			Gohir.D05G161100.1.p	PF02365	1.45e-15	FALSE	Gohir.D05G161100	63.6923	Gohir.D05G161100.1
1580.82	Plant protein of unknown function (DUF828)	AT5G01360				PROTEIN TRICHOME BIREFRINGENCE-LIKE 3			0.387571	2.56625	Gohir.D04G131600	45410982	4.53e-09	PTHR32285, PTHR32285:SF7			Gohir.D04G131600.1.p	PF13839, PF14416	3.93e-10	FALSE	Gohir.D04G131600	39.1464	Gohir.D04G131600.1
2018.6	like AUX1 3	AT1G77690				AMINO ACID TRANSPORTER // AUXIN TRANSPORTER-LIKE PROTEIN 2-RELATED	Amino acid transporters	KOG1303	0.383288	5.93343	Gohir.D06G043000	45323005	1.8e-35	PTHR22950, PTHR22950:SF3			Gohir.D06G043000.1.p	PF01490	1.84e-37	FALSE	Gohir.D06G043000	163.606	Gohir.D06G043000.1
4699.9	ARG1-like 1	AT1G24120					Molecular chaperone (DnaJ superfamily)	KOG0713	0.226116	3.33325	Gohir.D04G138300	45410316, 45410317, 45410318	1.71e-39	PTHR24078, PTHR24078:SF242			Gohir.D04G138300.1.p, Gohir.D04G138300.2.p, Gohir.D04G138300.3.p	PF00226	1.41e-41	FALSE	Gohir.D04G138300	182.458	Gohir.D04G138300.1, Gohir.D04G138300.2, Gohir.D04G138300.3
4421.98	RING/U-box superfamily protein	AT5G42200			GO:0005515, GO:0008270	E3 UBIQUITIN-PROTEIN LIGASE ATL23			0.198815	2.64064	Gohir.D05G186600	45309934	4.97e-34	PTHR14155, PTHR14155:SF77			Gohir.D05G186600.1.p	PF13639	5.52e-36	FALSE	Gohir.D05G186600	156.851	Gohir.D05G186600.1
2917.12	Nucleotide/sugar transporter family protein	AT2G28315				SOLUTE CARRIER FAMILY 35 // SUBFAMILY NOT NAMED	Glucose-6-phosphate/phosphate and phosphoenolpyruvate/phosphate antiporter	KOG1441	0.493673	6.80377	Gohir.D05G103900	45315193	7.25e-26	PTHR11132, PTHR11132:SF115			Gohir.D05G103900.1.p	PF03151	1.4e-27	FALSE	Gohir.D05G103900	118.425	Gohir.D05G103900.1
2117.87			Scopoletin glucosyltransferase	2.4.1.128	GO:0008152, GO:0016758	Scopoletin glucosyltransferase			0.263525	5.09369	Gohir.D04G161600	45409937	1.17e-59	PTHR11926, PTHR11926:SF190	superpathway of scopolin and esculin biosynthesis	PWY-7186	Gohir.D04G161600.1.p	PF00201	3.65e-62	FALSE	Gohir.D04G161600	276.851	Gohir.D04G161600.1
810.558									0.291726	2.74937	Gohir.D02G230800	45326705, 45326706, 45326707	1.67e-17	PTHR31818, PTHR31818:SF0			Gohir.D02G230800.3.p, Gohir.D02G230800.5.p, Gohir.D02G230800.4.p	PF10250	6.13e-19	FALSE	Gohir.D02G230800	79.0269	Gohir.D02G230800.3, Gohir.D02G230800.5, Gohir.D02G230800.4
1448.73						NUCLEOPORIN-RELATED // DIRIGENT PROTEIN 15-RELATED			0.416647	7.05321	Gohir.D04G164400	45409400	1.65e-41	PTHR21495, PTHR21495:SF15			Gohir.D04G164400.1.p	PF03018	1.24e-43	FALSE	Gohir.D04G164400	191.869	Gohir.D04G164400.1
8383.69	O-fucosyltransferase family protein	AT5G50420	Peptide-O-fucosyltransferase	2.4.1.221		peptide-O-fucosyltransferase (POFUT)			0.275868	2.31721	Gohir.D06G148300	45320555	2.41e-14	PTHR13398			Gohir.D06G148300.1.p	PF10250	1.17e-15	FALSE	Gohir.D06G148300	64.1168	Gohir.D06G148300.1
9706.81	IQ-domain 32	AT1G19870			GO:0005515				0.204406	4.96194	Gohir.D05G191000	45314231, 45314232	6.08e-92	PTHR32295, PTHR32295:SF16			Gohir.D05G191000.1.p, Gohir.D05G191000.2.p	PF00612, PF13178	4.47e-95	FALSE	Gohir.D05G191000	427.981	Gohir.D05G191000.1, Gohir.D05G191000.2
85.4178	basic helix-loop-helix (bHLH) DNA-binding superfamily protein	AT4G37850			GO:0046983				0.385966	2.20289	Gohir.D03G033100	45355221, 45355222	2.19e-07	PTHR23042, PTHR23042:SF61			Gohir.D03G033100.1.p, Gohir.D03G033100.2.p	PF00010	2.42e-08	FALSE	Gohir.D03G033100	31.1227	Gohir.D03G033100.1, Gohir.D03G033100.2
13699.9	beta-xylosidase 1	AT5G49360	Xylan 1, Non-reducing end alpha-L-arabinofuranosidase	3.2.1.37, 3.2.1.55	, GO:0004553, GO:0005975	PERIPLASMIC BETA-GLUCOSIDASE-RELATED // BETA-D-XYLOSIDASE 1			0.495309	4.06254	Gohir.D10G177400	45374205	6.93e-12	PTHR30620, PTHR30620:SF50			Gohir.D10G177400.1.p	PF00933, PF01915, PF14310	4.28e-13	FALSE	Gohir.D10G177400	52.5106	Gohir.D10G177400.1
11701.9	nucleolar protein gar2-related	AT2G42320							0.348754	2.64313	Gohir.D09G121800	45377749, 45377750	1.54e-11	PTHR31344, PTHR31344:SF4			Gohir.D09G121800.1.p, Gohir.D09G121800.3.p		9.86e-13	FALSE	Gohir.D09G121800	50.8724	Gohir.D09G121800.1, Gohir.D09G121800.3
609.044									0.316536	6.06099	Gohir.D04G167400	45411998, 45411999	4.76e-67	PTHR21495, PTHR21495:SF15			Gohir.D04G167400.1.p, Gohir.D04G167400.2.p	PF03018	1.12e-69	FALSE	Gohir.D04G167400	311.33	Gohir.D04G167400.1, Gohir.D04G167400.2
3696.74	Protein kinase family protein	AT5G09890	Non-specific serine/threonine protein kinase	2.7.11.1	GO:0004672, GO:0004674, GO:0004713, GO:0005524, GO:0006468	SERINE/THREONINE-PROTEIN KINASE // PROTEIN KINASE FAMILY PROTEIN			0.302061	2.86258	Gohir.D05G206100	45315344	2.43e-17	PTHR24356, PTHR24356:SF195			Gohir.D05G206100.1.p	PF07714, PF00433	8.97e-19	FALSE	Gohir.D05G206100	78.2743	Gohir.D05G206100.1
1031.1	plant glycogenin-like starch initiation protein 3	AT4G33330	Glucuronosyltransferase	2.4.1.17			Glycosyl transferase	KOG1950	0.455922	5.20753	Gohir.D05G205100	45309554, 45309555	8.95e-21	PTHR11183, PTHR11183:SF44			Gohir.D05G205100.1.p, Gohir.D05G205100.2.p	PF01501	2.52e-22	FALSE	Gohir.D05G205100	94.447	Gohir.D05G205100.1, Gohir.D05G205100.2
3255.24						FAMILY NOT NAMED // F20B24.21			0.324657	2.74135	Gohir.D04G171900	45408957	4.69e-14	PTHR33826, PTHR33826:SF4			Gohir.D04G171900.1.p		2.34e-15	FALSE	Gohir.D04G171900	62.757	Gohir.D04G171900.1
29513.2	ARM repeat superfamily protein	AT3G01400	Transferred entry: 2.3.2.23	6.3.2.19		BETA CATENIN-RELATED ARMADILLO REPEAT-CONTAINING // ARM REPEAT SUPERFAMILY PROTEIN-RELATED			0.281494	2.89015	Gohir.D05G213000	45313356	3.88e-20	PTHR23315, PTHR23315:SF64			Gohir.D05G213000.1.p	PF00514	1.14e-21	FALSE	Gohir.D05G213000	91.4535	Gohir.D05G213000.1
149.528									0.315309	2.22059	Gohir.D04G174500	45410097, 45410098	1.02e-10	PTHR33596, PTHR33596:SF2			Gohir.D04G174500.3.p, Gohir.D04G174500.2.p	PF05562	7.2e-12	FALSE	Gohir.D04G174500	46.9723	Gohir.D04G174500.3, Gohir.D04G174500.2
113.745		AT3G09032							0.540092	3.39306	Gohir.D01G215600	45393080	4.65e-08	PTHR34355			Gohir.D01G215600.1.p		4.64e-09	FALSE	Gohir.D01G215600	34.3335	Gohir.D01G215600.1
1371.39									0.278853	3.55721	Gohir.D05G214900	45314036	1.86e-29	PTHR34061, PTHR34061:SF1			Gohir.D05G214900.2.p		2.76e-31	FALSE	Gohir.D05G214900	135.357	Gohir.D05G214900.2
4800.61			Alpha-mannosidase	3.2.1.24	GO:0003824, GO:0004553, GO:0004559, GO:0005975, GO:0006013, GO:0008270, GO:0015923, GO:0030246	alpha-mannosidase (E3.2.1.24)			0.181346	2.0555	Gohir.D03G110200	45354081	5.03e-26	PTHR11607, PTHR11607:SF18			Gohir.D03G110200.1.p	PF01074, PF09261, PF07748	9.59e-28	FALSE	Gohir.D03G110200	119.174	Gohir.D03G110200.1
927.748	chromatin remodeling 31	AT1G05490	DNA helicase	3.6.4.12		SWI/SNF-RELATED MATRIX-ASSOCIATED ACTIN-DEPENDENT REGULATOR OF CHROMATIN SUBFAMILY-RELATED // SUBFAMILY NOT NAMED	DNA repair protein	KOG0390	0.432645	6.74579	Gohir.D05G255700	45309303	5.29e-37	PTHR10799, PTHR10799:SF748			Gohir.D05G255700.1.p	PF00271, PF00176	4.93e-39	FALSE	Gohir.D05G255700	170.809	Gohir.D05G255700.1
58002	sucrose synthase 4	AT3G43190	Sucrose synthase	2.4.1.13	GO:0005985, GO:0016157	sucrose synthase (E2.4.1.13)			0.264515	2.35992	Gohir.D05G037500	45312944	5.05e-16	PTHR12526, PTHR12526:SF391	sucrose degradation II (sucrose synthase)	PWY-3801	Gohir.D05G037500.1.p	PF00534, PF00862	2.1e-17	FALSE	Gohir.D05G037500	72.0509	Gohir.D05G037500.1
73.2396					GO:0005543	CLATHRIN ASSEMBLY PROTEIN // SUBFAMILY NOT NAMED			0.953249	7.44763	Gohir.D05G225400	45313762	8.25e-23	PTHR22951, PTHR22951:SF24			Gohir.D05G225400.1.p	PF07651	2e-24	FALSE	Gohir.D05G225400	104.023	Gohir.D05G225400.1
5852.91		AT5G11890				Late embryogenesis abundant protein (LEA_2)			0.304325	3.93587	Gohir.D05G043600	45310670	7.07e-29	PTHR31234, PTHR31234:SF6			Gohir.D05G043600.1.p	PF03168	1.1e-30	FALSE	Gohir.D05G043600	132.615	Gohir.D05G043600.1
2940.7			Xylan 1	3.2.1.37		BETA-D-XYLOSIDASE 7-RELATED			0.416779	5.9329	Gohir.D05G230900	45315285	1.76e-29	PTHR30620, PTHR30620:SF8			Gohir.D05G230900.1.p	PF00933, PF01915, PF14310	2.6e-31	FALSE	Gohir.D05G230900	135.474	Gohir.D05G230900.1
7620.11	Endomembrane protein 70 protein family	AT2G24170			GO:0016021	TRANSMEMBRANE 9 SUPERFAMILY PROTEIN // ENDOMEMBRANE FAMILY PROTEIN 70			0.254234	3.43968	Gohir.D05G055900	45314657	6.02e-33	PTHR10766, PTHR10766:SF46			Gohir.D05G055900.1.p	PF02990	7.19e-35	FALSE	Gohir.D05G055900	151.749	Gohir.D05G055900.1
1755.94									0.762351	10.4988	Gohir.D05G367900	45315686, 45315687	6.22e-29	PTHR23155, PTHR23155:SF554			Gohir.D05G367900.2.p, Gohir.D05G367900.3.p		9.56e-31	FALSE	Gohir.D05G367900	132.888	Gohir.D05G367900.2, Gohir.D05G367900.3
2001.92	Plant protein of unknown function (DUF869)	AT3G05270							0.315906	5.1743	Gohir.D05G237500	45312409, 45312410	3.5e-42	PTHR31580, PTHR31580:SF2			Gohir.D05G237500.1.p, Gohir.D05G237500.4.p	PF05911	2.53e-44	FALSE	Gohir.D05G237500	195.039	Gohir.D05G237500.1, Gohir.D05G237500.4
104.185						EXPRESSED PROTEIN-RELATED			0.516422	4.78034	Gohir.D05G080100	45311209	3.56e-17	PTHR33264, PTHR33264:SF5			Gohir.D05G080100.1.p		1.33e-18	FALSE	Gohir.D05G080100	77.4906	Gohir.D05G080100.1
100888	senescence-associated gene 29	AT5G13170				RAG1-ACTIVATING PROTEIN 1 // BIDIRECTIONAL SUGAR TRANSPORTER SWEET15	Multitransmembrane protein	KOG1623	0.181771	2.1679	Gohir.D04G139700	45410706	1.86e-28	PTHR10791, PTHR10791:SF34			Gohir.D04G139700.1.p	PF03083	3.03e-30	FALSE	Gohir.D04G139700	130.601	Gohir.D04G139700.1
51.6733		AT1G76070							0.950427	5.12823	Gohir.D05G257500	45310264	7.25e-06	PTHR34779			Gohir.D05G257500.1.p		1.03e-06	FALSE	Gohir.D05G257500	23.8639	Gohir.D05G257500.1
869.892		AT1G64405							0.427948	4.22587	Gohir.D03G083500	45354584	6.02e-17	PTHR35704, PTHR35704:SF1			Gohir.D03G083500.1.p		2.3e-18	FALSE	Gohir.D03G083500	76.4099	Gohir.D03G083500.1
223.331	NAD(P)-binding Rossmann-fold superfamily protein	AT3G01980	Carbonyl reductase (NADPH)	1.1.1.184	GO:0008152, GO:0016491	Carbonyl reductase (NADPH) / Xenobiotic ketone reductase	Reductases with broad range of substrate specificities	KOG0725	0.480259	4.6835	Gohir.D07G237300	45336831	4.52e-17	PTHR24322, PTHR24322:SF378			Gohir.D07G237300.1.p	PF00106	1.71e-18	FALSE	Gohir.D07G237300	77.0014	Gohir.D07G237300.1
2989.61	SGNH hydrolase-type esterase superfamily protein	AT1G28570	Sinapine esterase	3.1.1.49	GO:0016788	Sinapine esterase			0.385315	2.67336	Gohir.D05G368600	45309621	8.59e-10	PTHR22835, PTHR22835:SF189			Gohir.D05G368600.1.p	PF00657	6.75e-11	FALSE	Gohir.D05G368600	42.5914	Gohir.D05G368600.1
3347.69	Phosphoinositide phosphatase family protein	AT3G14205			GO:0007033, GO:0036092, GO:0042578				0.281591	3.17759	Gohir.D05G139800	45315613, 45315614, 45315615, 45315616	1.02e-23	PTHR11200, PTHR11200:SF122			Gohir.D05G139800.1.p, Gohir.D05G139800.3.p, Gohir.D05G139800.2.p, Gohir.D05G139800.6.p	PF02383	2.33e-25	FALSE	Gohir.D05G139800	108.287	Gohir.D05G139800.1, Gohir.D05G139800.3, Gohir.D05G139800.2, Gohir.D05G139800.6
27283.8	Aldolase-type TIM barrel family protein	AT5G64250	Enoyl-[acyl-carrier-protein] reductase (NADH)	1.3.1.9	GO:0018580, GO:0055114	2-NITROPROPANE DIOXYGENASE-LIKE PROTEIN			0.200992	2.44237	Gohir.D04G155600	45410498	6.23e-29	PTHR32332, PTHR32332:SF20	gondoate biosynthesis (anaerobic), fatty acid elongation -- saturated, superpathway of fatty acid biosynthesis II (plant), palmitate biosynthesis II (bacteria and plants), stearate biosynthesis II (bacteria and plants), palmitoleate biosynthesis I (from (5Z)-dodec-5-enoate), <i>cis</i>-vaccenate biosynthesis	PWY-7663, FASYN-ELONG-PWY, PWY-5156, PWY-5971, PWY-5989, PWY-6282, PWY-5973	Gohir.D04G155600.1.p	PF03060	9.59e-31	FALSE	Gohir.D04G155600	132.883	Gohir.D04G155600.1
1158.85	Protein kinase superfamily protein	AT1G24030	Non-specific serine/threonine protein kinase	2.7.11.1	GO:0004672, GO:0004713, GO:0005524, GO:0006468	interleukin-1 receptor-associated kinase 4 (IRAK4)	Serine/threonine protein kinase	KOG1187	0.314081	3.40242	Gohir.D04G178000	45411596	1.08e-21	PTHR27001, PTHR27001:SF150			Gohir.D04G178000.1.p	PF00069	2.85e-23	FALSE	Gohir.D04G178000	98.7629	Gohir.D04G178000.1
50.9208			Non-specific serine/threonine protein kinase	2.7.11.1	GO:0004672, GO:0004713, GO:0005515, GO:0005524, GO:0006468	- Protein kinase domain (Pkinase) // Leucine Rich Repeat (LRR_1) // Leucine rich repeat N-terminal domain (LRRNT_2) // Leucine rich repeat (LRR_8)	Serine/threonine protein kinase	KOG1187	1.2686	9.32029	Gohir.D05G343900	45314143	7.57e-22	PTHR27000, PTHR27000:SF31			Gohir.D05G343900.2.p	PF08263, PF00560, PF00069, PF13855	1.98e-23	FALSE	Gohir.D05G343900	99.4861	Gohir.D05G343900.2
2555.2	galacturonosyltransferase 4	AT5G47780	Polygalacturonate 4-alpha-galacturonosyltransferase	2.4.1.43	GO:0016757, GO:0047262	FAMILY NOT NAMED // GALACTURONOSYLTRANSFERASE 4-RELATED			0.287261	2.45851	Gohir.D05G180400	45311629	9.73e-15	PTHR32116, PTHR32116:SF7	homogalacturonan biosynthesis	PWY-1061	Gohir.D05G180400.1.p	PF01501	4.56e-16	FALSE	Gohir.D05G180400	65.9799	Gohir.D05G180400.1
28711.3	O-Glycosyl hydrolases family 17 protein	AT4G26830	Glucan endo-1	3.2.1.39					0.432906	6.50789	Gohir.D05G374000	45312614, 45312615	1.66e-30	PTHR32227, PTHR32227:SF116			Gohir.D05G374000.1.p, Gohir.D05G374000.2.p	PF00332, PF07983	2.28e-32	FALSE	Gohir.D05G374000	140.306	Gohir.D05G374000.1, Gohir.D05G374000.2
449.285	lsd one like 1	AT1G32540				FAMILY NOT NAMED // PROTEIN LOL1			0.444333	3.07253	Gohir.A12G209100	45350903	1.54e-09	PTHR31747, PTHR31747:SF1			Gohir.A12G209100.1.p	PF06943	1.25e-10	FALSE	Gohir.A12G209100	41.3814	Gohir.A12G209100.1
99.8818									0.926529	5.57466	Gohir.D04G056300	45411535, 45411536, 45411537	1.32e-06	PTHR31871, PTHR31871:SF5			Gohir.D04G056300.1.p, Gohir.D04G056300.3.p, Gohir.D04G056300.2.p		1.64e-07	FALSE	Gohir.D04G056300	27.4124	Gohir.D04G056300.1, Gohir.D04G056300.3, Gohir.D04G056300.2
1040.04					GO:0005515, GO:0043531		Apoptotic ATPase	KOG4658	0.304402	2.24189	Gohir.D05G347200	45310778, 45310779	2.63e-11	PTHR23155, PTHR23155:SF497			Gohir.D05G347200.2.p, Gohir.D05G347200.3.p	PF00931, PF13855	1.74e-12	FALSE	Gohir.D05G347200	49.7614	Gohir.D05G347200.2, Gohir.D05G347200.3
1257.95			4-coumarate--CoA ligase, Trans-feruloyl-CoA synthase	6.2.1.12, 6.2.1.34	GO:0003824, GO:0008152	Trans-feruloyl-CoA synthase / Trans-feruloyl-CoA synthetase			0.243659	2.39729	Gohir.D05G006000	45315083	1.99e-19	PTHR24096, PTHR24096:SF149	4-hydroxybenzoate biosynthesis V, suberin monomers biosynthesis, phenylpropanoid biosynthesis, flavonoid biosynthesis, caffeoylglucarate biosynthesis	PWY-6435, PWY-1121, PWY-361, PWY1F-FLAVSYN, PWY-6673	Gohir.D05G006000.1.p	PF00501, PF13193	6.24e-21	FALSE	Gohir.D05G006000	88.0931	Gohir.D05G006000.1
7170.57	glycosyl hydrolase 9B7	AT1G75680	Cellulase	3.2.1.4	GO:0003824, GO:0004553, GO:0005975				0.209228	2.86867	Gohir.D05G190100	45311633, 45311634	1.62e-35	PTHR22298, PTHR22298:SF57			Gohir.D05G190100.1.p, Gohir.D05G190100.2.p	PF00759	1.65e-37	FALSE	Gohir.D05G190100	163.824	Gohir.D05G190100.1, Gohir.D05G190100.2
55.9916						Transcriptional repressor			0.88233	6.58575	Gohir.D05G198300	45311106	5.24e-16	PTHR33057			Gohir.D05G198300.1.p	PF04844	2.18e-17	FALSE	Gohir.D05G198300	71.9724	Gohir.D05G198300.1
143.484						OXIDOREDUCTASE			0.464363	3.53896	Gohir.D06G004900	45321452	1.74e-11	PTHR33472, PTHR33472:SF3			Gohir.D06G004900.1.p		1.12e-12	FALSE	Gohir.D06G004900	50.6154	Gohir.D06G004900.1
913.031	Serinc-domain containing serine and sphingolipid biosynthesis protein	AT3G24460			GO:0016020	SERINE INCORPORATOR	Tumor differentially expressed (TDE) protein	KOG2592	0.468335	2.82317	Gohir.D05G023500	45310691	1.53e-07	PTHR10383			Gohir.D05G023500.1.p	PF03348	1.66e-08	FALSE	Gohir.D05G023500	31.8607	Gohir.D05G023500.1
8030.75		AT5G42710							0.257143	4.5906	Gohir.D06G007900	45323044, 45323045, 45323046	2.12e-51	PTHR34282, PTHR34282:SF1			Gohir.D06G007900.1.p, Gohir.D06G007900.2.p, Gohir.D06G007900.3.p	PF14383	9.1e-54	FALSE	Gohir.D06G007900	238.33	Gohir.D06G007900.1, Gohir.D06G007900.2, Gohir.D06G007900.3
25658.7			Soluble epoxide hydrolase	3.3.2.10	GO:0003824	ALPHA/BETA HYDROLASE FOLD-CONTAINING PROTEIN // SUBFAMILY NOT NAMED	Soluble epoxide hydrolase	KOG4178	0.319164	2.16949	Gohir.D04G144300	45409646	9.33e-10	PTHR10992, PTHR10992:SF869			Gohir.D04G144300.1.p	PF00561	7.37e-11	FALSE	Gohir.D04G144300	42.4194	Gohir.D04G144300.1
17695.6	plasma membrane intrinsic protein 2;4	AT5G60660			GO:0005215, GO:0006810, GO:0016020	AQUAPORIN TRANSPORTER // AQUAPORIN PIP2-4-RELATED	Aquaporin (major intrinsic protein family)	KOG0223	0.378529	2.8243	Gohir.D05G102900	45314428	4.71e-11	PTHR19139, PTHR19139:SF158			Gohir.D05G102900.1.p	PF00230	3.19e-12	FALSE	Gohir.D05G102900	48.5671	Gohir.D05G102900.1
964.547	lysophosphatidyl acyltransferase 4	AT1G75020	1-acylglycerol-3-phosphate O-acyltransferase	2.3.1.51	, GO:0008152, GO:0016746	lysocardiolipin and lysophospholipid acyltransferase (LCLAT1	, Lysophosphatidic acid acyltransferase LPAAT and related acyltransferases	, KOG1505	0.267363	5.074	Gohir.D06G009500	45321333	6.38e-61	PTHR10983, PTHR10983:SF25	phospholipid remodeling (phosphatidate, superpathway of phosphatidate biosynthesis (yeast), diacylglycerol and triacylglycerol biosynthesis, CDP-diacylglycerol biosynthesis II, phosphatidylglycerol biosynthesis I (plastidic)	PWY-7417, PWY-7411, TRIGLSYN-PWY, PWY0-1319, PWY4FS-7	Gohir.D06G009500.1.p	PF01553, PF16076	1.83e-63	FALSE	Gohir.D06G009500	282.815	Gohir.D06G009500.1
325.791	cold regulated gene 27	AT5G42900				FAMILY NOT NAMED // COLD REGULATED PROTEIN 27			0.349489	3.00015	Gohir.D05G205900	45313933	1.38e-14	PTHR33676, PTHR33676:SF3			Gohir.D05G205900.3.p		6.58e-16	FALSE	Gohir.D05G205900	65.2565	Gohir.D05G205900.3
1819.31						Protein of unknown function (DUF640) (DUF640)			0.221833	2.22682	Gohir.D05G112500	45312671	2.16e-20	PTHR31165			Gohir.D05G112500.1.p	PF04852	6.24e-22	FALSE	Gohir.D05G112500	92.6488	Gohir.D05G112500.1
16896.8	plant glycogenin-like starch initiation protein 3	AT4G33330	Glucuronosyltransferase	2.4.1.17		GLYCOGENIN // UDP-GLUCURONATE:XYLAN ALPHA-GLUCURONOSYLTRANSFERASE 2	Glycosyl transferase	KOG1950	0.394239	4.13868	Gohir.D06G016600	45320544	7.41e-19	PTHR11183, PTHR11183:SF44			Gohir.D06G016600.1.p	PF01501	2.42e-20	FALSE	Gohir.D06G016600	85.415	Gohir.D06G016600.1
47.6409	WUSCHEL related homeobox 4	AT1G46480			GO:0003677	WUSCHEL-RELATED HOMEOBOX 4			0.566627	2.83034	Gohir.D05G207600	45309656	9.48e-06	PTHR24326, PTHR24326:SF263			Gohir.D05G207600.1.p	PF00046	1.38e-06	FALSE	Gohir.D05G207600	23.3048	Gohir.D05G207600.1
79.029	(1 of 2) PTHR31852:SF44 - EMB	AT1G45688				EMB|CAB53482.1			0.531863	3.26293	Gohir.D06G018000	45323873	6.01e-08	PTHR31852, PTHR31852:SF44			Gohir.D06G018000.1.p	PF03168	6.1e-09	FALSE	Gohir.D06G018000	33.8014	Gohir.D06G018000.1
901.37	Domain of unknown function (DUF303)	AT3G53010	Acetylxylan esterase	3.1.1.72					0.379166	4.69954	Gohir.D05G209400	45312453, 45312454	1.28e-25	PTHR31988, PTHR31988:SF4			Gohir.D05G209400.1.p, Gohir.D05G209400.2.p	PF03629	2.53e-27	FALSE	Gohir.D05G209400	117.25	Gohir.D05G209400.1, Gohir.D05G209400.2
354.197	Mitochondrial substrate carrier family protein	AT1G72820				solute carrier family 25	Predicted mitochondrial carrier protein	KOG0765	0.260377	2.11587	Gohir.D05G139300	45313509	6.62e-14	PTHR24089, PTHR24089:SF319			Gohir.D05G139300.2.p	PF00153	3.34e-15	FALSE	Gohir.D05G139300	62.0525	Gohir.D05G139300.2
1592.63					GO:0003700, GO:0006355, GO:0043565	CAMP-RESPONSE ELEMENT BINDING PROTEIN-RELATED // SUBFAMILY NOT NAMED			0.313411	2.68564	Gohir.D12G128700	45319749	1.47e-14	PTHR22952, PTHR22952:SF167			Gohir.D12G128700.1.p	PF00170	7.01e-16	FALSE	Gohir.D12G128700	65.1297	Gohir.D12G128700.1
322.29			Carbonate dehydratase	4.2.1.1	, GO:0004089, GO:0008270	CARBONIC ANHYDRASE // SUBFAMILY NOT NAMED	, Predicted carbonic anhydrase involved in protection against oxidative damage	, KOG1578	0.586135	2.78733	Gohir.D05G222700	45313000	4.67e-05	PTHR11002, PTHR11002:SF12	C4 photosynthetic carbon assimilation cycle, cyanate degradation, CO<sub>2</sub> fixation into oxaloacetate (anaplerotic)	PWY-7115, PWY-241, CYANCAT-PWY, PWYQT-4429, PWY-7117	Gohir.D05G222700.1.p	PF00484	7.86e-06	FALSE	Gohir.D05G222700	19.9724	Gohir.D05G222700.1
40458.5	glucuronidase 3	AT5G34940	Beta-glucuronidase, Baicalin-beta-D-glucuronidase	3.2.1.31, 3.2.1.167	GO:0016020, GO:0016798				0.299026	2.46023	Gohir.D06G051300	45323556, 45323557	1.21e-13	PTHR14363, PTHR14363:SF16	baicalein degradation (hydrogen peroxide detoxification), luteolin triglucuronide degradation, wogonin metabolism	PWY-7214, PWY-7445, PWY-7213	Gohir.D06G051300.1.p, Gohir.D06G051300.2.p	PF03662	6.3e-15	FALSE	Gohir.D06G051300	60.805	Gohir.D06G051300.1, Gohir.D06G051300.2
10978.3					GO:0055085				0.608912	8.34341	Gohir.D05G220000	45310441, 45310442	3.9e-22	PTHR22601, PTHR22601:SF11			Gohir.D05G220000.1.p, Gohir.D05G220000.2.p	PF03169	9.92e-24	FALSE	Gohir.D05G220000	100.851	Gohir.D05G220000.1, Gohir.D05G220000.2
103030	Inorganic H pyrophosphatase family protein	AT1G15690	Inorganic diphosphatase	3.6.1.1	GO:0004427, GO:0009678, GO:0015992, GO:0016020				0.269552	3.46702	Gohir.D06G051500	45322492, 45322493	1.13e-29	PTHR31998, PTHR31998:SF14			Gohir.D06G051500.1.p, Gohir.D06G051500.3.p	PF03030	1.64e-31	FALSE	Gohir.D06G051500	136.387	Gohir.D06G051500.1, Gohir.D06G051500.3
203.029	HMG (high mobility group) box protein with ARID/BRIGHT DNA-binding domain	AT1G76110			GO:0003677		HMG box-containing protein	KOG0381	0.351656	2.56429	Gohir.D05G185100	45311594, 45311595	4.16e-11	PTHR13711, PTHR13711:SF202			Gohir.D05G185100.1.p, Gohir.D05G185100.3.p	PF00505, PF01388	2.81e-12	FALSE	Gohir.D05G185100	48.8191	Gohir.D05G185100.1, Gohir.D05G185100.3
270.284	Major facilitator superfamily protein	AT1G78130			GO:0016021, GO:0022857, GO:0055085		Sugar transporter/spinster transmembrane protein	KOG1330	0.32013	2.76331	Gohir.D05G230100	45309814, 45309815	4.62e-15	PTHR23505, PTHR23505:SF15			Gohir.D05G230100.1.p, Gohir.D05G230100.2.p	PF00083	2.11e-16	FALSE	Gohir.D05G230100	67.5007	Gohir.D05G230100.1, Gohir.D05G230100.2
7987.84			Non-specific serine/threonine protein kinase	2.7.11.1	GO:0004672, GO:0004713, GO:0005524, GO:0006468		Serine/threonine protein kinase	KOG1187	0.279949	2.0533	Gohir.D06G061800	45322414, 45322415	2.57e-11	PTHR27001, PTHR27001:SF89			Gohir.D06G061800.1.p, Gohir.D06G061800.2.p	PF00069, PF07714	1.69e-12	FALSE	Gohir.D06G061800	49.8151	Gohir.D06G061800.1, Gohir.D06G061800.2
55.7981	respiratory burst oxidase homologue D	AT5G47910	NAD(P)H oxidase (H(2)O(2)-forming)	1.6.3.1	GO:0004601, GO:0005509, GO:0016020, GO:0016491, GO:0050664, GO:0055114				0.809971	4.59402	Gohir.D05G197600	45309618, 45309619	1.27e-06	PTHR11972, PTHR11972:SF73			Gohir.D05G197600.1.p, Gohir.D05G197600.2.p	PF08022, PF01794, PF08030, PF08414	1.58e-07	FALSE	Gohir.D05G197600	27.4837	Gohir.D05G197600.1, Gohir.D05G197600.2
273304	chitinase-like protein 2	AT3G16920			GO:0004568, GO:0005975, GO:0006032, GO:0016998	CHITINASE-RELATED // CHITINASE-LIKE PROTEIN 1	Predicted chitinase	KOG4742	0.368575	9.4447	Gohir.D09G064100	45377337	1.89e-68	PTHR22595, PTHR22595:SF42			Gohir.D09G064100.1.p	PF00182	4.17e-71	FALSE	Gohir.D09G064100	317.892	Gohir.D09G064100.1
1202.03	Protein of unknown function (DUF1223)	AT4G27350							0.296509	3.76118	Gohir.D05G362300	45312551, 45312552, 45312553, 45312554	1.02e-28	PTHR36057, PTHR36057:SF1			Gohir.D05G362300.4.p, Gohir.D05G362300.3.p, Gohir.D05G362300.2.p, Gohir.D05G362300.5.p	PF06764	1.62e-30	FALSE	Gohir.D05G362300	131.841	Gohir.D05G362300.4, Gohir.D05G362300.3, Gohir.D05G362300.2, Gohir.D05G362300.5
2767.04						COBRA-LIKE PROTEIN 4			1.51225	8.49447	Gohir.D08G061600	45346131	0.000232	PTHR31673, PTHR31673:SF2			Gohir.D08G061600.1.p		4.56e-05	FALSE	Gohir.D08G061600	16.6246	Gohir.D08G061600.1
17602.1	Protein of unknown function (DUF810)	AT2G20010				Plant family of unknown function (DUF810) (DUF810)			0.232691	2.18048	Gohir.D06G064700	45323167	7.88e-18	PTHR31280, PTHR31280:SF7			Gohir.D06G064700.1.p	PF05664	2.8e-19	FALSE	Gohir.D06G064700	80.575	Gohir.D06G064700.1
9660.04	MATE efflux family protein	AT1G51340			, GO:0006855, GO:0015238, GO:0015297, GO:0016020, GO:0055085		Uncharacterized membrane protein	KOG1347	0.249787	3.50832	Gohir.D09G111200	45376925, 45376926, 45376927, 45376928	3.09e-35	PTHR11206, PTHR11206:SF128			Gohir.D09G111200.3.p, Gohir.D09G111200.4.p, Gohir.D09G111200.5.p, Gohir.D09G111200.6.p	PF01554	3.24e-37	FALSE	Gohir.D09G111200	162.487	Gohir.D09G111200.3, Gohir.D09G111200.4, Gohir.D09G111200.5, Gohir.D09G111200.6
94.228	J-domain protein required for chloroplast accumulation response 1	AT1G75100							0.507437	3.23413	Gohir.D06G008800	45322856	1.98e-08	PTHR23172			Gohir.D06G008800.2.p		1.87e-09	FALSE	Gohir.D06G008800	36.1043	Gohir.D06G008800.2
97.9384	STAS domain / Sulfate transporter family	AT1G77990			GO:0008271, GO:0008272, GO:0015116, GO:0016020, GO:0016021, GO:0055085				0.758533	4.60349	Gohir.D05G231900	45315174, 45315175	4.44e-07	PTHR11814, PTHR11814:SF61			Gohir.D05G231900.1.p, Gohir.D05G231900.2.p	PF00916, PF01740	5.15e-08	FALSE	Gohir.D05G231900	29.6612	Gohir.D05G231900.1, Gohir.D05G231900.2
17281.4	SAUR-like auxin-responsive protein family	AT3G43120			GO:0009733				0.28978	4.28167	Gohir.D06G078700	45323484, 45323485, 45323486, 45323487, 45323488, 45323489	3.19e-36	PTHR31374, PTHR31374:SF22			Gohir.D06G078700.1.p, Gohir.D06G078700.3.p, Gohir.D06G078700.5.p, Gohir.D06G078700.6.p, Gohir.D06G078700.4.p, Gohir.D06G078700.2.p	PF02519	3.15e-38	FALSE	Gohir.D06G078700	167.123	Gohir.D06G078700.1, Gohir.D06G078700.3, Gohir.D06G078700.5, Gohir.D06G078700.6, Gohir.D06G078700.4, Gohir.D06G078700.2
579.151									0.43047	2.98922	Gohir.D06G040500	45322953	1.17e-09	PTHR34950, PTHR34950:SF1			Gohir.D06G040500.1.p		9.36e-11	FALSE	Gohir.D06G040500	41.9516	Gohir.D06G040500.1
623.658						MYB TRANSCRIPTION FACTOR	Transcription factor	KOG0048	0.243886	2.27331	Gohir.D05G264600	45310617	9.11e-18	PTHR10641, PTHR10641:SF551			Gohir.D05G264600.1.p	PF00249	3.25e-19	FALSE	Gohir.D05G264600	80.2785	Gohir.D05G264600.1
201971	glycosyl hydrolase 9A1	AT5G49720	Cellulase	3.2.1.4	GO:0003824, GO:0004553, GO:0005975	ENDO-1			0.281552	3.86542	Gohir.D06G123200	45323560	1.6e-32	PTHR22298, PTHR22298:SF36			Gohir.D06G123200.1.p	PF00759	1.96e-34	FALSE	Gohir.D06G123200	149.758	Gohir.D06G123200.1
1576.55	Hydroxyproline-rich glycoprotein family protein	AT1G61080							0.282234	4.64974	Gohir.D06G129900	45320514, 45320515	5.77e-45	PTHR31342, PTHR31342:SF16			Gohir.D06G129900.2.p, Gohir.D06G129900.1.p		3.62e-47	FALSE	Gohir.D06G129900	208.073	Gohir.D06G129900.2, Gohir.D06G129900.1
11063.8		AT4G24610							0.301715	2.3535	Gohir.A02G077800	45361448, 45361449	1.93e-12	PTHR31110, PTHR31110:SF2			Gohir.A02G077800.3.p, Gohir.A02G077800.4.p		1.13e-13	FALSE	Gohir.A02G077800	55.1268	Gohir.A02G077800.3, Gohir.A02G077800.4
198.464	3-ketoacyl-CoA synthase 11	AT2G26640	Transferred entry: 1.1.1.330, Very-long-chain 3-oxoacyl-CoA synthase	2.3.1.119, 2.3.1.199	, GO:0003824, GO:0006633, GO:0008152, GO:0008610, GO:0016020, GO:0016747				0.58314	5.60162	Gohir.D08G260700	45347349, 45347350	3.45e-16	PTHR31561, PTHR31561:SF19	, (4Z, sciadonate biosynthesis, very long chain fatty acid biosynthesis II, very long chain fatty acid biosynthesis I, docosahexaenoate biosynthesis III (6-desaturase, juniperonate biosynthesis, hydroxylated fatty acid biosynthesis (plants), arachidonate biosynthesis IV (8-detaturase	, PWY-7726, PWY-6598, PWY-7036, PWY-5080, PWY-7606, PWY-7619, PWY-6433, PWY-7601	Gohir.D08G260700.1.p, Gohir.D08G260700.2.p	PF08392, PF08541	1.42e-17	FALSE	Gohir.D08G260700	72.827	Gohir.D08G260700.1, Gohir.D08G260700.2
1070.57					GO:0003677, GO:0006355	NAC DOMAIN CONTAINING PROTEIN 10			0.279722	3.53483	Gohir.D06G135700	45323729	4.23e-29	PTHR31079, PTHR31079:SF5			Gohir.D06G135700.1.p	PF02365	6.4e-31	FALSE	Gohir.D06G135700	133.685	Gohir.D06G135700.1
4186.56	Late embryogenesis abundant (LEA) hydroxyproline-rich glycoprotein family	AT3G54200				LATE EMBRYOGENESIS ABUNDANT HYDROXYPROLINE-RICH GLYCOPROTEIN			0.293128	3.69073	Gohir.A02G092000	45360359	4.62e-28	PTHR31852, PTHR31852:SF43			Gohir.A02G092000.1.p	PF03168	7.73e-30	FALSE	Gohir.A02G092000	128.741	Gohir.A02G092000.1
269.206	RING/U-box superfamily protein	AT5G07040			GO:0005515, GO:0008270	RING FINGER DOMAIN-CONTAINING // RING-H2 FINGER PROTEIN ATL69-RELATED	Predicted E3 ubiquitin ligase	KOG0320	0.404361	2.79198	Gohir.D06G184300	45323604	9e-10	PTHR14155, PTHR14155:SF157			Gohir.D06G184300.1.p	PF13639	7.08e-11	FALSE	Gohir.D06G184300	42.4959	Gohir.D06G184300.1
310.524					GO:0003677				0.440984	2.84009	Gohir.D06G137400	45321035, 45321036, 45321037	1.53e-08	PTHR31314, PTHR31314:SF15			Gohir.D06G137400.1.p, Gohir.D06G137400.2.p, Gohir.D06G137400.3.p	PF00249	1.43e-09	FALSE	Gohir.D06G137400	36.6337	Gohir.D06G137400.1, Gohir.D06G137400.2, Gohir.D06G137400.3
4761.24	NAD(P)-binding Rossmann-fold superfamily protein	AT1G30620	UDP-arabinose 4-epimerase	5.1.3.5	GO:0003854, GO:0003978, GO:0006012, GO:0006694, GO:0016616, GO:0055114	UDP-arabinose 4-epimerase (UXE			0.304434	2.92749	Gohir.D06G188300	45321743	9.89e-18	PTHR10366, PTHR10366:SF326	UDP-L-arabinose biosynthesis I (from UDP-xylose)	PWY-63	Gohir.D06G188300.4.p	PF01073	3.54e-19	FALSE	Gohir.D06G188300	80.1106	Gohir.D06G188300.4
743.076	(1 of 2) PF13890 - Rab3 GTPase-activating protein catalytic subunit (Rab3-GTPase_cat)	AT5G55060			GO:0005096		Uncharacterized conserved protein	KOG2390	0.394323	2.73691	Gohir.D05G372500	45311109, 45311110, 45311111, 45311112, 45311113, 45311114	8.44e-10	PTHR21422			Gohir.D05G372500.1.p, Gohir.D05G372500.2.p, Gohir.D05G372500.4.p, Gohir.D05G372500.3.p, Gohir.D05G372500.5.p, Gohir.D05G372500.6.p	PF13890	6.62e-11	FALSE	Gohir.D05G372500	42.6284	Gohir.D05G372500.1, Gohir.D05G372500.2, Gohir.D05G372500.4, Gohir.D05G372500.3, Gohir.D05G372500.5, Gohir.D05G372500.6
72.939	Protein of unknown function (DUF567)	AT5G41590				PROTEIN LURP-ONE-RELATED 17			0.53812	2.65379	Gohir.A02G104900	45362064	1.57e-05	PTHR31087, PTHR31087:SF14			Gohir.A02G104900.1.p	PF04525	2.38e-06	FALSE	Gohir.A02G104900	22.2635	Gohir.A02G104900.1
8407.84	TRICHOME BIREFRINGENCE-LIKE 33	AT2G40320				FAMILY NOT NAMED // PROTEIN TRICHOME BIREFRINGENCE-LIKE 33			0.432676	3.83311	Gohir.D06G167100	45323185	5.01e-14	PTHR32285, PTHR32285:SF62			Gohir.D06G167100.1.p	PF13839, PF14416	2.51e-15	FALSE	Gohir.D06G167100	62.6202	Gohir.D06G167100.1
125.474	MAP kinase kinase 2	AT4G29810	Mitogen-activated protein kinase kinase	2.7.12.2	GO:0004672, GO:0004713, GO:0005524, GO:0006468	MITOGEN-ACTIVATED PROTEIN KINASE KINASE 1-RELATED	Mitogen-activated protein kinase kinase (MAP2K)	KOG0581	0.459627	3.35637	Gohir.D07G012900	45337422	9.07e-11	PTHR24361, PTHR24361:SF385			Gohir.D07G012900.1.p	PF07714	6.37e-12	FALSE	Gohir.D07G012900	47.2112	Gohir.D07G012900.1
2626.53			Non-specific serine/threonine protein kinase	2.7.11.1	GO:0004672, GO:0004713, GO:0005515, GO:0005524, GO:0006468		Serine/threonine protein kinase	KOG1187	1.25096	11.9713	Gohir.D05G343700	45312366, 45312367	2.68e-11	PTHR27000, PTHR27000:SF31			Gohir.D05G343700.3.p, Gohir.D05G343700.4.p	PF07714, PF13855	1.77e-12	FALSE	Gohir.D05G343700	49.7265	Gohir.D05G343700.3, Gohir.D05G343700.4
139.022			Calcium/calmodulin-dependent protein kinase	2.7.11.17		SERINE/THREONINE-PROTEIN KINASE // SERINE/THREONINE-PROTEIN KINASE CG17528	Ca2+/calmodulin-dependent protein kinase	KOG0032	0.397927	4.40599	Gohir.D06G178600	45324040	1.08e-24	PTHR24349, PTHR24349:SF88			Gohir.D06G178600.1.p	PF00069, PF13499	2.29e-26	FALSE	Gohir.D06G178600	112.883	Gohir.D06G178600.1
516.371	Endomembrane protein 70 protein family	AT5G35160			GO:0016021	ENDOMEMBRANE FAMILY PROTEIN 70			0.387176	3.24812	Gohir.D07G042400	45333824	1.63e-13	PTHR10766, PTHR10766:SF54			Gohir.D07G042400.1.p	PF02990	8.59e-15	FALSE	Gohir.D07G042400	60.1961	Gohir.D07G042400.1
4837.27	GroES-like zinc-binding alcohol dehydrogenase family protein	AT5G63620	Succinate-semialdehyde dehydrogenase (acetylating)	1.2.1.76			Alcohol dehydrogenase	KOG0022	0.25168	2.55254	Gohir.D10G111000	45372409, 45372410	3.06e-20	PTHR11695, PTHR11695:SF555			Gohir.D10G111000.2.p, Gohir.D10G111000.1.p	PF08240, PF13602	8.97e-22	FALSE	Gohir.D10G111000	91.9317	Gohir.D10G111000.2, Gohir.D10G111000.1
386.024	Cystathionine beta-synthase (CBS) family protein	AT1G47271							0.386699	2.13025	Gohir.D06G005000	45321703, 45321704	9.31e-07	PTHR11911			Gohir.D06G005000.3.p, Gohir.D06G005000.1.p	PF00571	1.13e-07	FALSE	Gohir.D06G005000	28.1309	Gohir.D06G005000.3, Gohir.D06G005000.1
253.952									0.513724	4.73053	Gohir.D07G105400	45337593	5.15e-15	PTHR33430, PTHR33430:SF3			Gohir.D07G105400.2.p		2.36e-16	FALSE	Gohir.D07G105400	67.2746	Gohir.D07G105400.2
48.9358			Non-specific serine/threonine protein kinase	2.7.11.1	GO:0004672, GO:0004713, GO:0005515, GO:0005524, GO:0006468	Protein kinase domain (Pkinase) // Leucine rich repeat (LRR_8)	Serine/threonine protein kinase	KOG1187	1.10325	6.86829	Gohir.D05G343400	45313477	4.89e-10	PTHR27000, PTHR27000:SF31			Gohir.D05G343400.2.p	PF00069, PF13855	3.74e-11	FALSE	Gohir.D05G343400	43.7471	Gohir.D05G343400.2
16963.7	O-acetyltransferase family protein	AT2G34410	N-acetylneuraminate 7-O(or 9-O)-acetyltransferase	2.3.1.45		N-acetylneuraminate 7-O(or 9-O)-acetyltransferase			0.309749	3.36662	Gohir.D06G205200	45323816	1.33e-21	PTHR13533, PTHR13533:SF11			Gohir.D06G205200.1.p	PF07779	3.52e-23	FALSE	Gohir.D06G205200	98.3449	Gohir.D06G205200.1
137.916	O-fucosyltransferase family protein	AT1G29200				FAMILY NOT NAMED // O-FUCOSYLTRANSFERASE-LIKE PROTEIN			1.01537	5.04579	Gohir.D05G157000	45315515	0.000104	PTHR31933, PTHR31933:SF2			Gohir.D05G157000.1.p	PF10250	1.88e-05	FALSE	Gohir.D05G157000	18.3101	Gohir.D05G157000.1
139.675	pleckstrin homologue 1	AT2G29700				PLEKHH PROTEIN // SUBFAMILY NOT NAMED			0.396934	2.48756	Gohir.D07G107600	45336247	1.8e-08	PTHR22903, PTHR22903:SF18			Gohir.D07G107600.1.p	PF00169	1.69e-09	FALSE	Gohir.D07G107600	36.3015	Gohir.D07G107600.1
2936.95	Nucleotide/sugar transporter family protein	AT5G55950					Glucose-6-phosphate/phosphate and phosphoenolpyruvate/phosphate antiporter	KOG1441	0.17276	2.23146	Gohir.D05G384100	45311363, 45311364	2.74e-33	PTHR11132, PTHR11132:SF38			Gohir.D05G384100.1.p, Gohir.D05G384100.2.p	PF03151	3.19e-35	FALSE	Gohir.D05G384100	153.364	Gohir.D05G384100.1, Gohir.D05G384100.2
1903.2	Hydrolase-like protein family	AT1G29120				HYDROLASE-LIKE PROTEIN	Predicted alpha/beta hydrolase	KOG4372	0.21857	2.21234	Gohir.D06G207500	45321215	9.98e-21	PTHR12482, PTHR12482:SF11			Gohir.D06G207500.1.p	PF05057	2.82e-22	FALSE	Gohir.D06G207500	94.2253	Gohir.D06G207500.1
27.1009	receptor like protein 7	AT1G47890			GO:0005515	RECEPTOR LIKE PROTEIN 54	Leucine-rich repeat protein	KOG0472	0.955706	4.43993	Gohir.D07G183000	45334583	5.52e-05	PTHR27004, PTHR27004:SF3			Gohir.D07G183000.1.p	PF08263, PF00560, PF13855	9.46e-06	FALSE	Gohir.D07G183000	19.6181	Gohir.D07G183000.1
2224.54	tubulin beta-1 chain	AT1G75780	Purine-nucleoside phosphorylase	2.4.2.1	GO:0000930, GO:0003924, GO:0005200, GO:0005525, GO:0005874, GO:0007017, GO:0007020, GO:0031122, GO:0043234, GO:0051258	TUBULIN BETA-4 CHAIN-RELATED			0.159963	2.53152	Gohir.D06G006500	45321357	6.94e-49	PTHR11588, PTHR11588:SF97	guanosine nucleotides degradation III, urate biosynthesis/inosine 5'-phosphate degradation, adenosine nucleotides degradation II, adenine and adenosine salvage III, purine deoxyribonucleosides degradation I	PWY-6608, PWY-5695, SALVADEHYPOX-PWY, PWY-6609, PWY-7179	Gohir.D06G006500.1.p	PF00091, PF03953	3.44e-51	FALSE	Gohir.D06G006500	226.509	Gohir.D06G006500.1
6856.07	proline extensin-like receptor kinase 1	AT3G24550	Non-specific serine/threonine protein kinase	2.7.11.1	GO:0004672, GO:0004713, GO:0005524, GO:0006468	FAMILY NOT NAMED // PROLINE-RICH RECEPTOR-LIKE PROTEIN KINASE PERK1-RELATED	Serine/threonine protein kinase	KOG1187	0.256577	3.1598	Gohir.D07G006100	45333898	4.37e-28	PTHR27001, PTHR27001:SF89			Gohir.D07G006100.1.p	PF07714	7.3e-30	FALSE	Gohir.D07G006100	128.855	Gohir.D07G006100.1
55.8662			Phospholipase A(1)	3.1.1.32	GO:0006629	Phospholipase A(1) / Phospholipase A1	Predicted lipase	KOG4569	1.33927	9.45309	Gohir.D10G045600	45370600	5.91e-15	PTHR31403, PTHR31403:SF11	phosphatidylcholine acyl editing, phospholipases	PWY-6803, LIPASYN-PWY	Gohir.D10G045600.1.p	PF01764	2.73e-16	FALSE	Gohir.D10G045600	66.9921	Gohir.D10G045600.1
29066.7	cellulose synthase A4	AT5G44030	Cellulose synthase (UDP-forming)	2.4.1.12		CELLULOSE SYNTHASE A CATALYTIC SUBUNIT 7 [UDP-FORMING]			0.301809	8.77076	Gohir.D07G210700	45336569	4.84e-96	PTHR13301, PTHR13301:SF59	cellulose biosynthesis	PWY-1001	Gohir.D07G210700.1.p	PF13632, PF14569	2.92e-99	FALSE	Gohir.D07G210700	447.21	Gohir.D07G210700.1
5001			Sucrose synthase	2.4.1.13	GO:0005985, GO:0016157	Sucrose synthase / Uridine diphosphoglucose-fructose glucosyltransferase			1.23137	15.9385	Gohir.D07G016900	45335140	2.06e-91	PTHR12526, PTHR12526:SF391	sucrose degradation II (sucrose synthase)	PWY-3801	Gohir.D07G016900.1.p	PF00534, PF00862	1.55e-94	FALSE	Gohir.D07G016900	425.497	Gohir.D07G016900.1
2183.53	mini zinc finger 2	AT3G28917				MINI ZINC FINGER PROTEIN 2			0.399963	5.47196	Gohir.D07G211600	45333788	1.55e-28	PTHR31948, PTHR31948:SF12			Gohir.D07G211600.1.p	PF04770	2.49e-30	FALSE	Gohir.D07G211600	130.988	Gohir.D07G211600.1
4094.88	(1 of 1) PF10998 - Protein of unknown function (DUF2838) (DUF2838)	AT5G35460				Uncharacterized conserved protein	Uncharacterized conserved protein	KOG2895	0.231092	2.03327	Gohir.D13G197900	45404152	5.49e-16	PTHR31201, PTHR31201:SF1			Gohir.D13G197900.1.p	PF10998	2.29e-17	FALSE	Gohir.D13G197900	71.8754	Gohir.D13G197900.1
5751.82	Plant invertase/pectin methylesterase inhibitor superfamily	AT5G20860	Pectinesterase	3.1.1.11	GO:0004857, GO:0005618, GO:0030599, GO:0042545	FAMILY NOT NAMED // PECTINESTERASE/PECTINESTERASE INHIBITOR 54-RELATED			0.245461	5.7106	Gohir.D07G017500	45337107	5.4e-80	PTHR31707, PTHR31707:SF19	homogalacturonan degradation	PWY-1081	Gohir.D07G017500.1.p	PF01095, PF04043	6.82e-83	FALSE	Gohir.D07G017500	372.013	Gohir.D07G017500.1
2939.52	Calcium-dependent lipid-binding (CaLB domain) family protein	AT1G05500					Synaptic vesicle protein BAIAP3	KOG1328	0.190468	2.30555	Gohir.D06G051900	45322000, 45322001	3.81e-29	PTHR10774, PTHR10774:SF91			Gohir.D06G051900.1.p, Gohir.D06G051900.2.p	PF00168, PF17047	5.75e-31	FALSE	Gohir.D06G051900	133.898	Gohir.D06G051900.1, Gohir.D06G051900.2
672.439						PPR repeat family (PPR_2)			0.43255	3.62326	Gohir.D10G132900	45372484	4.85e-13	PTHR24015			Gohir.D10G132900.1.p	PF13041	2.66e-14	FALSE	Gohir.D10G132900	57.9719	Gohir.D10G132900.1
1015.39	Protein of unknown function (DUF 3339)	AT5G08391				Protein of unknown function (DUF3339) (DUF3339)			0.284701	3.51387	Gohir.D07G236600	45336377	7.29e-28	PTHR33128, PTHR33128:SF14			Gohir.D07G236600.1.p	PF11820	1.23e-29	FALSE	Gohir.D07G236600	127.818	Gohir.D07G236600.1
10785.4	EamA-like transporter family	AT4G32140			GO:0016020, GO:0016021		Predicted membrane protein	KOG2765	0.313848	3.42441	Gohir.D07G033400	45334644, 45334645	1.14e-21	PTHR23051, PTHR23051:SF2			Gohir.D07G033400.1.p, Gohir.D07G033400.3.p	PF00892	3.01e-23	FALSE	Gohir.D07G033400	98.65	Gohir.D07G033400.1, Gohir.D07G033400.3
4641.55	actin binding	AT5G58160			GO:0005515				0.12582	2.16888	Gohir.D06G097600	45323796, 45323797	3.68e-59	PTHR23213, PTHR23213:SF232			Gohir.D06G097600.1.p, Gohir.D06G097600.3.p	PF10409, PF02181	1.16e-61	FALSE	Gohir.D06G097600	274.536	Gohir.D06G097600.1, Gohir.D06G097600.3
106.58	myb domain protein 43	AT5G16600				MYB-LIKE DNA-BINDING PROTEIN MYB // MYB TRANSCRIPTION FACTOR	Transcription factor	KOG0048	0.456404	3.39371	Gohir.D08G062000	45343567	3.22e-11	PTHR10641, PTHR10641:SF498			Gohir.D08G062000.1.p	PF00249	2.15e-12	FALSE	Gohir.D08G062000	49.3458	Gohir.D08G062000.1
162094	Cellulose synthase family protein	AT5G17420	Cellulose synthase (UDP-forming)	2.4.1.12	GO:0005515, GO:0008270				0.299785	9.29519	Gohir.D07G041900	45337286, 45337287	1.06e-101	PTHR13301, PTHR13301:SF28	cellulose biosynthesis	PWY-1001	Gohir.D07G041900.1.p, Gohir.D07G041900.2.p	PF13632, PF14569	4.81e-105	FALSE	Gohir.D07G041900	473.783	Gohir.D07G041900.1, Gohir.D07G041900.2
192.703					GO:0003677, GO:0006355				0.419824	3.79195	Gohir.A04G049400	45388052, 45388053	1.34e-15	PTHR31744, PTHR31744:SF5			Gohir.A04G049400.1.p, Gohir.A04G049400.2.p	PF02365	5.77e-17	FALSE	Gohir.A04G049400	70.0537	Gohir.A04G049400.1, Gohir.A04G049400.2
1358.19					GO:0003333, GO:0006810, GO:0015171, GO:0016020, GO:0055085	AMINO ACID TRANSPORTER // SUBFAMILY NOT NAMED	Amino acid transporters	KOG1287	0.227204	3.4316	Gohir.D08G089500	45344927	7.81e-42	PTHR11785, PTHR11785:SF359			Gohir.D08G089500.3.p	PF00324	5.79e-44	FALSE	Gohir.D08G089500	193.39	Gohir.D08G089500.3
51847.5						FAMILY NOT NAMED // FASCICLIN-LIKE ARABINOGALACTAN PROTEIN 15-RELATED			0.366965	6.78306	Gohir.D10G203500	45370773	1.06e-44	PTHR32499, PTHR32499:SF3			Gohir.D10G203500.2.p	PF02469	6.8e-47	FALSE	Gohir.D10G203500	206.816	Gohir.D10G203500.2
10.6322	C2H2 and C2HC zinc fingers superfamily protein	AT5G10970			GO:0046872				1.6331	7.06207	Gohir.D07G035000	45336881, 45336882	0.000152				Gohir.D07G035000.1.p, Gohir.D07G035000.2.p		2.87e-05	FALSE	Gohir.D07G035000	17.5043	Gohir.D07G035000.1, Gohir.D07G035000.2
7765.55		AT5G61340							0.332367	3.23026	Gohir.D07G074900	45337002	1.24e-17	PTHR33133, PTHR33133:SF3			Gohir.D07G074900.1.p		4.48e-19	FALSE	Gohir.D07G074900	79.6462	Gohir.D07G074900.1
4646.7	GDSL-like Lipase/Acylhydrolase superfamily protein	AT5G55050	Triacylglycerol lipase	3.1.1.3	GO:0016788	ZINC FINGER FYVE DOMAIN CONTAINING PROTEIN // SUBFAMILY NOT NAMED			0.42332	4.88269	Gohir.A01G081100	45356362	3.13e-21	PTHR22835, PTHR22835:SF116	triacylglycerol degradation	LIPAS-PWY	Gohir.A01G081100.1.p	PF00657	8.51e-23	FALSE	Gohir.A01G081100	96.5953	Gohir.A01G081100.1
61.2765	NAC domain containing protein 12	AT1G32770			GO:0003677, GO:0006355	FAMILY NOT NAMED // NAC DOMAIN-CONTAINING PROTEIN 12			0.90761	4.80042	Gohir.D08G122500	45344391	1.31e-05	PTHR31989, PTHR31989:SF39			Gohir.D08G122500.1.p	PF02365	1.96e-06	FALSE	Gohir.D08G122500	22.6346	Gohir.D08G122500.1
110.135					GO:0005515	- F-box-like (F-box-like)			0.44839744	4.49954	Gohir.D07G092300	45334023	1.38e-20	PTHR20995			Gohir.D07G092300.1.p	PF12937	3.92e-22	FALSE	Gohir.D07G092300	93.5681	Gohir.D07G092300.1
4070.87	Protein kinase superfamily protein	AT1G24030	Non-specific serine/threonine protein kinase	2.7.11.1	GO:0004672, GO:0004713, GO:0005524, GO:0006468	interleukin-1 receptor-associated kinase 4 (IRAK4)	Serine/threonine protein kinase	KOG1187	0.295039	6.22424	Gohir.A04G134800	45387858	9.23e-64	PTHR27001, PTHR27001:SF150			Gohir.A04G134800.1.p	PF00069	2.35e-66	FALSE	Gohir.A04G134800	296.085	Gohir.A04G134800.1
415.882	ILI1 binding bHLH 1	AT2G43060			GO:0046983	FAMILY NOT NAMED // EXPRESSED PROTEIN			0.618581	4.09971	Gohir.D07G167400	45334229	3.67e-08	PTHR33124, PTHR33124:SF3			Gohir.D07G167400.1.p		3.61e-09	FALSE	Gohir.D07G167400	34.8258	Gohir.D07G167400.1
5134.22	TRICHOME BIREFRINGENCE-LIKE 43	AT2G30900				PROTEIN TRICHOME BIREFRINGENCE-LIKE 43			0.490987	3.87835	Gohir.D08G135000	45345682	2.83e-11	PTHR32285, PTHR32285:SF47			Gohir.D08G135000.1.p	PF13839, PF14416	1.87e-12	FALSE	Gohir.D08G135000	49.6164	Gohir.D08G135000.1
587.521	fatty acid desaturase 3	AT2G29980			GO:0006629, GO:0016717, GO:0055114	omega-3 fatty acid desaturase (delta-15 desaturase) (FAD8			0.351483	4.44997	Gohir.D07G108400	45337216	8.86e-28	PTHR32100, PTHR32100:SF20			Gohir.D07G108400.1.p	PF00487, PF11960	1.51e-29	FALSE	Gohir.D07G108400	127.417	Gohir.D07G108400.1
76.9199			(S)-norcoclaurine synthase	4.2.1.78	GO:0016491, GO:0055114		Iron/ascorbate family oxidoreductases	KOG0143	0.586865	4.10426	Gohir.D10G233600	45373788, 45373789	7.76e-10	PTHR10209, PTHR10209:SF132			Gohir.D10G233600.1.p, Gohir.D10G233600.2.p	PF03171, PF14226	6.06e-11	FALSE	Gohir.D10G233600	42.7996	Gohir.D10G233600.1, Gohir.D10G233600.2
312.341			Non-specific serine/threonine protein kinase	2.7.11.1	GO:0004672, GO:0004713, GO:0005524, GO:0006468	Protein kinase domain (Pkinase) // Di-glucose binding within endoplasmic reticulum (Malectin)	Serine/threonine protein kinase	KOG1187	0.752498	4.38101	Gohir.D07G188900	45337143	2.37e-06	PTHR27003, PTHR27003:SF104			Gohir.D07G188900.1.p	PF00069, PF11721	3.09e-07	FALSE	Gohir.D07G188900	26.1907	Gohir.D07G188900.1
1888.77	Ribose 5-phosphate isomerase	AT3G04790	Ribose-5-phosphate isomerase	5.3.1.6	GO:0004751, GO:0009052	ribose 5-phosphate isomerase A (rpiA)	Ribose 5-phosphate isomerase	KOG3075	0.314412	3.18426	Gohir.D11G263700	45341115	2.9e-19	PTHR11934, PTHR11934:SF0	Calvin-Benson-Bassham cycle, Rubisco shunt, pentose phosphate pathway (non-oxidative branch), pentose phosphate pathway, oxygenic photosynthesis	CALVIN-PWY, PWY-5723, NONOXIPENT-PWY, PENTOSE-P-PWY, PHOTOALL-PWY	Gohir.D11G263700.1.p	PF06026	9.2e-21	FALSE	Gohir.D11G263700	87.3274	Gohir.D11G263700.1
8318.7	plant glycogenin-like starch initiation protein 1	AT3G18660	Glucuronosyltransferase	2.4.1.17		UDP-GLUCURONATE:XYLAN ALPHA-GLUCURONOSYLTRANSFERASE 3-RELATED	Glycosyl transferase	KOG1950	0.41926	5.10682	Gohir.D11G060100	45340845	4.68e-23	PTHR11183, PTHR11183:SF56			Gohir.D11G060100.1.p	PF01501	1.12e-24	FALSE	Gohir.D11G060100	105.17	Gohir.D11G060100.1
4982.7	non-specific phospholipase C2	AT2G26870	, Phospholipase C	, 3.1.4.3	GO:0003824, GO:0008152, GO:0016788				0.278826	4.6526	Gohir.D07G123800	45335654, 45335655	7e-45	PTHR31956, PTHR31956:SF10	, phospholipases	, LIPASYN-PWY	Gohir.D07G123800.1.p, Gohir.D07G123800.2.p	PF04185	4.42e-47	FALSE	Gohir.D07G123800	207.675	Gohir.D07G123800.1, Gohir.D07G123800.2
82.8218			Cypemycin N-terminal methyltransferase	2.1.1.301		Cypemycin N-terminal methyltransferase	Uncharacterized conserved protein	KOG3201	0.602437	3.82887	Gohir.D08G180900	45344610	3.33e-08	PTHR14614			Gohir.D08G180900.1.p	PF10294	3.26e-09	FALSE	Gohir.D08G180900	35.0246	Gohir.D08G180900.1
21.8824	one helix protein	AT5G02120				UPF0041 BRAIN PROTEIN 44-RELATED // HIGH-LIGHT-INDUCED PROTEIN			0.75568	3.07771	Gohir.A07G012100	45369502	0.000367	PTHR14154, PTHR14154:SF11			Gohir.A07G012100.1.p	PF00504	7.55e-05	FALSE	Gohir.A07G012100	15.6685	Gohir.A07G012100.1
11601.9									0.304557	6.04146	Gohir.D07G189300	45334616	1.63e-55				Gohir.D07G189300.1.p		6.03e-58	FALSE	Gohir.D07G189300	257.495	Gohir.D07G189300.1
45.7171	(1 of 1) PTHR33052:SF19 - AGAA.5	AT4G02090				FAMILY NOT NAMED // AGAA.5			0.906201	4.48798	Gohir.D07G132300	45333901	3.54e-05	PTHR33052, PTHR33052:SF19			Gohir.D07G132300.1.p	PF14009	5.8e-06	FALSE	Gohir.D07G132300	20.553	Gohir.D07G132300.1
26590.9	heavy metal atpase 5	AT1G63440	Cu(2+)-exporting ATPase	3.6.3.4	GO:0000166, GO:0005507, GO:0006812, GO:0016021, GO:0019829, GO:0030001, GO:0046872	Cu+-exporting ATPase (copA			0.352341	4.59763	Gohir.D08G200000	45346391	1.49e-27	PTHR24093, PTHR24093:SF315			Gohir.D08G200000.1.p	PF00403, PF00122, PF12710	2.59e-29	FALSE	Gohir.D08G200000	126.34	Gohir.D08G200000.1
1099.52	beta-xylosidase 2	AT1G02640	Xylan 1	3.2.1.37		PERIPLASMIC BETA-GLUCOSIDASE-RELATED // BETA-D-XYLOSIDASE 2-RELATED			0.23955	2.00493	Gohir.D07G132200	45333947	1.27e-14	PTHR30620, PTHR30620:SF4			Gohir.D07G132200.1.p	PF00933, PF01915, PF14310	6.02e-16	FALSE	Gohir.D07G132200	65.4306	Gohir.D07G132200.1
237.423		AT1G52342							0.313995	2.18854	Gohir.D08G261700	45345517	2.16e-10				Gohir.D08G261700.2.p		1.58e-11	FALSE	Gohir.D08G261700	45.4308	Gohir.D08G261700.2
281.724	ASYMMETRIC LEAVES 2-like 1	AT5G66870				protein of unknown function DUE260 (DUE260)			0.354223	3.45785	Gohir.D12G089500	45316864	2.77e-18	PTHR31301, PTHR31301:SF22			Gohir.D12G089500.1.p	PF03195	9.47e-20	FALSE	Gohir.D12G089500	82.7161	Gohir.D12G089500.1
4085.21	myb domain protein 61	AT1G09540				MYB-LIKE DNA-BINDING PROTEIN MYB // MYB TRANSCRIPTION FACTOR	Transcription factor	KOG0048	0.213545	2.42424	Gohir.D07G136400	45333785	1.91e-25	PTHR10641, PTHR10641:SF465			Gohir.D07G136400.1.p	PF00249	3.82e-27	FALSE	Gohir.D07G136400	116.434	Gohir.D07G136400.1
56189.3	Exostosin family protein	AT1G27440	Xylogalacturonan beta-1	2.4.2.41		BETA-1			0.383244	4.20414	Gohir.A03G153100	45363289	2.18e-20	PTHR11062, PTHR11062:SF105			Gohir.A03G153100.1.p	PF03016	6.32e-22	FALSE	Gohir.A03G153100	92.6254	Gohir.A03G153100.1
2468.64									0.336637	2.08648	Gohir.D08G269700	45344085	2.62e-08				Gohir.D08G269700.1.p		2.53e-09	FALSE	Gohir.D08G269700	35.5189	Gohir.D08G269700.1
8114.15	alpha/beta-Hydrolases superfamily protein	AT2G32520				carboxymethylenebutenolidase (E3.1.1.45)	Predicted hydrolase related to dienelactone hydrolase	KOG3043	0.256119	3.49387	Gohir.D07G176800	45335303	2.54e-33	PTHR17630			Gohir.D07G176800.1.p	PF12695	2.95e-35	FALSE	Gohir.D07G176800	153.518	Gohir.D07G176800.1
281.475	indole-3-acetic acid inducible 33	AT5G57420			GO:0005634, GO:0006355	AUXIN-RESPONSIVE PROTEIN IAA33			0.425189	2.72834	Gohir.D08G093900	45346122	1.45e-08	PTHR31734, PTHR31734:SF7			Gohir.D08G093900.1.p	PF02309	1.35e-09	FALSE	Gohir.D08G093900	36.7406	Gohir.D08G093900.1
985.976					GO:0005215, GO:0006810, GO:0016020	OLIGOPEPTIDE TRANSPORTER-RELATED // SUBFAMILY NOT NAMED	H+/oligopeptide symporter	KOG1237	0.353754	5.84819	Gohir.D08G271700	45345852	4.19e-43	PTHR11654, PTHR11654:SF161			Gohir.D08G271700.1.p	PF00854	2.91e-45	FALSE	Gohir.D08G271700	199.342	Gohir.D08G271700.1
303.041						VOLTAGE AND LIGAND GATED POTASSIUM CHANNEL // CYCLIC NUCLEOTIDE-GATED ION CHANNEL 2	K+-channel ERG and related proteins	KOG0498	0.544085	3.93579	Gohir.D09G010800	45375211	9.19e-10	PTHR10217, PTHR10217:SF501			Gohir.D09G010800.1.p	PF00520	7.25e-11	FALSE	Gohir.D09G010800	42.4512	Gohir.D09G010800.1
6599.18	(1 of 1) PTHR31344:SF1 - F28J7.14 PROTEIN	AT3G01810				F28J7.14 PROTEIN			0.17919	3.37185	Gohir.D07G233900	45336777	7.26e-64	PTHR31344, PTHR31344:SF1			Gohir.D07G233900.1.p	PF10358	1.83e-66	FALSE	Gohir.D07G233900	296.579	Gohir.D07G233900.1
429.91	Protein of unknown function (DUF1666)	AT5G39785			GO:0003735, GO:0005622, GO:0005840, GO:0006412				0.511227	3.19675	Gohir.D09G015300	45377981, 45377982	7.09e-08	PTHR10759, PTHR10759:SF1			Gohir.D09G015300.1.p, Gohir.D09G015300.2.p	PF07891	7.25e-09	FALSE	Gohir.D09G015300	33.4662	Gohir.D09G015300.1, Gohir.D09G015300.2
10706.9	ATP binding cassette subfamily B19	AT3G28860	Xenobiotic-transporting ATPase	3.6.3.44	GO:0005524, GO:0006810, GO:0016021, GO:0016887, GO:0042626, GO:0055085	ABC TRANSPORTER B FAMILY MEMBER 19			0.342183	2.9597	Gohir.D09G018400	45374740	1.95e-14	PTHR24221, PTHR24221:SF149			Gohir.D09G018400.1.p	PF00005, PF00664	9.39e-16	FALSE	Gohir.D09G018400	64.5539	Gohir.D09G018400.1
23575.5	subtilase 4.13	AT5G59120	Cucumisin	3.4.21.25	GO:0004252, GO:0006508				0.38231	10.1288	Gohir.D08G009300	45345020, 45345021	3.24e-75	PTHR10795, PTHR10795:SF399			Gohir.D08G009300.1.p, Gohir.D08G009300.2.p	PF05922, PF00082	4.89e-78	FALSE	Gohir.D08G009300	349.715	Gohir.D08G009300.1, Gohir.D08G009300.2
1284.48	Major facilitator superfamily protein	AT2G16990			GO:0016021, GO:0055085	MAJOR FACILITATOR PROTEIN	Predicted transporter ADD1 (major facilitator superfamily)	KOG2816	0.42422	5.86428	Gohir.D12G036400	45320267	6.89e-29	PTHR23504, PTHR23504:SF36			Gohir.D12G036400.1.p	PF07690	1.07e-30	FALSE	Gohir.D12G036400	132.674	Gohir.D12G036400.1
191.508									0.849433	5.46784	Gohir.A05G169900	45306691	3.17e-07	PTHR33647, PTHR33647:SF4			Gohir.A05G169900.1.p		3.59e-08	FALSE	Gohir.A05G169900	30.3601	Gohir.A05G169900.1
1070.87	KNOTTED-like homeobox of Arabidopsis thaliana 7	AT1G62990			GO:0003677, GO:0005634, GO:0006355	HOMEOBOX PROTEIN TRANSCRIPTION FACTORS // HOMEOBOX PROTEIN KNOTTED-1-LIKE 7	Transcription factor MEIS1 and related HOX domain proteins	KOG0773	0.469546	6.46154	Gohir.D12G226700	45317671	7.14e-28	PTHR11850, PTHR11850:SF74			Gohir.D12G226700.1.p	PF03791, PF03790, PF03789, PF05920	1.2e-29	FALSE	Gohir.D12G226700	127.863	Gohir.D12G226700.1
327.006			2-alkenal reductase (NAD(P)(+))	1.3.1.74	GO:0008270, GO:0016491, GO:0055114		Zinc-binding oxidoreductase, Alcohol dehydrogenase	KOG1198, KOG0023	0.253899	3.02264	Gohir.D09G025700	45378086, 45378087, 45378088, 45378089	4.98e-28	PTHR11695, PTHR11695:SF530			Gohir.D09G025700.3.p, Gohir.D09G025700.2.p, Gohir.D09G025700.1.p, Gohir.D09G025700.4.p	PF00107, PF08240, PF13602	8.34e-30	FALSE	Gohir.D09G025700	128.59	Gohir.D09G025700.3, Gohir.D09G025700.2, Gohir.D09G025700.1, Gohir.D09G025700.4
415.996	Protein of unknown function (DUF3049)	AT5G22090				PROTEIN FAF-LIKE			0.299311	2.56635	Gohir.D09G099500	45377618	6.4e-15	PTHR33155, PTHR33155:SF3			Gohir.D09G099500.1.p	PF11250	2.96e-16	FALSE	Gohir.D09G099500	66.8307	Gohir.D09G099500.1
2878.69			Cucumisin	3.4.21.25	GO:0004252, GO:0006508	CUCUMISIN-LIKE-RELATED			1.67707	10.9717	Gohir.D08G009500	45347282	5.32e-05	PTHR10795, PTHR10795:SF399			Gohir.D08G009500.3.p	PF00082	9.08e-06	FALSE	Gohir.D08G009500	19.6962	Gohir.D08G009500.3
4483.96	polygalacturonase abscission zone A. thaliana	AT2G41850	Polygalacturonase	3.2.1.15	GO:0004650, GO:0005975	POLYGALACTURONASE ADPG1-RELATED			0.397797	3.19331	Gohir.D09G120200	45378182	2.59e-12	PTHR31375, PTHR31375:SF3	homogalacturonan degradation	PWY-1081	Gohir.D09G120200.1.p	PF00295	1.53e-13	FALSE	Gohir.D09G120200	54.5324	Gohir.D09G120200.1
129.763	Jojoba acyl CoA reductase-related male sterility protein	AT3G11980	Hexadecanal dehydrogenase (acylating), Long-chain-fatty-acyl-CoA reductase	1.2.1.42, 1.2.1.50	GO:0080019	Hexadecanal dehydrogenase (acylating) / Fatty acyl-CoA reductase	Acyl-CoA reductase	KOG1221	0.430278	4.80198	Gohir.D09G125700	45377058	1.01e-25	PTHR11011			Gohir.D09G125700.1.p	PF03015, PF07993	1.97e-27	FALSE	Gohir.D09G125700	117.743	Gohir.D09G125700.1
25188		AT2G47360							0.410387	4.64415	Gohir.D08G050700	45347684	8.43e-21	PTHR37172, PTHR37172:SF1			Gohir.D08G050700.1.p		2.36e-22	FALSE	Gohir.D08G050700	94.5738	Gohir.D08G050700.1
333.809	pleiotropic drug resistance 6	AT2G36380			GO:0005524, GO:0016020, GO:0016887	ATP-BINDING CASSETTE TRANSPORTER // SUBFAMILY NOT NAMED			0.507588	5.62887	Gohir.D09G136900	45375377	1.57e-20	PTHR19241, PTHR19241:SF261			Gohir.D09G136900.2.p	PF00005, PF01061, PF08370, PF14510	4.5e-22	FALSE	Gohir.D09G136900	93.2954	Gohir.D09G136900.2
166797	cellulose synthase A4	AT5G44030	Cellulose synthase (UDP-forming)	2.4.1.12		X-BOX TRANSCRIPTION FACTOR-RELATED // CELLULOSE SYNTHASE A CATALYTIC SUBUNIT 7 [UDP-FORMING]			0.470993	7.07108	Gohir.D08G056300	45343588	7.19e-29	PTHR13301, PTHR13301:SF59	cellulose biosynthesis	PWY-1001	Gohir.D08G056300.1.p	PF13632, PF14569	1.12e-30	FALSE	Gohir.D08G056300	132.579	Gohir.D08G056300.1
77451.6						FAMILY NOT NAMED // FASCICLIN-LIKE ARABINOGALACTAN PROTEIN 15-RELATED			0.35321	8.02197	Gohir.D13G003300	45404441	1.7e-60	PTHR32499, PTHR32499:SF3			Gohir.D13G003300.1.p	PF02469	4.97e-63	FALSE	Gohir.D13G003300	280.822	Gohir.D13G003300.1
12.3518	ADP glucose pyrophosphorylase large subunit 1	AT5G19220	Glucose-1-phosphate adenylyltransferase	2.7.7.27	GO:0005978, GO:0008878, GO:0009058, GO:0016779	GLUCOSE-1-PHOSPHATE ADENYLYLTRANSFERASE LARGE SUBUNIT 1	GDP-mannose pyrophosphorylase/mannose-1-phosphate guanylyltransferase	KOG1322	1.60047	7.27914	Gohir.D09G216200	45375624	5.61e-05	PTHR22572, PTHR22572:SF119	starch biosynthesis, glycogen biosynthesis I (from ADP-D-Glucose)	PWY-622, GLYCOGENSYNTH-PWY	Gohir.D09G216200.1.p	PF00483	9.63e-06	FALSE	Gohir.D09G216200	19.5836	Gohir.D09G216200.1
488.479									0.295928	2.14761	Gohir.D09G152900	45375238, 45375239	3.9e-11	PTHR35311			Gohir.D09G152900.1.p, Gohir.D09G152900.3.p	PF09133	2.62e-12	FALSE	Gohir.D09G152900	48.9517	Gohir.D09G152900.1, Gohir.D09G152900.3
870.011	Protein of unknown function (DUF1666)	AT5G39785			GO:0003735, GO:0005622, GO:0005840, GO:0006412	60S RIBOSOMAL PROTEIN L34 // SUBFAMILY NOT NAMED			0.412678	5.00724	Gohir.A05G365600	45307316	5.15e-24	PTHR10759, PTHR10759:SF9			Gohir.A05G365600.1.p	PF07891	1.15e-25	FALSE	Gohir.A05G365600	109.68	Gohir.A05G365600.1
1287.93		AT3G53630							0.246492	2.37834	Gohir.D09G153900	45376466	1.02e-18	PTHR35286, PTHR35286:SF1			Gohir.D09G153900.1.p		3.38e-20	FALSE	Gohir.D09G153900	84.7523	Gohir.D09G153900.1
142.335					GO:0004497, GO:0005506, GO:0016705, GO:0020037, GO:0055114	Cytochrome O450 CYO4/CYO19/CYO26 subfamilies	Cytochrome P450 CYP4/CYP19/CYP26 subfamilies	KOG0157	0.439933	2.53225	Gohir.D10G005500	45370204	3e-07	PTHR24286, PTHR24286:SF88			Gohir.D10G005500.1.p	PF00067	3.37e-08	FALSE	Gohir.D10G005500	30.4793	Gohir.D10G005500.1
4922.34	P-loop containing nucleoside triphosphate hydrolases superfamily protein	AT1G55550	Minus-end-directed kinesin ATPase	3.6.4.5	GO:0003777, GO:0005524, GO:0005871, GO:0007018, GO:0008017		Kinesin-like protein	KOG4280	0.431901	4.02337	Gohir.D08G092200	45347323, 45347324, 45347325	3.44e-15	PTHR24115, PTHR24115:SF391			Gohir.D08G092200.3.p, Gohir.D08G092200.1.p, Gohir.D08G092200.2.p	PF00225	1.55e-16	FALSE	Gohir.D08G092200	68.1073	Gohir.D08G092200.3, Gohir.D08G092200.1, Gohir.D08G092200.2
676.881	heptahelical transmembrane protein2	AT4G30850				EXPRESSED PROTEIN	Predicted membrane proteins	KOG0748	0.315925	4.31631	Gohir.D08G098800	45344551	1.49e-32	PTHR20855, PTHR20855:SF47			Gohir.D08G098800.2.p	PF03006	1.82e-34	FALSE	Gohir.D08G098800	149.902	Gohir.D08G098800.2
1380.98					GO:0003700, GO:0005515, GO:0006355, GO:0008270, GO:0043565		RNA polymerase II subunit 9	KOG2691	0.460872	5.16192	Gohir.A06G031200	45408193, 45408194, 45408195, 45408196	6.67e-20	PTHR10071, PTHR10071:SF179			Gohir.A06G031200.5.p, Gohir.A06G031200.14.p, Gohir.A06G031200.2.p, Gohir.A06G031200.3.p	PF06200, PF00320, PF06203	2.01e-21	FALSE	Gohir.A06G031200	90.3399	Gohir.A06G031200.5, Gohir.A06G031200.14, Gohir.A06G031200.2, Gohir.A06G031200.3
116.684	Copper transport protein family	AT3G25855			GO:0030001, GO:0046872		Copper chaperone	KOG1603	0.476141	2.83586	Gohir.D09G173100	45377950, 45377951, 45377952, 45377953	1.35e-07	PTHR22814, PTHR22814:SF72			Gohir.D09G173100.1.p, Gohir.D09G173100.3.p, Gohir.D09G173100.4.p, Gohir.D09G173100.5.p		1.45e-08	FALSE	Gohir.D09G173100	32.1226	Gohir.D09G173100.1, Gohir.D09G173100.3, Gohir.D09G173100.4, Gohir.D09G173100.5
12852.3	ribonuclease 3	AT1G26820	Ribonuclease T(2)	3.1.27.1		F7A19.32 PROTEIN-RELATED	Ribonuclease	KOG1642	0.399724	6.43086	Gohir.D12G167800	45318288	2.81e-35	PTHR11240, PTHR11240:SF19			Gohir.D12G167800.1.p	PF00445	2.93e-37	FALSE	Gohir.D12G167800	162.683	Gohir.D12G167800.1
7087.26	BCL-2-associated athanogene 1	AT5G52060			GO:0005515, GO:0051087	BCL2-ASSOCIATED ATHANOGENE // BAG FAMILY MOLECULAR CHAPERONE REGULATOR 2-RELATED	BCL2-associated athanogene-like proteins and related BAG family chaperone regulators	KOG4361	0.20309	4.93774	Gohir.D08G113100	45345223	5.68e-93	PTHR12329, PTHR12329:SF11			Gohir.D08G113100.1.p	PF00240, PF02179	3.96e-96	FALSE	Gohir.D08G113100	432.816	Gohir.D08G113100.1
27.0389						EXOSTOSIN HEPARAN SULFATE GLYCOSYLTRANSFERASE #NAME? // EXOSTOSIN FAMILY PROTEIN	Acetylglucosaminyltransferase EXT1/exostosin 1	KOG1021	1.35877	6.59041	Gohir.D09G200500	45374543	2.36e-06	PTHR11062, PTHR11062:SF110			Gohir.D09G200500.1.p	PF03016	3.08e-07	FALSE	Gohir.D09G200500	26.1981	Gohir.D09G200500.1
39612		AT5G11890							0.454951	10.1453	Gohir.A06G087300	45406266	9.52e-51	PTHR31234, PTHR31234:SF6			Gohir.A06G087300.1.p		4.25e-53	FALSE	Gohir.A06G087300	235.258	Gohir.A06G087300.1
156.623	Zinc finger (C3HC4-type RING finger) family protein	AT2G38970				C3H4 TYPE ZINC FINGER PROTEIN-RELATED	Anaphase-promoting complex (APC)	KOG1493	0.306657	2.30249	Gohir.D10G213100	45370040	4.71e-12	PTHR10579, PTHR10579:SF61			Gohir.D10G213100.1.p	PF00092, PF14624, PF17123	2.87e-13	FALSE	Gohir.D10G213100	53.2942	Gohir.D10G213100.1
336.806	Mitochondrial substrate carrier family protein	AT1G79900			GO:0055085	SOLUTE CARRIER FAMILY 25 MEMBER 48	Mitochondrial carrier protein	KOG0762	0.327594	2.54229	Gohir.D10G071000	45372849	2.22e-12	PTHR24089, PTHR24089:SF270			Gohir.D10G071000.1.p	PF00153	1.31e-13	FALSE	Gohir.D10G071000	54.8435	Gohir.D10G071000.1
272.363	Protein kinase family protein	AT1G64300	Non-specific serine/threonine protein kinase	2.7.11.1	GO:0004672, GO:0004713, GO:0005524, GO:0006468		Tyrosine kinase specific for activated (GTP-bound) p21cdc42Hs, Serine/threonine-protein kinase involved in autophagy	KOG0192, KOG0595	0.358018	3.98345	Gohir.D08G132600	45346807, 45346808	4.32e-23	PTHR23257, PTHR23257:SF454			Gohir.D08G132600.1.p, Gohir.D08G132600.2.p	PF07714, PF06760, PF00069	1.03e-24	FALSE	Gohir.D08G132600	105.339	Gohir.D08G132600.1, Gohir.D08G132600.2
124.471					GO:0003677	DNAJ HOMOLOG SUBFAMILY C MEMBER // DNAJ (HSP40) HOMOLOG			0.411771	3.16186	Gohir.D10G243300	45372297	4.15e-12	PTHR24078, PTHR24078:SF261			Gohir.D10G243300.1.p	PF00249	2.52e-13	FALSE	Gohir.D10G243300	53.55	Gohir.D10G243300.1
45429.6	glutathione S-transferase phi 8	AT2G47730	Glutathione transferase	2.5.1.18	GO:0005515	GLUTATHIONE S-TRANSFERASE F14-RELATED	Glutathione S-transferase	KOG0867	0.457235	9.00308	Gohir.D08G138300	45346941	2.04e-42	PTHR11260, PTHR11260:SF201	glutathione-mediated detoxification II	PWY-6842	Gohir.D08G138300.1.p	PF02798, PF00043	1.47e-44	FALSE	Gohir.D08G138300	196.121	Gohir.D08G138300.1
7521.29	Protein of unknown function (DUF2921)	AT1G52780							0.24335	2.15398	Gohir.D10G073400	45373093, 45373094	5.01e-16	PTHR33389, PTHR33389:SF4			Gohir.D10G073400.1.p, Gohir.D10G073400.2.p	PF11145	2.08e-17	FALSE	Gohir.D10G073400	72.0644	Gohir.D10G073400.1, Gohir.D10G073400.2
20.3109					GO:0003677	MYB-LIKE DNA-BINDING PROTEIN MYB // SUBFAMILY NOT NAMED			0.876127	3.83537	Gohir.A06G207500	45406335	0.000103	PTHR10641, PTHR10641:SF657			Gohir.A06G207500.1.p	PF00249	1.86e-05	FALSE	Gohir.A06G207500	18.327	Gohir.A06G207500.1
2785.86	serine carboxypeptidase-like 40	AT3G63470	Carboxypeptidase D	3.4.16.6	GO:0004185, GO:0006508	SERINE CARBOXYPEPTIDASE-LIKE 36-RELATED			0.311844	2.76381	Gohir.D08G162900	45346199	2.17e-15	PTHR11802, PTHR11802:SF66			Gohir.D08G162900.1.p	PF00450	9.55e-17	FALSE	Gohir.D08G162900	69.0609	Gohir.D08G162900.1
917.861	Concanavalin A-like lectin protein kinase family protein	AT4G04960	Non-specific serine/threonine protein kinase	2.7.11.1	GO:0004672, GO:0004713, GO:0005524, GO:0006468, GO:0030246	L-TYPE LECTIN-DOMAIN CONTAINING RECEPTOR KINASE VII.1-RELATED	Serine/threonine protein kinase	KOG1187	0.429712	5.52761	Gohir.A06G128100	45407353	5.3e-26	PTHR27007, PTHR27007:SF9			Gohir.A06G128100.2.p	PF00069, PF00139	1.02e-27	FALSE	Gohir.A06G128100	119.062	Gohir.A06G128100.2
174.146	Carbohydrate-binding X8 domain superfamily protein	AT1G79480							0.403463	3.11054	Gohir.D10G143100	45371841, 45371842	5.93e-12	PTHR32227, PTHR32227:SF73			Gohir.D10G143100.1.p, Gohir.D10G143100.2.p	PF07983	3.64e-13	FALSE	Gohir.D10G143100	52.8294	Gohir.D10G143100.1, Gohir.D10G143100.2
5171.25	Protein of unknown function	AT4G24130				Protein of unknown function			1.01352	6.62792	Gohir.D11G018600	45339813	2.27e-06	PTHR31676, PTHR31676:SF20			Gohir.D11G018600.1.p	PF04398	2.96e-07	FALSE	Gohir.D11G018600	26.2763	Gohir.D11G018600.1
488.892					GO:0005515, GO:0008270				0.919028	10.1189	Gohir.A11G193700	45328319, 45328320	1.48e-43	PTHR14155, PTHR14155:SF72			Gohir.A11G193700.1.p, Gohir.A11G193700.2.p	PF13639	1e-45	FALSE	Gohir.A11G193700	201.457	Gohir.A11G193700.1, Gohir.A11G193700.2
1980.82					GO:0003333, GO:0006810, GO:0015171, GO:0016020, GO:0055085	AMINO ACID TRANSPORTER // SUBFAMILY NOT NAMED			0.46639	5.02213	Gohir.D10G204700	45372727	1.66e-18	PTHR11785, PTHR11785:SF331			Gohir.D10G204700.1.p	PF00324	5.57e-20	FALSE	Gohir.D10G204700	83.7644	Gohir.D10G204700.1
68.0495		AT3G07510							0.387662	2.06595	Gohir.A07G090000	45366756, 45366757, 45366758	1.31e-06	PTHR33430, PTHR33430:SF4			Gohir.A07G090000.2.p, Gohir.A07G090000.3.p, Gohir.A07G090000.1.p		1.63e-07	FALSE	Gohir.A07G090000	27.4228	Gohir.A07G090000.2, Gohir.A07G090000.3, Gohir.A07G090000.1
1976.65	Protein of unknown function (DUF1218)	AT4G19370							0.281062	2.88525	Gohir.D08G169700	45344015, 45344016	3.02e-20	PTHR31769, PTHR31769:SF6			Gohir.D08G169700.1.p, Gohir.D08G169700.2.p	PF06749	8.86e-22	FALSE	Gohir.D08G169700	91.9576	Gohir.D08G169700.1, Gohir.D08G169700.2
91.1274									0.501805	2.43778	Gohir.D11G031200	45341632	1.86e-05				Gohir.D11G031200.1.p		2.88e-06	FALSE	Gohir.D11G031200	21.8974	Gohir.D11G031200.1
1669.55	nitrate transporter 1.5	AT1G32450			GO:0005215, GO:0006810, GO:0016020, GO:0016021, GO:0055085	PROTEIN NRT1/ PTR FAMILY 7.3			0.323135	2.90036	Gohir.D08G179200	45347204	1.27e-15	PTHR11654, PTHR11654:SF121			Gohir.D08G179200.1.p	PF07690	5.45e-17	FALSE	Gohir.D08G179200	70.1653	Gohir.D08G179200.1
56567	Adenosylmethionine decarboxylase family protein	AT3G25570	Adenosylmethionine decarboxylase	4.1.1.50	GO:0004014, GO:0006597, GO:0008295	S-ADENOSYLMETHIONINE DECARBOXYLASE // S-ADENOSYLMETHIONINE DECARBOXYLASE PROENZYME-RELATED	S-adenosylmethionine decarboxylase	KOG0788	0.371143	2.75153	Gohir.D13G089400	45402743	5.55e-11	PTHR11570, PTHR11570:SF4	spermidine biosynthesis I, superpathway of polyamine biosynthesis II, spermine biosynthesis, L-methionine salvage cycle I (bacteria and plants)	BSUBPOLYAMSYN-PWY, POLYAMINSYN3-PWY, ARGSPECAT-PWY, PWY-7528	Gohir.D13G089400.1.p	PF01536	3.8e-12	FALSE	Gohir.D13G089400	48.2255	Gohir.D13G089400.1
201.601									0.396428	3.70742	Gohir.D10G217600	45370583	9.06e-17				Gohir.D10G217600.1.p		3.53e-18	FALSE	Gohir.D10G217600	75.5663	Gohir.D10G217600.1
143.357	thylakoid lumenal P17.1 protein	AT3G44020	Protein disulfide-isomerase	5.3.4.1	GO:0031072, GO:0051082				0.44236	2.26362	Gohir.A07G113900	45367202, 45367203, 45367204	5.71e-06	PTHR15852, PTHR15852:SF25			Gohir.A07G113900.1.p, Gohir.A07G113900.3.p, Gohir.A07G113900.2.p		7.99e-07	FALSE	Gohir.A07G113900	24.3612	Gohir.A07G113900.1, Gohir.A07G113900.3, Gohir.A07G113900.2
1095.28	Eukaryotic aspartyl protease family protein	AT2G39710	Nepenthesin	3.4.23.12	GO:0004190, GO:0006508	CYSTEINE-RICH PEPTIDE FAMILY PROTEIN	Aspartyl protease	KOG1339	0.270681	3.07725	Gohir.D10G233300	45369791	1.67e-24	PTHR13683, PTHR13683:SF347			Gohir.D10G233300.1.p	PF00026	3.57e-26	FALSE	Gohir.D10G233300	112	Gohir.D10G233300.1
123.809	cytochrome P450	AT2G45550	Geraniol 8-hydroxylase	1.14.13.152	GO:0004497, GO:0005506, GO:0016705, GO:0020037, GO:0055114		Cytochrome P450 CYP2 subfamily	KOG0156	0.413351	3.22387	Gohir.D08G194400	45344604, 45344605	2.21e-12	PTHR24298, PTHR24298:SF121			Gohir.D08G194400.1.p, Gohir.D08G194400.2.p	PF00067	1.3e-13	FALSE	Gohir.D08G194400	54.8519	Gohir.D08G194400.1, Gohir.D08G194400.2
82.5516	SAUR-like auxin-responsive protein family	AT4G00880			GO:0009733	SAUR family protein (SAUR)			0.496612	2.31269	Gohir.A08G034800	45400513	4.17e-05	PTHR31374, PTHR31374:SF29			Gohir.A08G034800.1.p	PF02519	6.94e-06	FALSE	Gohir.A08G034800	20.2089	Gohir.A08G034800.1
895.683	myb domain protein 54	AT1G73410			, GO:0003677		Transcription factor	KOG0048	0.462802	5.74139	Gohir.D11G001300	45338680, 45338681	1.01e-23	PTHR10641, PTHR10641:SF665			Gohir.D11G001300.1.p, Gohir.D11G001300.3.p	PF00249	2.31e-25	FALSE	Gohir.D11G001300	108.298	Gohir.D11G001300.1, Gohir.D11G001300.3
77896.5	COBRA-like extracellular glycosyl-phosphatidyl inositol-anchored protein family	AT5G15630			GO:0010215, GO:0016049, GO:0031225	COBRA-LIKE PROTEIN 4			0.504439	7.68105	Gohir.A08G051900	45399278	3.25e-28	PTHR31673, PTHR31673:SF2			Gohir.A08G051900.1.p	PF04833	5.39e-30	FALSE	Gohir.A08G051900	129.457	Gohir.A08G051900.1
151.658	myb domain protein 63	AT1G79180				MYB-LIKE DNA-BINDING PROTEIN MYB // F3O9.29 PROTEIN-RELATED	Transcription factor	KOG0048	0.261631	3.13983	Gohir.A01G097000	45357886	1.8e-30	PTHR10641, PTHR10641:SF462			Gohir.A01G097000.1.p	PF00249	2.49e-32	FALSE	Gohir.A01G097000	140.131	Gohir.A01G097000.1
34.7136	Putative membrane lipoprotein	AT5G17340				Prolamin-like (Prolamin_like)			1.19114	6.84579	Gohir.D08G238300	45344432	2.1e-10				Gohir.D08G238300.1.p	PF05617	1.53e-11	FALSE	Gohir.D08G238300	45.4921	Gohir.D08G238300.1
25.8446	2-oxoglutarate (2OG) and Fe(II)-dependent oxygenase superfamily protein	AT4G23340	Gibberellin 3-beta-dioxygenase	1.14.11.15	GO:0016491, GO:0055114	OXIDOREDUCTASE	Iron/ascorbate family oxidoreductases	KOG0143	0.872407	3.71616	Gohir.D11G022200	45338996	0.000232	PTHR10209, PTHR10209:SF212	gibberellin biosynthesis III (early C-13 hydroxylation)	PWY-5035	Gohir.D11G022200.1.p	PF03171, PF14226	4.55e-05	FALSE	Gohir.D11G022200	16.627	Gohir.D11G022200.1
39611.2	glucuronidase 3	AT5G34940	Beta-glucuronidase, Baicalin-beta-D-glucuronidase	3.2.1.31, 3.2.1.167	GO:0016020, GO:0016798	HEPARANASE-LIKE PROTEIN 3			0.320716	2.05369	Gohir.A08G092300	45400736	8.09e-09	PTHR14363, PTHR14363:SF16	baicalein degradation (hydrogen peroxide detoxification), luteolin triglucuronide degradation, wogonin metabolism	PWY-7214, PWY-7445, PWY-7213	Gohir.A08G092300.1.p	PF03662	7.25e-10	FALSE	Gohir.A08G092300	37.9513	Gohir.A08G092300.1
462.707	Cation efflux family protein	AT1G16310			GO:0006812, GO:0008324, GO:0016021, GO:0055085	CATION EFFLUX PROTEIN/ ZINC TRANSPORTER // METAL TOLERANCE PROTEIN 10-RELATED	Mitochondrial Fe2+ transporter MMT1 and related transporters (cation diffusion facilitator superfamily)	KOG1485	0.394521	3.29289	Gohir.A01G098100	45355933	2.15e-13	PTHR11562, PTHR11562:SF20			Gohir.A01G098100.1.p	PF01545, PF16916	1.14e-14	FALSE	Gohir.A01G098100	59.6309	Gohir.A01G098100.1
54558.9	FASCICLIN-like arabinogalactan-protein 12	AT5G60490				FASCICLIN-LIKE ARABINOGALACTAN PROTEIN 12			0.498135	10.6762	Gohir.D13G225200	45404948	5.39e-45	PTHR32077, PTHR32077:SF10			Gohir.D13G225200.1.p	PF02469	3.37e-47	FALSE	Gohir.D13G225200	208.213	Gohir.D13G225200.1
2766.29					GO:0005515, GO:0008270	RING FINGER DOMAIN-CONTAINING // SUBFAMILY NOT NAMED			0.261968	3.49841	Gohir.D08G258000	45346190	3.94e-32	PTHR14155, PTHR14155:SF158			Gohir.D08G258000.1.p	PF13639	4.99e-34	FALSE	Gohir.D08G258000	147.898	Gohir.D08G258000.1
1598.99			Diacylglycerol O-acyltransferase	2.3.1.20	GO:0016747		Acyl-CoA:diacylglycerol acyltransferase (DGAT)	KOG0831	0.271557	2.20076	Gohir.D11G059300	45339262, 45339263	1.49e-13	PTHR12317, PTHR12317:SF32	diacylglycerol and triacylglycerol biosynthesis	TRIGLSYN-PWY	Gohir.D11G059300.2.p, Gohir.D11G059300.3.p	PF03982	7.82e-15	FALSE	Gohir.D11G059300	60.3803	Gohir.D11G059300.2, Gohir.D11G059300.3
1358.03	Chaperone DnaJ-domain superfamily protein	AT4G36040				DNAJ HOMOLOG SUBFAMILY C MEMBER // CHAPERONE PROTEIN DNAJ			0.280208	3.02219	Gohir.D11G182300	45340038	3.77e-22	PTHR24078, PTHR24078:SF231			Gohir.D11G182300.1.p	PF00226	9.57e-24	FALSE	Gohir.D11G182300	100.921	Gohir.D11G182300.1
1233.69						LIPASE-RELATED			0.244579	3.2806	Gohir.A01G121100	45358735	2.05e-33	PTHR31300, PTHR31300:SF7			Gohir.A01G121100.1.p	PF04788	2.37e-35	FALSE	Gohir.A01G121100	153.953	Gohir.A01G121100.1
65.4219	Plant invertase/pectin methylesterase inhibitor superfamily protein	AT4G00080	Pectinesterase	3.1.1.11	GO:0004857	Pectinesterase / Pectin methylesterase			1.09453	6.26731	Gohir.D11G084600	45340122	2.52e-06	PTHR31080, PTHR31080:SF12	homogalacturonan degradation	PWY-1081	Gohir.D11G084600.1.p	PF04043	3.3e-07	FALSE	Gohir.D11G084600	26.0637	Gohir.D11G084600.1
1164.88					GO:0005509	EF-HAND CALCIUM-BINDING DOMAIN CONTAINING PROTEIN // SUBFAMILY NOT NAMED	Calmodulin and related proteins (EF-Hand superfamily)	KOG0027	0.306321	2.92951	Gohir.D08G258800	45347301	1.17e-17	PTHR10891, PTHR10891:SF546			Gohir.D08G258800.1.p	PF13499	4.22e-19	FALSE	Gohir.D08G258800	79.7655	Gohir.D08G258800.1
46.0454	Protein kinase family protein	AT5G35960	Non-specific serine/threonine protein kinase	2.7.11.1	GO:0004672, GO:0004713, GO:0005524, GO:0006468	FAMILY NOT NAMED // RECEPTOR-LIKE CYTOPLASMIC KINASE VIA5	Serine/threonine protein kinase	KOG1187	0.733373	3.1096	Gohir.D12G006500	45318721	0.000284	PTHR27001, PTHR27001:SF54			Gohir.D12G006500.1.p	PF00069	5.7e-05	FALSE	Gohir.D12G006500	16.1991	Gohir.D12G006500.1
8704.36	alpha/beta-Hydrolases superfamily protein	AT2G18360				ALPHA/BETA HYDROLASE FOLD-CONTAINING PROTEIN // SUBFAMILY NOT NAMED	Predicted hydrolase/acyltransferase (alpha/beta hydrolase superfamily)	KOG1454	0.445913	9.72173	Gohir.D11G190400	45341582	4.29e-55	PTHR10992, PTHR10992:SF838			Gohir.D11G190400.1.p	PF00561	1.6e-57	FALSE	Gohir.D11G190400	255.549	Gohir.D11G190400.1
2716.54		AT1G06660							0.435994	5.76402	Gohir.A07G182600	45366135, 45366136	6.91e-26	PTHR33318, PTHR33318:SF7			Gohir.A07G182600.1.p, Gohir.A07G182600.2.p		1.33e-27	FALSE	Gohir.A07G182600	118.523	Gohir.A07G182600.1, Gohir.A07G182600.2
800.03	Protein kinase superfamily protein	AT5G46080	Non-specific serine/threonine protein kinase	2.7.11.1	GO:0004672, GO:0004713, GO:0005524, GO:0006468	PROTEIN KINASE FAMILY PROTEIN	Serine/threonine protein kinase	KOG1187	0.562722	6.14939	Gohir.A05G158600	45303581	5.38e-18	PTHR27001, PTHR27001:SF39			Gohir.A05G158600.1.p	PF07714	1.88e-19	FALSE	Gohir.A05G158600	81.3615	Gohir.A05G158600.1
190.442	amino acid permease 6	AT5G49630				AMINO ACID PERMEASE 1-RELATED	Amino acid transporters	KOG1303	0.456286	2.706	Gohir.A01G125000	45355956	1.72e-07	PTHR22950, PTHR22950:SF278			Gohir.A01G125000.1.p	PF01490	1.87e-08	FALSE	Gohir.A01G125000	31.627	Gohir.A01G125000.1
20492.1	Nucleotide-sugar transporter family protein	AT5G04160			GO:0055085	SOLUTE CARRIER FAMILY 35 // SUBFAMILY NOT NAMED	Glucose-6-phosphate/phosphate and phosphoenolpyruvate/phosphate antiporter	KOG1441	0.352927	2.62219	Gohir.A09G121400	45391243	3.89e-11	PTHR11132, PTHR11132:SF116			Gohir.A09G121400.1.p	PF08449	2.61e-12	FALSE	Gohir.A09G121400	48.9592	Gohir.A09G121400.1
2079	Late embryogenesis abundant (LEA) hydroxyproline-rich glycoprotein family	AT2G46300				LATE EMBRYOGENESIS ABUNDANT HYDROXYPROLINE-RICH GLYCOPROTEIN			0.294539	4.06867	Gohir.D11G099200	45343153	7.73e-33	PTHR31234, PTHR31234:SF12			Gohir.D11G099200.2.p	PF03168	9.33e-35	FALSE	Gohir.D11G099200	151.23	Gohir.D11G099200.2
4431.43					GO:0016747	PROTEIN ECERIFERUM 1			0.359784	2.44295	Gohir.A01G126200	45357842	1.46e-09	PTHR31642, PTHR31642:SF12			Gohir.A01G126200.1.p	PF02458	1.18e-10	FALSE	Gohir.A01G126200	41.5007	Gohir.A01G126200.1
545.32			Arylformamidase	3.5.1.9	GO:0004061, GO:0019441				0.349799	2.14292	Gohir.D12G022900	45319331, 45319332, 45319333, 45319334, 45319335	3.83e-08	PTHR31118, PTHR31118:SF10			Gohir.D12G022900.1.p, Gohir.D12G022900.2.p, Gohir.D12G022900.3.p, Gohir.D12G022900.4.p, Gohir.D12G022900.5.p	PF04199	3.77e-09	FALSE	Gohir.D12G022900	34.7376	Gohir.D12G022900.1, Gohir.D12G022900.2, Gohir.D12G022900.3, Gohir.D12G022900.4, Gohir.D12G022900.5
594.861	CDC2C	AT5G39420	Cyclin-dependent kinase, [RNA-polymerase]-subunit kinase	2.7.11.22, 2.7.11.23	GO:0004672, GO:0004713, GO:0005524, GO:0006468				0.331243	3.63228	Gohir.D09G011400	45376330, 45376331	4.53e-22	PTHR24056, PTHR24056:SF188			Gohir.D09G011400.1.p, Gohir.D09G011400.2.p	PF14531	1.16e-23	FALSE	Gohir.D09G011400	100.546	Gohir.D09G011400.1, Gohir.D09G011400.2
725.926									1.28032	13.154	Gohir.A07G154700	45366002	4.73e-38				Gohir.A07G154700.1.p		4.16e-40	FALSE	Gohir.A07G154700	175.725	Gohir.A07G154700.1
1593.42	ER-type Ca2+-ATPase 2	AT4G00900	Calcium-transporting ATPase	3.6.3.8	GO:0000166, GO:0016021, GO:0046872	Ca2+-transporting ATPase (E3.6.3.8)			0.286159	2.92207	Gohir.D11G103400	45338584	5.02e-20	PTHR24093, PTHR24093:SF358			Gohir.D11G103400.1.p	PF00702, PF00122, PF00689, PF00690	1.5e-21	FALSE	Gohir.D11G103400	90.9182	Gohir.D11G103400.1
407.767					GO:0005515, GO:0008270	RING FINGER DOMAIN-CONTAINING // SUBFAMILY NOT NAMED			0.34165	3.09006	Gohir.A08G033200	45400183	6.71e-16	PTHR14155, PTHR14155:SF160			Gohir.A08G033200.1.p	PF13639	2.82e-17	FALSE	Gohir.A08G033200	71.4642	Gohir.A08G033200.1
9300.69	Potassium transporter family protein	AT5G14880			GO:0015079, GO:0016020, GO:0071805	POTASSIUM TRANSPORTER 8			0.244201	2.1844	Gohir.D09G025000	45376108	2.57e-16	PTHR30540, PTHR30540:SF18			Gohir.D09G025000.1.p	PF02705	1.05e-17	FALSE	Gohir.D09G025000	73.424	Gohir.D09G025000.1
1064.74	Autophagy-related protein 13	AT3G18770					Phosphoprotein involved in cytoplasm to vacuole targeting and autophagy	KOG4573	0.173266	2.27965	Gohir.D12G001500	45316385, 45316386, 45316387, 45316388, 45316389	8.52e-35	PTHR13430			Gohir.D12G001500.4.p, Gohir.D12G001500.5.p, Gohir.D12G001500.6.p, Gohir.D12G001500.1.p, Gohir.D12G001500.7.p	PF10033	9.15e-37	FALSE	Gohir.D12G001500	160.422	Gohir.D12G001500.4, Gohir.D12G001500.5, Gohir.D12G001500.6, Gohir.D12G001500.1, Gohir.D12G001500.7
167664	glutathione S-transferase PHI 9	AT2G30860	Glutathione transferase	2.5.1.18	GO:0005515	GLUTATHIONE S-TRANSFERASE	Glutathione S-transferase	KOG0867	0.400469	4.03466	Gohir.D11G164300	45337918	1.42e-17	PTHR11260, PTHR11260:SF287	glutathione-mediated detoxification II	PWY-6842	Gohir.D11G164300.1.p	PF02798, PF00043	5.15e-19	FALSE	Gohir.D11G164300	79.3707	Gohir.D11G164300.1
4577.23	Protein kinase protein with adenine nucleotide alpha hydrolases-like domain	AT2G16750	Non-specific serine/threonine protein kinase	2.7.11.1	GO:0004672, GO:0004713, GO:0005524, GO:0006468, GO:0006950		Serine/threonine protein kinase	KOG1187	0.263583	3.67556	Gohir.A01G168400	45359248, 45359249	2.53e-34	PTHR27001, PTHR27001:SF235			Gohir.A01G168400.2.p, Gohir.A01G168400.1.p	PF00069, PF00582	2.78e-36	FALSE	Gohir.A01G168400	158.21	Gohir.A01G168400.2, Gohir.A01G168400.1
23213.3	Glycoprotein membrane precursor GPI-anchored	AT3G06035							0.308016	2.37908	Gohir.D09G054300	45374944	3.45e-12	PTHR33976, PTHR33976:SF1			Gohir.D09G054300.1.p		2.08e-13	FALSE	Gohir.D09G054300	53.9294	Gohir.D09G054300.1
9115.27	IQ-domain 13	AT3G59690			GO:0005515	FAMILY NOT NAMED // PROTEIN IQ-DOMAIN 14-RELATED			0.248347	3.22486	Gohir.A02G009700	45361553	5.87e-31	PTHR32295, PTHR32295:SF18			Gohir.A02G009700.1.p	PF00612, PF13178	7.96e-33	FALSE	Gohir.A02G009700	142.398	Gohir.A02G009700.1
19149.5	COBRA-like extracellular glycosyl-phosphatidyl inositol-anchored protein family	AT5G15630			GO:0010215, GO:0016049, GO:0031225	COBRA-LIKE PROTEIN 4			0.483255	6.45554	Gohir.D11G165500	45343447	2.26e-24	PTHR31673, PTHR31673:SF2			Gohir.D11G165500.1.p	PF04833	4.91e-26	FALSE	Gohir.D11G165500	111.371	Gohir.D11G165500.1
1225.74			Non-specific serine/threonine protein kinase	2.7.11.1	GO:0004672, GO:0004713, GO:0005524, GO:0006468	Non-specific serine/threonine protein kinase / threonine-specific protein kinase	Serine/threonine protein kinase	KOG1187	0.305078	2.94719	Gohir.D09G060000	45375399	5.62e-18	PTHR27001, PTHR27001:SF193			Gohir.D09G060000.2.p	PF07714	1.97e-19	FALSE	Gohir.D09G060000	81.2694	Gohir.D09G060000.2
899.438	PR5-like receptor kinase	AT5G38280	Glycerophosphodiester phosphodiesterase	3.1.4.46		Protein kinase domain (Pkinase) // Wall-associated receptor kinase galacturonan-binding (GUB_WAK_bind) // Wall-associated receptor kinase C-terminal (WAK_assoc)			0.325348	3.77732	Gohir.D11G171000	45342962	3.2e-24	PTHR27009, PTHR27009:SF21	phospholipid remodeling (phosphatidylethanolamine	PWY-7409	Gohir.D11G171000.1.p	PF00069, PF13947, PF14380	7.04e-26	FALSE	Gohir.D11G171000	110.656	Gohir.D11G171000.1
40.9346									1.36694	9.005	Gohir.A02G117000	45360400, 45360401	3.17e-12	PTHR33172, PTHR33172:SF2			Gohir.A02G117000.1.p, Gohir.A02G117000.2.p		1.9e-13	FALSE	Gohir.A02G117000	54.1105	Gohir.A02G117000.1, Gohir.A02G117000.2
1907.86	hydroxyproline-rich glycoprotein family protein	AT1G23040							0.157888	2.26293	Gohir.D12G154200	45317450	5.37e-41	PTHR35094			Gohir.D12G154200.1.p		4.13e-43	FALSE	Gohir.D12G154200	189.48	Gohir.D12G154200.1
703.246	serine carboxypeptidase-like 33	AT3G17180	Carboxypeptidase D	3.4.16.6	GO:0004185, GO:0006508	SERINE PROTEASE FAMILY S10 SERINE CARBOXYPEPTIDASE // SERINE CARBOXYPEPTIDASE-LIKE 33			0.335264	4.18787	Gohir.D09G066100	45377591	2.69e-27	PTHR11802, PTHR11802:SF25			Gohir.D09G066100.1.p	PF00450	4.73e-29	FALSE	Gohir.D09G066100	125.146	Gohir.D09G066100.1
42.8704	conserved peptide upstream open reading frame 5	AT1G75388				FAMILY NOT NAMED // CONSERVED PEPTIDE UPSTREAM OPEN READING FRAME 2-RELATED			0.710926	3.98874	Gohir.D11G188600	45341859	7.5e-07	PTHR38362, PTHR38362:SF1			Gohir.D11G188600.1.p		9e-08	FALSE	Gohir.D11G188600	28.5778	Gohir.D11G188600.1
116704						FASCICLIN-LIKE ARABINOGALACTAN PROTEIN 15-RELATED			0.356608	6.31096	Gohir.A10G196400	45383833	1.04e-42	PTHR32499, PTHR32499:SF3			Gohir.A10G196400.1.p	PF02469	7.38e-45	FALSE	Gohir.A10G196400	197.488	Gohir.A10G196400.1
527.987			Dynein ATPase	3.6.4.2	GO:0005875, GO:0007017	DYNEIN LIGHT CHAIN // SUBFAMILY NOT NAMED	Dynein light chain type 1	KOG3430	0.315864	2.01449	Gohir.D09G082000	45375137	7.94e-09	PTHR11886, PTHR11886:SF47			Gohir.D09G082000.1.p	PF01221	7.11e-10	FALSE	Gohir.D09G082000	37.9913	Gohir.D09G082000.1
1810.67	Protein of unknown function	AT5G66600							0.197326	3.1534	Gohir.D11G194000	45342214, 45342215	1.28e-47	PTHR23054, PTHR23054:SF18			Gohir.D11G194000.2.p, Gohir.D11G194000.1.p	PF04784, PF14389	6.71e-50	FALSE	Gohir.D11G194000	220.595	Gohir.D11G194000.2, Gohir.D11G194000.1
528.212	Peroxidase superfamily protein	AT2G35380	Peroxidase	1.11.1.7	GO:0004601, GO:0006979, GO:0020037, GO:0055114	PEROXIDASE 20			0.421457	3.60248	Gohir.D12G212900	45317397	1.28e-13	PTHR31388, PTHR31388:SF47	baicalein degradation (hydrogen peroxide detoxification), luteolin triglucuronide degradation, matairesinol biosynthesis, justicidin B biosynthesis	PWY-7214, PWY-7445, PWY-5466, PWY-6824	Gohir.D12G212900.1.p	PF00141	6.65e-15	FALSE	Gohir.D12G212900	60.6991	Gohir.D12G212900.1
[truncated: 722 more rows]

## Sheet: PCIT 16_25_FLA7 3rd Neighbours
baseMean	Best-hit-arabi-defline	Best-hit-arabi-name	ENZYME.Description	ENZYME.ID	GO.ID	Go_Description	KOG.Description	KOG.ID	lfcSE	log2FoldChange	name	PAC.Transcript.ID	padj	Panther.ID	Pathway.Description	Pathway.ID	Peptide.Name	PFAM.ID	pvalue	selected	shared name	stat	Transcript.Name
[truncated: 1,950 more rows]

[truncated: 6 more sheets: PCIT 16_25_FLA11 1st Neighbours, PCIT 16_25_FLA11 2nd Neighbours, PCIT 16_25_FLA11 3rd Neighbours, PCIT 16_25_FLA12 1st Neighbours, PCIT 16_25_FLA12 2nd Neighbours, PCIT 16_25_FLA12 3rd Neighbours]
