# Supplementary material for: Leveraging transcriptomics-based approaches to enhance genomic prediction: integrating SNPs and gene networks for cotton fibre quality improvement
Source: Front Plant Sci. 2024 Sep 20;15:1420837. doi: 10.3389/fpls.2024.1420837 (PMC11450228; doi:10.3389/fpls.2024.1420837)
Supplement: Supplementary File 7 — Summary of genes common to FLA7, 11, 12 PCIT-based GCN clusters. [file Table7.xlsx]

## Sheet: Sheet1
TYPE	SUB-TYPE	DESCRIPTION	NAME	Organism	Best-hit-arabi-name
ENZYME	CHITINASE	CHITINASE-LIKE PROTEIN 1	Gohir.A10G170600	G.hirsutum v3.1	AT3G16920
		CHITINASE-LIKE PROTEIN 1	Gohir.D10G177700	G.hirsutum v3.1
	CUCUMSIN	CUCUMISIN-LIKE-RELATED	Gohir.D08G009500	G.hirsutum v3.1
	DIOXYGENASE	OXIDOREDUCTASE, 2OG-FE II OXYGENASE FAMILY PROTEIN // SUBFAMILY NOT NAMED	Gohir.A05G222600	G.hirsutum v3.1
	HYDROLASE	ALPHA/BETA HYDROLASE FOLD-CONTAINING PROTEIN // SUBFAMILY NOT NAMED	Gohir.A11G183900	G.hirsutum v3.1	AT2G18360
	KINASE	Protein tyrosine kinase (Pkinase_Tyr) // Leucine rich repeat (LRR_8)	Gohir.D05G343700	G.hirsutum v3.1
	MONOOXYGENASE	ferulate-5-hydroxylase (CYP84A, F5H)	Gohir.A11G178300	G.hirsutum v3.1	AT4G36220
		ferulate-5-hydroxylase (CYP84A, F5H)	Gohir.D11G186100	G.hirsutum v3.1	AT4G36220
	PECTINESTERASE/PECTINESTERASE INHIBITOR	Polygalacturonase / Pectinase	Gohir.A06G056400	G.hirsutum v3.1
		PECTINESTERASE/PECTINESTERASE INHIBITOR 6-RELATED	Gohir.A01G145400	G.hirsutum v3.1	AT1G23200
	SUCROSE SYNTHASE	Sucrose synthase / Uridine diphosphoglucose-fructose glucosyltransferase	Gohir.D07G016900	G.hirsutum v3.1
	TRANSFERASE	ANCIENT UBIQUITOUS PROTEIN // GLYCEROL-3-PHOSPHATE ACYLTRANSFERASE 5-RELATED	Gohir.A05G348800	G.hirsutum v3.1	AT3G11430
		ANCIENT UBIQUITOUS PROTEIN // GLYCEROL-3-PHOSPHATE ACYLTRANSFERASE 5-RELATED	Gohir.D04G063700	G.hirsutum v3.1	AT3G11430
		omega-hydroxypalmitate O-feruloyl transferase (HHT1)	Gohir.A03G054200	G.hirsutum v3.1
		SUBGROUP I AMINOTRANSFERASE RELATED // TRYPTOPHAN AMINOTRANSFERASE-RELATED PROTEIN 3-RELATED	Gohir.A07G154100	G.hirsutum v3.1	AT1G34060
GLYCOPROTEIN	EXTENSIN	Pollen proteins Ole e I like (Pollen_Ole_e_I)	Gohir.A06G204100	G.hirsutum v3.1	AT5G47635
	FLA	FASCICLIN-LIKE ARABINOGALACTAN PROTEIN 12	Gohir.D07G121700	G.hirsutum v3.1
		FASCICLIN-LIKE ARABINOGALACTAN PROTEIN 12	Gohir.D13G225200	G.hirsutum v3.1	AT5G60490
		FASCICLIN-LIKE ARABINOGALACTAN PROTEIN 7	Gohir.D08G059800	G.hirsutum v3.1	AT2G04780
	LEA	Late embryogenesis abundant protein (LEA_2)	Gohir.A06G190900	G.hirsutum v3.1	AT1G17620
	HYDROXYPROLINE-RICH	FAMILY NOT NAMED // HYDROXYPROLINE-RICH GLYCOPROTEIN FAMILY PROTEIN	Gohir.A04G115000	G.hirsutum v3.1	AT5G09530
	LECTIN	F-box-like (F-box-like) // Phloem protein 2 (PP2)	Gohir.D09G197300	G.hirsutum v3.1
STRESS / DEFENSE	LRR	LEUCINE-RICH REPEAT-CONTAINING PROTEIN // SUBFAMILY NOT NAMED	Gohir.D05G367900	G.hirsutum v3.1
	PATHOGENESIS-RELATED PROTEIN	FAMILY NOT NAMED // PATHOGENESIS-RELATED PROTEIN 5-RELATED	Gohir.D05G199900	G.hirsutum v3.1	AT1G75030
TRANSCRIPTION FACTOR	BEL-1 HOMEODOMAIN / HOMEOBOX	BEL1-LIKE HOMEODOMAIN PROTEIN 2-RELATED	Gohir.D11G193800	G.hirsutum v3.1	AT4G36870
		BEL1-LIKE HOMEODOMAIN PROTEIN 6-RELATED	Gohir.A06G007400	G.hirsutum v3.1	AT1G75410
		HOMEOBOX PROTEIN BEL1 HOMOLOG	Gohir.A03G020200	G.hirsutum v3.1	AT5G41410
		HOMEOBOX PROTEIN BEL1 HOMOLOG	Gohir.D03G148500	G.hirsutum v3.1	AT5G41410
		HOMEOBOX PROTEIN TRANSCRIPTION FACTORS // BEL1-LIKE HOMEODOMAIN PROTEIN 6-RELATED	Gohir.D06G003100	G.hirsutum v3.1	AT1G75410
		HOMEOBOX PROTEIN TRANSCRIPTION FACTORS // SUBFAMILY NOT NAMED	Gohir.A11G187300	G.hirsutum v3.1	AT4G36870
		HOMEOBOX PROTEIN TRANSCRIPTION FACTORS // SUBFAMILY NOT NAMED	Gohir.A12G066900	G.hirsutum v3.1	AT4G36870
		HOMEOBOX PROTEIN TRANSCRIPTION FACTORS // SUBFAMILY NOT NAMED	Gohir.D03G017900	G.hirsutum v3.1	AT4G36870
		HOMEOBOX PROTEIN TRANSCRIPTION FACTORS // SUBFAMILY NOT NAMED	Gohir.D05G105200	G.hirsutum v3.1	AT2G27990
		HOMEOBOX PROTEIN TRANSCRIPTION FACTORS // SUBFAMILY NOT NAMED	Gohir.D12G067400	G.hirsutum v3.1	AT4G36870
	HOMEODOMAIN / HOMEOBOX	FAMILY NOT NAMED // HOMEOBOX-LEUCINE ZIPPER PROTEIN MERISTEM L1-RELATED	Gohir.A10G014600	G.hirsutum v3.1
	KNOTTED HOMEODOMAIN / HOMEOBOX	HOMEOBOX PROTEIN KNOTTED-1-LIKE 7	Gohir.A12G224000	G.hirsutum v3.1	AT1G62990
		HOMEOBOX PROTEIN TRANSCRIPTION FACTORS // HOMEOBOX PROTEIN KNOTTED-1-LIKE 7	Gohir.D12G226700	G.hirsutum v3.1	AT1G62990
	MADS	MADS BOX PROTEIN // AGAMOUS-LIKE MADS-BOX PROTEIN AGL8-RELATED // MADS-BOX PROTEIN AGL79	Gohir.D07G084400	G.hirsutum v3.1
		MADS-BOX FAMILY PROTEIN	Gohir.A13G076400	G.hirsutum v3.1	AT2G03060
		MADS-box transcription enhancer factor 2C (MEF2C)	Gohir.A05G207000	G.hirsutum v3.1
	MYB	MYB TRANSCRIPTION FACTOR	Gohir.A05G262400	G.hirsutum v3.1
		MYB TRANSCRIPTION FACTOR	Gohir.D05G264600	G.hirsutum v3.1
		MYB TRANSCRIPTION FACTOR	Gohir.D12G272600	G.hirsutum v3.1
		MYB-LIKE DNA-BINDING PROTEIN MYB // F3O9.29 PROTEIN-RELATED	Gohir.A01G097000	G.hirsutum v3.1	AT1G79180
		MYB-LIKE DNA-BINDING PROTEIN MYB // MYB TRANSCRIPTION FACTOR	Gohir.A12G271900	G.hirsutum v3.1
		MYB-LIKE DNA-BINDING PROTEIN MYB // MYB TRANSCRIPTION FACTOR	Gohir.D07G136400	G.hirsutum v3.1	AT1G09540
		MYB-LIKE DNA-BINDING PROTEIN MYB // MYB TRANSCRIPTION FACTOR	Gohir.D08G062000	G.hirsutum v3.1	AT5G16600
		MYB-LIKE DNA-BINDING PROTEIN MYB // MYB TRANSCRIPTION FACTOR	Gohir.D11G001300	G.hirsutum v3.1	AT1G73410
		MYB-LIKE DNA-BINDING PROTEIN MYB // SUBFAMILY NOT NAMED	Gohir.A12G136100	G.hirsutum v3.1
		MYB-LIKE DNA-BINDING PROTEIN MYB // SUBFAMILY NOT NAMED	Gohir.D02G184500	G.hirsutum v3.1
		MYB-LIKE DNA-BINDING PROTEIN MYB // SUBFAMILY NOT NAMED	Gohir.A11G314300	G.hirsutum v3.1
		MYB-LIKE DNA-BINDING PROTEIN MYB // TRANSCRIPTION FACTOR MYB46	Gohir.D09G111400	G.hirsutum v3.1
	NAC	NAC domain containing protein 58	Gohir.D09G049100	G.hirsutum v3.1	AT3G18400
		NAC domain containing protein 58	Gohir.D09G049100	G.hirsutum v3.1	AT3G18400
	TRIHELIX	Transcription factor GT-2 and related proteins, contains trihelix DNA-binding/SANT domain	Gohir.A10G037000	G.hirsutum v3.1	AT3G58630
		TRIHELIX TRANSCRIPTION FACTOR GTL2	Gohir.D11G263800	G.hirsutum v3.1	AT5G28300
	ZINC FINGER	PROTEIN BINDING / TRANSCRIPTION FACTOR/ ZINC ION BINDING PROTEIN	Gohir.A10G022100	G.hirsutum v3.1	AT4G21430
TRANSPORTER		ATP-BINDING CASSETTE TRANSPORTER // SUBFAMILY NOT NAMED	Gohir.A09G137700	G.hirsutum v3.1	AT2G36380
		OLIGOPEPTIDE TRANSPORTER-RELATED // PROTEIN NRT1/ PTR FAMILY 7.2	Gohir.A06G157600	G.hirsutum v3.1
		Predicted transporter (major facilitator superfamily)	Gohir.A12G225100	G.hirsutum v3.1
UNKNOWN FUNCTION	DUF	Plant protein of unknown function (DUF247)	Gohir.A05G121400	G.hirsutum v3.1	AT3G02645
VESICLE / MEMBRANE TRAFFICKING		CLATHRIN ASSEMBLY PROTEIN // SUBFAMILY NOT NAMED	Gohir.A05G222700	G.hirsutum v3.1
		EXTENDED SYNAPTOTAGMIN-RELATED // SUBFAMILY NOT NAMED	Gohir.A12G199500	G.hirsutum v3.1	AT5G50170
		EXTENDED SYNAPTOTAGMIN-RELATED // SUBFAMILY NOT NAMED	Gohir.D12G202300	G.hirsutum v3.1	AT5G50170
		TETRASPANIN-14-RELATED	Gohir.D08G097900	G.hirsutum v3.1	AT5G57810
MISCELLANEOUS	LIPID TRANSFER	Probable lipid transfer (LTP_2)	Gohir.A05G333400	G.hirsutum v3.1	AT5G13900
		Probable lipid transfer (LTP_2)	Gohir.A12G004000	G.hirsutum v3.1	AT2G48140
		Probable lipid transfer (LTP_2)	Gohir.A12G004200	G.hirsutum v3.1	AT2G48130
		Probable lipid transfer (LTP_2)	Gohir.D10G241800	G.hirsutum v3.1
		Probable lipid transfer (LTP_2)	Gohir.D12G003700	G.hirsutum v3.1	AT2G48140
	ZINC FINGER	B-box zinc finger (zf-B_box) // CCT motif (CCT)	Gohir.D09G048500	G.hirsutum v3.1
			Gohir.A07G154700	G.hirsutum v3.1
			Gohir.A11G272000	G.hirsutum v3.1	AT1G56320
			Gohir.D13G050300	G.hirsutum v3.1
